# Supplementary material for: The Transcription Factor Encyclopedia
Source: Genome Biol. 2012 Mar 29;13(3):R24. doi: 10.1186/gb-2012-13-3-r24 (PMC3439975; doi:10.1186/gb-2012-13-3-r24)
Supplement: Additional file 2 — Data of released articles. Additional data related to the released mini review articles to supplement the four-page PDF versions, arranged in alphabetical order by TF name. [file gb-2012-13-3-r24-S2.ZIP]

Archive with 3 entries (2 files):
- Supplementary File 3 - Data of Released Articles.xls
- __MACOSX/
- __MACOSX/._Supplementary File 3 - Data of Released Articles.xls
