# Supplementary material for: The Transcription Factor Encyclopedia
Source: Genome Biol. 2012 Mar 29;13(3):R24. doi: 10.1186/gb-2012-13-3-r24 (PMC3439975; doi:10.1186/gb-2012-13-3-r24)
Supplement: Additional file 2 — Data of released articles. Additional data related to the released mini review articles to supplement the four-page PDF versions, arranged in alphabetical order by TF name. [file gb-2012-13-3-r24-S2.ZIP › Supplementary File 3 - Data of Released Articles.xls]

## Sheet: ARID3a_EG1820
ENTREZ_GENE_ID	GENE_NAME	GENE_SPECIES	TFE_ID	SECTION	ATTRIBUTE	VALUE
1820	ARID3a	Homo sapiens	523	OVERVIEW	child-tf	938
1820	ARID3a	Homo sapiens	523	OVERVIEW	child-tf	619
1820	ARID3a	Homo sapiens	523	OVERVIEW	class-family	Arid Domain Family
1820	ARID3a	Homo sapiens	523	OVERVIEW	class-group	Helix-Turn-Helix Group
1820	ARID3a	Homo sapiens	523	OVERVIEW	class-subfamily	ARID3
1820	ARID3a	Homo sapiens	523	OVERVIEW	description	AT rich interactive domain 3A (BRIGHT-like)
1820	ARID3a	Homo sapiens	523	OVERVIEW	ensembl-gene-id	ENSG00000116017
1820	ARID3a	Homo sapiens	523	OVERVIEW	entrez-gene-id	1820
1820	ARID3a	Homo sapiens	523	OVERVIEW	homologs	619
1820	ARID3a	Homo sapiens	523	OVERVIEW	omim-id	603265
1820	ARID3a	Homo sapiens	523	OVERVIEW	parent-tf
1820	ARID3a	Homo sapiens	523	OVERVIEW	refseq-id	NP_005215
1820	ARID3a	Homo sapiens	523	OVERVIEW	score	88
1820	ARID3a	Homo sapiens	523	OVERVIEW	species	Homo sapiens
1820	ARID3a	Homo sapiens	523	OVERVIEW	symbol	ARID3a
1820	ARID3a	Homo sapiens	523	OVERVIEW	synonyms	BRIGHT
1820	ARID3a	Homo sapiens	523	OVERVIEW	synonyms	DRIL1
1820	ARID3a	Homo sapiens	523	OVERVIEW	synonyms	DRIL3
1820	ARID3a	Homo sapiens	523	OVERVIEW	synonyms	E2FBP1
1820	ARID3a	Homo sapiens	523	OVERVIEW	uniprot-id	Q99856
ENTREZ_GENE_ID	GENE_NAME	GENE_SPECIES	TFE_ID	SECTION	AUTHORS_FULL_NAME	FIRST_NAME	MIDDLE_NAME	LAST_NAME	INSTITUTION	CITY	PROVINCE	COUNTRY	HOMEPAGE	INTERESTS
1820	ARID3a	Homo sapiens	523	AUTHORS	Carol F. Webb	Carol	F.	Webb	Oklahoma Medical Research Foundation	Oklahoma City	Oklahoma	United States		B lymphocytes, stem cells, autoimmunity
1820	ARID3a	Homo sapiens	523	AUTHORS	Scott Ferrell	Scott		Ferrell	University of Oklahoma	Oklahoma City	Oklahoma	United States
ENTREZ_GENE_ID	GENE_NAME	GENE_SPECIES	TFE_ID	SECTION	GO_ID	GO_TERM	CATEGORY	EVIDENCE_CODE	ENTREZ_GENE_ID	PUBMED_ID
1820	ARID3a	Homo sapiens	523	GENE-ONTOLOGY	GO:0005515	protein binding	Molecular function	IEA	1820	0
1820	ARID3a	Homo sapiens	523	GENE-ONTOLOGY	GO:0042803	protein homodimerization activity	Molecular function	IEA	1820	0
1820	ARID3a	Homo sapiens	523	GENE-ONTOLOGY	GO:0006355	regulation of transcription, DNA-dependent	Biological process	NAS	1820	0
1820	ARID3a	Homo sapiens	523	GENE-ONTOLOGY	GO:0005737	cytoplasm	Cellular component	IEA	1820	0
1820	ARID3a	Homo sapiens	523	GENE-ONTOLOGY	GO:0005634	nucleus	Cellular component	NAS	1820	0
1820	ARID3a	Homo sapiens	523	GENE-ONTOLOGY	GO:0005622	intracellular	Cellular component	IEA	1820	0
1820	ARID3a	Homo sapiens	523	GENE-ONTOLOGY	GO:0003700	transcription factor activity	Molecular function	NAS	1820	0
ENTREZ_GENE_ID	GENE_NAME	GENE_SPECIES	TFE_ID	SECTION	GENE_ID	GENE_SYMBOL	EXPERIMENT_TYPE	NATURE_OF_INTERACTION	PUBMED_ID	SOURCE
1820	ARID3a	Homo sapiens	523	INTERACTORS	ETG1869	E2F1	Affinity Capture-Western|Reconstituted Complex	Physical: with another TF: complex binds DNA	9780002	auto
1820	ARID3a	Homo sapiens	523	INTERACTORS	RP1-164F3.2	BTK	Affinity Capture-Western	Physical: with another TF: complex binds DNA	15203319	auto
1820	ARID3a	Homo sapiens	523	INTERACTORS	10477	UBE2E3	Affinity Capture-Western	Not specified	15017387	user
1820	ARID3a	Homo sapiens	523	INTERACTORS	1874	E2F4	Affinity Capture-Western	Not specified	15017387	user
1820	ARID3a	Homo sapiens	523	INTERACTORS	1870	E2F2	Affinity Capture-Western	Not specified	15017387	user
1820	ARID3a	Homo sapiens	523	INTERACTORS	7027	TFDP1	Affinity Capture-Western	Not specified	9780002	user
1820	ARID3a	Homo sapiens	523	INTERACTORS	7157	TP53	Affinity Capture-Western	Not specified	15017387	user
1820	ARID3a	Homo sapiens	523	INTERACTORS	3397	ID1	Co-localization	Not specified	18583319	user
1820	ARID3a	Homo sapiens	523	INTERACTORS	2969	GTF2I	Affinity Capture-Western	Physical: with another TF: complex binds DNA	16738337	user
1820	ARID3a	Homo sapiens	523	INTERACTORS	6672	SP100	Two-hybrid	Not specified	15017387,10921892	user
ENTREZ_GENE_ID	GENE_NAME	GENE_SPECIES	TFE_ID	SECTION	COMPOUND_NAME	PUBCHEM_ID	IUPAC_NAME	EXPERIMENT_TYPE	NATURE_OF_INTERACTION	PUBMED_ID	SOURCE
ENTREZ_GENE_ID	GENE_NAME	GENE_SPECIES	TFE_ID	SECTION	MESH_TERM	FISHERS_EXACT_P_VALUE	ASSC_ENTREZ_GENE_ID	FREQ_TERM_AND_GENE	FREQ_TERM_ONLY	FREQ_GENE_ONLY	DATE_COMPUTED
1820	ARID3a	Homo sapiens	523	MESH-ALL	Sulfur Compounds	0.456979	1820	1	17	652795	2010-06-01
1820	ARID3a	Homo sapiens	523	MESH-ALL	Subcellular Fractions	0.206846	1820	1	17	250514	2010-06-01
1820	ARID3a	Homo sapiens	523	MESH-ALL	Stem Cells	0.000411522	1820	3	17	161361	2010-06-01
1820	ARID3a	Homo sapiens	523	MESH-ALL	Spiro Compounds	0.0273724	1820	1	17	30183	2010-06-01
1820	ARID3a	Homo sapiens	523	MESH-ALL	Small Ubiquitin-Related Modifier Proteins	0.00125614	1820	1	17	1368	2010-06-01
1820	ARID3a	Homo sapiens	523	MESH-ALL	Specialty Uses of Chemicals	0.0151227	1820	4	17	1083532	2010-06-01
1820	ARID3a	Homo sapiens	523	MESH-ALL	Skin and Connective Tissue Diseases	0.541406	1820	1	17	829348	2010-06-01
1820	ARID3a	Homo sapiens	523	MESH-ALL	Signal Transduction	0.0016914	1820	3	17	263521	2010-06-01
1820	ARID3a	Homo sapiens	523	MESH-ALL	Skin Diseases	0.461363	1820	1	17	661304	2010-06-01
1820	ARID3a	Homo sapiens	523	MESH-ALL	Serologic Tests	0.135685	1820	1	17	158031	2010-06-01
1820	ARID3a	Homo sapiens	523	MESH-ALL	Serum Globulins	3.05814e-05	1820	6	17	724076	2010-06-01
1820	ARID3a	Homo sapiens	523	MESH-ALL	Sequence Homology, Amino Acid	7.10293e-05	1820	3	17	88614	2010-06-01
1820	ARID3a	Homo sapiens	523	MESH-ALL	Sequence Homology, Nucleic Acid	0.0372549	1820	1	17	41277	2010-06-01
1820	ARID3a	Homo sapiens	523	MESH-ALL	Sequence Analysis	0.00042907	1820	3	17	163695	2010-06-01
1820	ARID3a	Homo sapiens	523	MESH-ALL	Sequence Analysis, DNA	0.000111533	1820	3	17	103283	2010-06-01
1820	ARID3a	Homo sapiens	523	MESH-ALL	Sequence Homology	0.000221439	1820	3	17	130481	2010-06-01
1820	ARID3a	Homo sapiens	523	MESH-ALL	Saccharomycetales	0.0722782	1820	1	17	81476	2010-06-01
1820	ARID3a	Homo sapiens	523	MESH-ALL	Sequence Alignment	0.0575594	1820	1	17	64411	2010-06-01
1820	ARID3a	Homo sapiens	523	MESH-ALL	Saccharomyces	0.0671228	1820	1	17	75470	2010-06-01
1820	ARID3a	Homo sapiens	523	MESH-ALL	Saccharomyces cerevisiae	0.0620226	1820	1	17	69559	2010-06-01
1820	ARID3a	Homo sapiens	523	MESH-ALL	Retinoblastoma-Binding Protein 1	0.000888084	1820	1	17	967	2010-06-01
1820	ARID3a	Homo sapiens	523	MESH-ALL	Retroelements	0.00471385	1820	1	17	5142	2010-06-01
1820	ARID3a	Homo sapiens	523	MESH-ALL	Rodentia	0.0024167	1820	7	17	2235577	2010-06-01
1820	ARID3a	Homo sapiens	523	MESH-ALL	Retinoblastoma Binding Proteins	0.00173415	1820	1	17	1889	2010-06-01
1820	ARID3a	Homo sapiens	523	MESH-ALL	Respiratory Tract Diseases	0.560519	1820	1	17	873551	2010-06-01
1820	ARID3a	Homo sapiens	523	MESH-ALL	Reproductive Techniques	0.0839564	1820	1	17	95198	2010-06-01
1820	ARID3a	Homo sapiens	523	MESH-ALL	Respiratory System	0.263487	1820	1	17	329890	2010-06-01
1820	ARID3a	Homo sapiens	523	MESH-ALL	Repetitive Sequences, Nucleic Acid	0.0699347	1820	1	17	78742	2010-06-01
1820	ARID3a	Homo sapiens	523	MESH-ALL	Repressor Proteins	0.0262718	1820	1	17	28954	2010-06-01
1820	ARID3a	Homo sapiens	523	MESH-ALL	Regulatory Elements, Transcriptional	0.00367557	1820	2	17	98790	2010-06-01
1820	ARID3a	Homo sapiens	523	MESH-ALL	Regulatory Sequences, Nucleic Acid	0.00445867	1820	2	17	109109	2010-06-01
1820	ARID3a	Homo sapiens	523	MESH-ALL	Recombinant Proteins	0.194531	1820	1	17	233964	2010-06-01
1820	ARID3a	Homo sapiens	523	MESH-ALL	Receptors, Immunologic	0.179236	1820	1	17	213737	2010-06-01
1820	ARID3a	Homo sapiens	523	MESH-ALL	Recombinant Fusion Proteins	0.0605354	1820	1	17	67841	2010-06-01
1820	ARID3a	Homo sapiens	523	MESH-ALL	Receptors, Antigen	0.0349376	1820	1	17	38666	2010-06-01
1820	ARID3a	Homo sapiens	523	MESH-ALL	Receptors, Antigen, B-Cell	0.00714597	1820	1	17	7804	2010-06-01
1820	ARID3a	Homo sapiens	523	MESH-ALL	Receptors, Cell Surface	0.431714	1820	1	17	604981	2010-06-01
1820	ARID3a	Homo sapiens	523	MESH-ALL	RNA, Untranslated	0.000616283	1820	2	17	39814	2010-06-01
1820	ARID3a	Homo sapiens	523	MESH-ALL	Reading Frames	0.0173267	1820	1	17	19014	2010-06-01
1820	ARID3a	Homo sapiens	523	MESH-ALL	RNA, Messenger	0.000109653	1820	4	17	282078	2010-06-01
1820	ARID3a	Homo sapiens	523	MESH-ALL	RNA, Small Interfering	0.0157575	1820	1	17	17279	2010-06-01
1820	ARID3a	Homo sapiens	523	MESH-ALL	RNA Splicing	0.0227479	1820	1	17	25028	2010-06-01
1820	ARID3a	Homo sapiens	523	MESH-ALL	RNA, Antisense	0.0228558	1820	1	17	25148	2010-06-01
1820	ARID3a	Homo sapiens	523	MESH-ALL	Pyrimidinones	0.100969	1820	1	17	115486	2010-06-01
1820	ARID3a	Homo sapiens	523	MESH-ALL	RNA	5.5126e-05	1820	5	17	478440	2010-06-01
1820	ARID3a	Homo sapiens	523	MESH-ALL	RNA Processing, Post-Transcriptional	0.0292763	1820	1	17	32312	2010-06-01
1820	ARID3a	Homo sapiens	523	MESH-ALL	Purines	0.31099	1820	1	17	401021	2010-06-01
1820	ARID3a	Homo sapiens	523	MESH-ALL	Pyrimidines	0.222732	1820	1	17	272223	2010-06-01
1820	ARID3a	Homo sapiens	523	MESH-ALL	Pulmonary Fibrosis	0.013141	1820	1	17	14392	2010-06-01
1820	ARID3a	Homo sapiens	523	MESH-ALL	Proto-Oncogenes	0.0300506	1820	1	17	33179	2010-06-01
1820	ARID3a	Homo sapiens	523	MESH-ALL	Pseudogenes	0.00245213	1820	1	17	2672	2010-06-01
1820	ARID3a	Homo sapiens	523	MESH-ALL	Proteobacteria	0.351853	1820	1	17	466006	2010-06-01
1820	ARID3a	Homo sapiens	523	MESH-ALL	Proteome	3.80852e-05	1820	2	17	9818	2010-06-01
1820	ARID3a	Homo sapiens	523	MESH-ALL	Proto-Oncogene Proteins	0.102704	1820	1	17	117575	2010-06-01
1820	ARID3a	Homo sapiens	523	MESH-ALL	Proteins	8.42497e-09	1820	15	17	3978677	2010-06-01
1820	ARID3a	Homo sapiens	523	MESH-ALL	Protein Transport	0.000249258	1820	2	17	25221	2010-06-01
1820	ARID3a	Homo sapiens	523	MESH-ALL	Protein-Tyrosine Kinases	0.000120988	1820	3	17	106181	2010-06-01
1820	ARID3a	Homo sapiens	523	MESH-ALL	Protein Structure, Secondary	0.0544822	1820	1	17	60875	2010-06-01
1820	ARID3a	Homo sapiens	523	MESH-ALL	Protein Structure, Tertiary	5.25896e-05	1820	3	17	80036	2010-06-01
1820	ARID3a	Homo sapiens	523	MESH-ALL	Protein Modification, Translational	0.0249771	1820	1	17	27510	2010-06-01
1820	ARID3a	Homo sapiens	523	MESH-ALL	Protein Processing, Post-Translational	0.024821	1820	1	17	27336	2010-06-01
1820	ARID3a	Homo sapiens	523	MESH-ALL	Protein Interaction Mapping	0.0152206	1820	1	17	16686	2010-06-01
1820	ARID3a	Homo sapiens	523	MESH-ALL	Protein Kinases	0.00148372	1820	3	17	251697	2010-06-01
1820	ARID3a	Homo sapiens	523	MESH-ALL	Protein Conformation	4.97235e-05	1820	4	17	229771	2010-06-01
1820	ARID3a	Homo sapiens	523	MESH-ALL	Promoter Regions, Genetic	0.00313389	1820	2	17	91030	2010-06-01
1820	ARID3a	Homo sapiens	523	MESH-ALL	Protein Binding	5.74793e-09	1820	6	17	165137	2010-06-01
1820	ARID3a	Homo sapiens	523	MESH-ALL	Protein Biosynthesis	0.0777917	1820	1	17	87934	2010-06-01
1820	ARID3a	Homo sapiens	523	MESH-ALL	Precipitin Tests	0.0600103	1820	1	17	67235	2010-06-01
1820	ARID3a	Homo sapiens	523	MESH-ALL	Primates	0.000134421	1820	17	17	10952241	2010-06-01
1820	ARID3a	Homo sapiens	523	MESH-ALL	Polycyclic Compounds	0.710237	1820	1	17	1300255	2010-06-01
1820	ARID3a	Homo sapiens	523	MESH-ALL	Polycyclic Hydrocarbons, Aromatic	0.269368	1820	1	17	338457	2010-06-01
1820	ARID3a	Homo sapiens	523	MESH-ALL	Pigmentation Disorders	0.0223244	1820	1	17	24557	2010-06-01
1820	ARID3a	Homo sapiens	523	MESH-ALL	Physical Phenomena	0.888353	1820	1	17	2238771	2010-06-01
1820	ARID3a	Homo sapiens	523	MESH-ALL	Physiological Phenomena	0.0846381	1820	5	17	2653504	2010-06-01
1820	ARID3a	Homo sapiens	523	MESH-ALL	Physiological Processes	0.181438	1820	3	17	1617495	2010-06-01
1820	ARID3a	Homo sapiens	523	MESH-ALL	Physical Chromosome Mapping	0.036069	1820	1	17	39940	2010-06-01
1820	ARID3a	Homo sapiens	523	MESH-ALL	Phylogeny	0.00243708	1820	2	17	80037	2010-06-01
1820	ARID3a	Homo sapiens	523	MESH-ALL	Phosphotyrosine	0.00511898	1820	1	17	5585	2010-06-01
1820	ARID3a	Homo sapiens	523	MESH-ALL	Phosphotransferases (Alcohol Group Acceptor)	0.00217547	1820	3	17	287910	2010-06-01
1820	ARID3a	Homo sapiens	523	MESH-ALL	Phosphotransferases	0.00563967	1820	3	17	404327	2010-06-01
1820	ARID3a	Homo sapiens	523	MESH-ALL	Phosphorylation	0.00470743	1820	2	17	112205	2010-06-01
1820	ARID3a	Homo sapiens	523	MESH-ALL	Phosphoproteins	0.079328	1820	1	17	89740	2010-06-01
1820	ARID3a	Homo sapiens	523	MESH-ALL	Phosphoamino Acids	0.0164786	1820	1	17	18076	2010-06-01
1820	ARID3a	Homo sapiens	523	MESH-ALL	Pharmacological Processes	0.250719	1820	1	17	311507	2010-06-01
1820	ARID3a	Homo sapiens	523	MESH-ALL	Pharmacological Phenomena	0.217965	1820	2	17	954982	2010-06-01
1820	ARID3a	Homo sapiens	523	MESH-ALL	Pharmacokinetics	0.11037	1820	1	17	126852	2010-06-01
1820	ARID3a	Homo sapiens	523	MESH-ALL	Peutz-Jeghers Syndrome	0.00120842	1820	1	17	1316	2010-06-01
1820	ARID3a	Homo sapiens	523	MESH-ALL	Peptides	0.000457123	1820	7	17	1693771	2010-06-01
1820	ARID3a	Homo sapiens	523	MESH-ALL	Peptide Fragments	0.0712229	1820	1	17	80244	2010-06-01
1820	ARID3a	Homo sapiens	523	MESH-ALL	Peptide Biosynthesis	0.0809247	1820	1	17	91620	2010-06-01
1820	ARID3a	Homo sapiens	523	MESH-ALL	Pedigree	0.0553874	1820	1	17	61914	2010-06-01
1820	ARID3a	Homo sapiens	523	MESH-ALL	Organisms, Genetically Modified	0.113419	1820	1	17	130562	2010-06-01
1820	ARID3a	Homo sapiens	523	MESH-ALL	Organic Chemistry Processes	0.0126635	1820	2	17	187816	2010-06-01
1820	ARID3a	Homo sapiens	523	MESH-ALL	Organic Chemistry Phenomena	0.0215839	1820	2	17	249280	2010-06-01
1820	ARID3a	Homo sapiens	523	MESH-ALL	Organic Chemicals	0.779084	1820	2	17	2947837	2010-06-01
1820	ARID3a	Homo sapiens	523	MESH-ALL	Organ Specificity	0.0301952	1820	1	17	33341	2010-06-01
1820	ARID3a	Homo sapiens	523	MESH-ALL	Open Reading Frames	0.0168611	1820	1	17	18499	2010-06-01
1820	ARID3a	Homo sapiens	523	MESH-ALL	Oncogenes	1.9393e-28	1820	12	17	43890	2010-06-01
1820	ARID3a	Homo sapiens	523	MESH-ALL	Oncogene Proteins	0.121943	1820	1	17	141001	2010-06-01
1820	ARID3a	Homo sapiens	523	MESH-ALL	Nucleoproteins	0.089046	1820	1	17	101230	2010-06-01
1820	ARID3a	Homo sapiens	523	MESH-ALL	Nucleic Acids, Nucleotides, and Nucleosides	1.09821e-05	1820	8	17	1354761	2010-06-01
1820	ARID3a	Homo sapiens	523	MESH-ALL	Nucleic Acids	7.26479e-07	1820	8	17	942437	2010-06-01
1820	ARID3a	Homo sapiens	523	MESH-ALL	Nucleic Acid Probes	0.00062953	1820	3	17	186824	2010-06-01
1820	ARID3a	Homo sapiens	523	MESH-ALL	Nuclear Proteins	5.61682e-07	1820	5	17	185161	2010-06-01
1820	ARID3a	Homo sapiens	523	MESH-ALL	Nuclear Matrix	0.00135616	1820	1	17	1477	2010-06-01
1820	ARID3a	Homo sapiens	523	MESH-ALL	Neoplastic Syndromes, Hereditary	0.0287964	1820	1	17	31775	2010-06-01
1820	ARID3a	Homo sapiens	523	MESH-ALL	Neoplasms, Germ Cell and Embryonal	0.188164	1820	1	17	225501	2010-06-01
1820	ARID3a	Homo sapiens	523	MESH-ALL	Neoplasms by Histologic Type	0.283562	1820	2	17	1144140	2010-06-01
1820	ARID3a	Homo sapiens	523	MESH-ALL	Neoplasms	0.116511	1820	4	17	2086411	2010-06-01
1820	ARID3a	Homo sapiens	523	MESH-ALL	Neoplasm Proteins	4.59267e-05	1820	4	17	225105	2010-06-01
1820	ARID3a	Homo sapiens	523	MESH-ALL	Natural Science Disciplines	0.750958	1820	1	17	1452820	2010-06-01
1820	ARID3a	Homo sapiens	523	MESH-ALL	Mutation	0.00840469	1820	3	17	467387	2010-06-01
1820	ARID3a	Homo sapiens	523	MESH-ALL	Mutagenesis	0.137984	1820	1	17	160904	2010-06-01
1820	ARID3a	Homo sapiens	523	MESH-ALL	Murinae	0.00147812	1820	7	17	2056638	2010-06-01
1820	ARID3a	Homo sapiens	523	MESH-ALL	Muridae	0.00184651	1820	7	17	2135408	2010-06-01
1820	ARID3a	Homo sapiens	523	MESH-ALL	Multigene Family	0.0266946	1820	1	17	29426	2010-06-01
1820	ARID3a	Homo sapiens	523	MESH-ALL	Molecular Structure	9.05948e-09	1820	10	17	1125463	2010-06-01
1820	ARID3a	Homo sapiens	523	MESH-ALL	Molecular Sequence Data	9.25907e-07	1820	7	17	648494	2010-06-01
1820	ARID3a	Homo sapiens	523	MESH-ALL	Molecular Probes	0.000667501	1820	3	17	190645	2010-06-01
1820	ARID3a	Homo sapiens	523	MESH-ALL	Molecular Probe Techniques	0.356466	1820	1	17	473582	2010-06-01
1820	ARID3a	Homo sapiens	523	MESH-ALL	Molecular Conformation	0.000175756	1820	4	17	319052	2010-06-01
1820	ARID3a	Homo sapiens	523	MESH-ALL	Microscopy, Fluorescence	0.0431757	1820	1	17	47975	2010-06-01
1820	ARID3a	Homo sapiens	523	MESH-ALL	Microscopy, Confocal	0.0238604	1820	1	17	26266	2010-06-01
1820	ARID3a	Homo sapiens	523	MESH-ALL	Microscopy	0.047548	1820	2	17	383526	2010-06-01
1820	ARID3a	Homo sapiens	523	MESH-ALL	Mice, Transgenic	0.0914037	1820	1	17	104035	2010-06-01
1820	ARID3a	Homo sapiens	523	MESH-ALL	Mice, Mutant Strains	0.109703	1820	1	17	126042	2010-06-01
1820	ARID3a	Homo sapiens	523	MESH-ALL	Mice, Knockout	0.0525935	1820	1	17	58710	2010-06-01
1820	ARID3a	Homo sapiens	523	MESH-ALL	Mice, Inbred Strains	0.262398	1820	1	17	328310	2010-06-01
1820	ARID3a	Homo sapiens	523	MESH-ALL	Mice, Inbred C57BL	0.11336	1820	1	17	130491	2010-06-01
1820	ARID3a	Homo sapiens	523	MESH-ALL	Mice, Inbred BALB C	0.093996	1820	1	17	107127	2010-06-01
1820	ARID3a	Homo sapiens	523	MESH-ALL	Mice	9.54552e-06	1820	7	17	922470	2010-06-01
1820	ARID3a	Homo sapiens	523	MESH-ALL	Metabolism	3.75458e-07	1820	9	17	1229546	2010-06-01
1820	ARID3a	Homo sapiens	523	MESH-ALL	Metabolic Phenomena	1.09037e-07	1820	10	17	1461213	2010-06-01
1820	ARID3a	Homo sapiens	523	MESH-ALL	Membrane Proteins	0.636386	1820	1	17	1068977	2010-06-01
1820	ARID3a	Homo sapiens	523	MESH-ALL	Membrane Microdomains	0.00439823	1820	1	17	4797	2010-06-01
1820	ARID3a	Homo sapiens	523	MESH-ALL	Melanosis	0.00521224	1820	1	17	5687	2010-06-01
1820	ARID3a	Homo sapiens	523	MESH-ALL	Medicine	0.465927	1820	1	17	670232	2010-06-01
1820	ARID3a	Homo sapiens	523	MESH-ALL	Medical Informatics Applications	0.179742	1820	1	17	214401	2010-06-01
1820	ARID3a	Homo sapiens	523	MESH-ALL	Medical Informatics	0.182386	1820	1	17	217874	2010-06-01
1820	ARID3a	Homo sapiens	523	MESH-ALL	Mechanical Phenomena	0.441105	1820	1	17	622514	2010-06-01
1820	ARID3a	Homo sapiens	523	MESH-ALL	Matrix Attachment Region Binding Proteins	0.000130458	1820	1	17	142	2010-06-01
1820	ARID3a	Homo sapiens	523	MESH-ALL	Mathematical Concepts	0.375976	1820	1	17	506203	2010-06-01
1820	ARID3a	Homo sapiens	523	MESH-ALL	Mass Spectrometry	0.100964	1820	1	17	115480	2010-06-01
1820	ARID3a	Homo sapiens	523	MESH-ALL	Mammals	0.00523854	1820	17	17	13585516	2010-06-01
1820	ARID3a	Homo sapiens	523	MESH-ALL	Lymphoid Tissue	0.162067	1820	1	17	191451	2010-06-01
1820	ARID3a	Homo sapiens	523	MESH-ALL	Lymphocytes	0.000292217	1820	4	17	364638	2010-06-01
1820	ARID3a	Homo sapiens	523	MESH-ALL	Lymphocyte Subsets	0.023599	1820	1	17	25975	2010-06-01
1820	ARID3a	Homo sapiens	523	MESH-ALL	Lymphocyte Activation	0.07839	1820	1	17	88637	2010-06-01
1820	ARID3a	Homo sapiens	523	MESH-ALL	Lymphatic System	0.171535	1820	1	17	203687	2010-06-01
1820	ARID3a	Homo sapiens	523	MESH-ALL	Lymph Nodes	0.0530038	1820	1	17	59180	2010-06-01
1820	ARID3a	Homo sapiens	523	MESH-ALL	Lung Diseases	0.414847	1820	1	17	574161	2010-06-01
1820	ARID3a	Homo sapiens	523	MESH-ALL	Lung	0.161681	1820	1	17	190955	2010-06-01
1820	ARID3a	Homo sapiens	523	MESH-ALL	Luminescent Agents	0.0390273	1820	1	17	43278	2010-06-01
1820	ARID3a	Homo sapiens	523	MESH-ALL	Long Interspersed Nucleotide Elements	0.000524491	1820	1	17	571	2010-06-01
1820	ARID3a	Homo sapiens	523	MESH-ALL	Lipoylation	0.000101979	1820	1	17	111	2010-06-01
1820	ARID3a	Homo sapiens	523	MESH-ALL	Lipid Metabolism	0.0414096	1820	1	17	45973	2010-06-01
1820	ARID3a	Homo sapiens	523	MESH-ALL	Leukocytes, Mononuclear	0.000447646	1820	4	17	408176	2010-06-01
1820	ARID3a	Homo sapiens	523	MESH-ALL	Leukocytes	0.00121259	1820	4	17	533008	2010-06-01
1820	ARID3a	Homo sapiens	523	MESH-ALL	Leukemia, Promyelocytic, Acute	0.00465714	1820	1	17	5080	2010-06-01
1820	ARID3a	Homo sapiens	523	MESH-ALL	Leukemia, Myeloid, Acute	0.032052	1820	1	17	35423	2010-06-01
1820	ARID3a	Homo sapiens	523	MESH-ALL	Leukemia, Myeloid	0.0589427	1820	1	17	66004	2010-06-01
1820	ARID3a	Homo sapiens	523	MESH-ALL	Leukemia	0.146025	1820	1	17	171013	2010-06-01
1820	ARID3a	Homo sapiens	523	MESH-ALL	Lentigo	0.00208907	1820	1	17	2276	2010-06-01
1820	ARID3a	Homo sapiens	523	MESH-ALL	Laboratory Techniques and Procedures	0.408041	1820	2	17	1505779	2010-06-01
1820	ARID3a	Homo sapiens	523	MESH-ALL	Laboratory Chemicals	0.00133657	1820	4	17	547245	2010-06-01
1820	ARID3a	Homo sapiens	523	MESH-ALL	Kinetics	0.315703	1820	1	17	408329	2010-06-01
1820	ARID3a	Homo sapiens	523	MESH-ALL	KB Cells	0.00138369	1820	1	17	1507	2010-06-01
1820	ARID3a	Homo sapiens	523	MESH-ALL	Isothiocyanates	0.00957341	1820	1	17	10467	2010-06-01
1820	ARID3a	Homo sapiens	523	MESH-ALL	Isocyanates	0.0111247	1820	1	17	12172	2010-06-01
1820	ARID3a	Homo sapiens	523	MESH-ALL	Investigative Techniques	0.494292	1820	8	17	8153209	2010-06-01
1820	ARID3a	Homo sapiens	523	MESH-ALL	Invertebrates	0.287483	1820	1	17	365264	2010-06-01
1820	ARID3a	Homo sapiens	523	MESH-ALL	Introns	0.000164072	1820	2	17	20436	2010-06-01
1820	ARID3a	Homo sapiens	523	MESH-ALL	Intranuclear Space	0.00282559	1820	2	17	86327	2010-06-01
1820	ARID3a	Homo sapiens	523	MESH-ALL	Intracellular Space	0.0114865	1820	3	17	524302	2010-06-01
1820	ARID3a	Homo sapiens	523	MESH-ALL	Intracellular Signaling Peptides and Proteins	0.000138956	1820	4	17	300045	2010-06-01
1820	ARID3a	Homo sapiens	523	MESH-ALL	Intestinal Polyposis	0.00535212	1820	1	17	5840	2010-06-01
1820	ARID3a	Homo sapiens	523	MESH-ALL	Intestinal Diseases	0.308291	1820	1	17	396857	2010-06-01
1820	ARID3a	Homo sapiens	523	MESH-ALL	Interspersed Repetitive Sequences	0.0214866	1820	1	17	23626	2010-06-01
1820	ARID3a	Homo sapiens	523	MESH-ALL	Internet	0.0281687	1820	1	17	31073	2010-06-01
1820	ARID3a	Homo sapiens	523	MESH-ALL	Intercellular Signaling Peptides and Proteins	0.0999198	1820	2	17	586893	2010-06-01
1820	ARID3a	Homo sapiens	523	MESH-ALL	Insects	0.144598	1820	1	17	169213	2010-06-01
1820	ARID3a	Homo sapiens	523	MESH-ALL	Insect Proteins	0.0262494	1820	1	17	28929	2010-06-01
1820	ARID3a	Homo sapiens	523	MESH-ALL	Inhibitor of Differentiation Proteins	0.000810968	1820	1	17	883	2010-06-01
1820	ARID3a	Homo sapiens	523	MESH-ALL	Inhibitor of Differentiation Protein 1	0.000453778	1820	1	17	494	2010-06-01
1820	ARID3a	Homo sapiens	523	MESH-ALL	Information Systems	0.100979	1820	1	17	115498	2010-06-01
1820	ARID3a	Homo sapiens	523	MESH-ALL	Information Storage and Retrieval	0.0594319	1820	1	17	66568	2010-06-01
1820	ARID3a	Homo sapiens	523	MESH-ALL	Information Services	1.88106e-06	1820	7	17	721235	2010-06-01
1820	ARID3a	Homo sapiens	523	MESH-ALL	Information Science	1.03365e-05	1820	10	17	2385326	2010-06-01
1820	ARID3a	Homo sapiens	523	MESH-ALL	Indicators and Reagents	0.140532	1820	1	17	164098	2010-06-01
1820	ARID3a	Homo sapiens	523	MESH-ALL	Immunoproteins	2.22255e-05	1820	6	17	684185	2010-06-01
1820	ARID3a	Homo sapiens	523	MESH-ALL	Immunoprecipitation	0.0689104	1820	1	17	77549	2010-06-01
1820	ARID3a	Homo sapiens	523	MESH-ALL	Immunologic Tests	0.199568	1820	2	17	900984	2010-06-01
1820	ARID3a	Homo sapiens	523	MESH-ALL	Immunologic Techniques	0.24461	1820	2	17	1032249	2010-06-01
1820	ARID3a	Homo sapiens	523	MESH-ALL	Immunohistochemistry	0.323252	1820	1	17	420132	2010-06-01
1820	ARID3a	Homo sapiens	523	MESH-ALL	Immunoglobulins	1.5222e-05	1820	6	17	639887	2010-06-01
1820	ARID3a	Homo sapiens	523	MESH-ALL	Immunoglobulin kappa-Chains	0.00437078	1820	1	17	4767	2010-06-01
1820	ARID3a	Homo sapiens	523	MESH-ALL	Immunoglobulin Variable Region	0.00852583	1820	1	17	9317	2010-06-01
1820	ARID3a	Homo sapiens	523	MESH-ALL	Immunoglobulin Subunits	3.10472e-09	1820	4	17	19831	2010-06-01
1820	ARID3a	Homo sapiens	523	MESH-ALL	Immunoglobulin M	0.039751	1820	1	17	44096	2010-06-01
1820	ARID3a	Homo sapiens	523	MESH-ALL	Immunoglobulin Light Chains	0.00930114	1820	1	17	10168	2010-06-01
1820	ARID3a	Homo sapiens	523	MESH-ALL	Immunoglobulin Isotypes	0.138901	1820	1	17	162053	2010-06-01
1820	ARID3a	Homo sapiens	523	MESH-ALL	Immunoglobulin Heavy Chains	1.64447e-07	1820	3	17	11554	2010-06-01
1820	ARID3a	Homo sapiens	523	MESH-ALL	Immunoglobulin Fragments	0.026321	1820	1	17	29009	2010-06-01
1820	ARID3a	Homo sapiens	523	MESH-ALL	Immunoglobulin Fab Fragments	0.0173439	1820	1	17	19033	2010-06-01
1820	ARID3a	Homo sapiens	523	MESH-ALL	Immunoglobulin Constant Regions	0.00491506	1820	1	17	5362	2010-06-01
1820	ARID3a	Homo sapiens	523	MESH-ALL	Immunogenetic Processes	0.00747628	1820	1	17	8166	2010-06-01
1820	ARID3a	Homo sapiens	523	MESH-ALL	Immunogenetic Phenomena	0.000642552	1820	2	17	40663	2010-06-01
1820	ARID3a	Homo sapiens	523	MESH-ALL	Immunoblotting	0.112579	1820	1	17	129539	2010-06-01
1820	ARID3a	Homo sapiens	523	MESH-ALL	Immunoassay	0.27386	1820	1	17	345046	2010-06-01
1820	ARID3a	Homo sapiens	523	MESH-ALL	Immunity, Cellular	0.115088	1820	1	17	132599	2010-06-01
1820	ARID3a	Homo sapiens	523	MESH-ALL	Immunity	0.189091	1820	1	17	226729	2010-06-01
1820	ARID3a	Homo sapiens	523	MESH-ALL	Immune System Processes	0.0591488	1820	2	17	433505	2010-06-01
1820	ARID3a	Homo sapiens	523	MESH-ALL	Immune System Phenomena	0.0145241	1820	3	17	572113	2010-06-01
1820	ARID3a	Homo sapiens	523	MESH-ALL	Immune System	0.00553747	1820	4	17	810589	2010-06-01
1820	ARID3a	Homo sapiens	523	MESH-ALL	Hyperpigmentation	0.00651792	1820	1	17	7116	2010-06-01
1820	ARID3a	Homo sapiens	523	MESH-ALL	Hydrolases	0.587202	1820	1	17	938386	2010-06-01
1820	ARID3a	Homo sapiens	523	MESH-ALL	Hydrocarbons, Cyclic	0.3997	1820	1	17	547188	2010-06-01
1820	ARID3a	Homo sapiens	523	MESH-ALL	Hydrocarbons, Aromatic	0.329017	1820	1	17	429229	2010-06-01
1820	ARID3a	Homo sapiens	523	MESH-ALL	Hydrocarbons	0.544823	1820	1	17	837123	2010-06-01
1820	ARID3a	Homo sapiens	523	MESH-ALL	Humans	0.000116944	1820	17	17	10862875	2010-06-01
1820	ARID3a	Homo sapiens	523	MESH-ALL	Hormones, Hormone Substitutes, and Hormone Antagonists	0.592214	1820	1	17	951003	2010-06-01
1820	ARID3a	Homo sapiens	523	MESH-ALL	Hormones	0.585869	1820	1	17	935055	2010-06-01
1820	ARID3a	Homo sapiens	523	MESH-ALL	Hominidae	0.000117724	1820	17	17	10867126	2010-06-01
1820	ARID3a	Homo sapiens	523	MESH-ALL	Homeodomain Proteins	0.000170147	1820	2	17	20813	2010-06-01
1820	ARID3a	Homo sapiens	523	MESH-ALL	Histological Techniques	0.404599	1820	1	17	555841	2010-06-01
1820	ARID3a	Homo sapiens	523	MESH-ALL	Histocytochemistry	0.276143	1820	1	17	348409	2010-06-01
1820	ARID3a	Homo sapiens	523	MESH-ALL	Heterocyclic Compounds, 3-Ring	0.159792	1820	1	17	188531	2010-06-01
1820	ARID3a	Homo sapiens	523	MESH-ALL	Heterocyclic Compounds, 2-Ring	0.655229	1820	1	17	1123462	2010-06-01
1820	ARID3a	Homo sapiens	523	MESH-ALL	Heterocyclic Compounds, 1-Ring	0.637693	1820	1	17	1072670	2010-06-01
1820	ARID3a	Homo sapiens	523	MESH-ALL	Heterocyclic Compounds	0.601426	1820	2	17	2141170	2010-06-01
1820	ARID3a	Homo sapiens	523	MESH-ALL	Hemic and Immune Systems	0.0147684	1820	4	17	1075960	2010-06-01
1820	ARID3a	Homo sapiens	523	MESH-ALL	Helix-Loop-Helix Motifs	0.00295159	1820	1	17	3217	2010-06-01
1820	ARID3a	Homo sapiens	523	MESH-ALL	Hela Cells	1.73268e-05	1820	3	17	55018	2010-06-01
1820	ARID3a	Homo sapiens	523	MESH-ALL	Health Occupations	0.648438	1820	1	17	1103509	2010-06-01
1820	ARID3a	Homo sapiens	523	MESH-ALL	Haplorhini	0.000133669	1820	17	17	10948631	2010-06-01
1820	ARID3a	Homo sapiens	523	MESH-ALL	Growth and Development	0.038402	1820	3	17	830846	2010-06-01
1820	ARID3a	Homo sapiens	523	MESH-ALL	Growth	0.00872442	1820	3	17	473817	2010-06-01
1820	ARID3a	Homo sapiens	523	MESH-ALL	Gram-Negative Facultatively Anaerobic Rods	0.257369	1820	1	17	321044	2010-06-01
1820	ARID3a	Homo sapiens	523	MESH-ALL	Gram-Negative Bacteria	0.394528	1820	1	17	538125	2010-06-01
1820	ARID3a	Homo sapiens	523	MESH-ALL	Glycopeptides	0.0372984	1820	1	17	41326	2010-06-01
1820	ARID3a	Homo sapiens	523	MESH-ALL	Glycoconjugates	0.147027	1820	1	17	172279	2010-06-01
1820	ARID3a	Homo sapiens	523	MESH-ALL	Glutathione Transferase	0.0175391	1820	1	17	19249	2010-06-01
1820	ARID3a	Homo sapiens	523	MESH-ALL	Globulins	3.32833e-05	1820	6	17	735070	2010-06-01
1820	ARID3a	Homo sapiens	523	MESH-ALL	Germinal Center	0.00160847	1820	1	17	1752	2010-06-01
1820	ARID3a	Homo sapiens	523	MESH-ALL	Genome Components	6.24211e-19	1820	14	17	585299	2010-06-01
1820	ARID3a	Homo sapiens	523	MESH-ALL	Genome	1.42346e-18	1820	14	17	621045	2010-06-01
1820	ARID3a	Homo sapiens	523	MESH-ALL	Genetics, Medical	0.0199949	1820	1	17	21970	2010-06-01
1820	ARID3a	Homo sapiens	523	MESH-ALL	Genetics	0.107885	1820	1	17	123837	2010-06-01
1820	ARID3a	Homo sapiens	523	MESH-ALL	Genetic Variation	0.0178311	1820	3	17	617944	2010-06-01
1820	ARID3a	Homo sapiens	523	MESH-ALL	Genetic Techniques	0.0023716	1820	5	17	1085803	2010-06-01
1820	ARID3a	Homo sapiens	523	MESH-ALL	Genetic Structures	1.6398e-15	1820	14	17	1032309	2010-06-01
1820	ARID3a	Homo sapiens	523	MESH-ALL	Genetic Processes	4.58148e-11	1820	12	17	1263180	2010-06-01
1820	ARID3a	Homo sapiens	523	MESH-ALL	Genetic Phenomena	1.36606e-14	1820	16	17	2122789	2010-06-01
1820	ARID3a	Homo sapiens	523	MESH-ALL	Genetic Diseases, Inborn	0.316059	1820	1	17	408883	2010-06-01
1820	ARID3a	Homo sapiens	523	MESH-ALL	Genetic Code	0.040779	1820	1	17	45259	2010-06-01
1820	ARID3a	Homo sapiens	523	MESH-ALL	Genes, ras	0.00926107	1820	1	17	10124	2010-06-01
1820	ARID3a	Homo sapiens	523	MESH-ALL	Genes, p53	0.0116437	1820	1	17	12743	2010-06-01
1820	ARID3a	Homo sapiens	523	MESH-ALL	Genes, Tumor Suppressor	0.0294112	1820	1	17	32463	2010-06-01
1820	ARID3a	Homo sapiens	523	MESH-ALL	Genes, T-Cell Receptor beta	0.000485921	1820	1	17	529	2010-06-01
1820	ARID3a	Homo sapiens	523	MESH-ALL	Genes, T-Cell Receptor	0.00105056	1820	1	17	1144	2010-06-01
1820	ARID3a	Homo sapiens	523	MESH-ALL	Genes, Regulator	0.0112483	1820	1	17	12308	2010-06-01
1820	ARID3a	Homo sapiens	523	MESH-ALL	Genes, Recessive	0.0406632	1820	1	17	45128	2010-06-01
1820	ARID3a	Homo sapiens	523	MESH-ALL	Genes, Neoplasm	8.31808e-26	1820	12	17	72773	2010-06-01
1820	ARID3a	Homo sapiens	523	MESH-ALL	Genes, Immunoglobulin	1.76859e-05	1820	2	17	6685	2010-06-01
1820	ARID3a	Homo sapiens	523	MESH-ALL	Genes	1.43423e-19	1820	14	17	526590	2010-06-01
1820	ARID3a	Homo sapiens	523	MESH-ALL	Gene Rearrangement, B-Lymphocyte, Heavy Chain	0.00239255	1820	1	17	2607	2010-06-01
1820	ARID3a	Homo sapiens	523	MESH-ALL	Gene Rearrangement, B-Lymphocyte	0.00383538	1820	1	17	4182	2010-06-01
1820	ARID3a	Homo sapiens	523	MESH-ALL	Gene Rearrangement	0.0135185	1820	1	17	14808	2010-06-01
1820	ARID3a	Homo sapiens	523	MESH-ALL	Gene Library	0.0251143	1820	1	17	27663	2010-06-01
1820	ARID3a	Homo sapiens	523	MESH-ALL	Gene Expression Regulation	0.000737826	1820	4	17	466318	2010-06-01
1820	ARID3a	Homo sapiens	523	MESH-ALL	Gene Expression	6.03627e-11	1820	8	17	280703	2010-06-01
1820	ARID3a	Homo sapiens	523	MESH-ALL	Gene Duplication	0.00388115	1820	1	17	4232	2010-06-01
1820	ARID3a	Homo sapiens	523	MESH-ALL	Gene Components	9.04684e-09	1820	6	17	178305	2010-06-01
1820	ARID3a	Homo sapiens	523	MESH-ALL	Gastrointestinal Hormones	0.0565606	1820	1	17	63262	2010-06-01
1820	ARID3a	Homo sapiens	523	MESH-ALL	Gastrointestinal Diseases	0.438115	1820	1	17	616902	2010-06-01
1820	ARID3a	Homo sapiens	523	MESH-ALL	Gammaproteobacteria	0.292158	1820	1	17	372286	2010-06-01
1820	ARID3a	Homo sapiens	523	MESH-ALL	GC Rich Sequence	0.00501017	1820	1	17	5466	2010-06-01
1820	ARID3a	Homo sapiens	523	MESH-ALL	Fungi	0.0197175	1820	2	17	237507	2010-06-01
1820	ARID3a	Homo sapiens	523	MESH-ALL	Fluorescent Dyes	0.0386237	1820	1	17	42822	2010-06-01
1820	ARID3a	Homo sapiens	523	MESH-ALL	Fluorescent Antibody Technique, Indirect	0.0116164	1820	1	17	12713	2010-06-01
1820	ARID3a	Homo sapiens	523	MESH-ALL	Fluorescent Antibody Technique	0.0864075	1820	1	17	98099	2010-06-01
1820	ARID3a	Homo sapiens	523	MESH-ALL	Fluoresceins	0.0201499	1820	1	17	22142	2010-06-01
1820	ARID3a	Homo sapiens	523	MESH-ALL	Fluorescein-5-isothiocyanate	0.00552213	1820	1	17	6026	2010-06-01
1820	ARID3a	Homo sapiens	523	MESH-ALL	Fibroblasts	0.00638866	1820	2	17	131392	2010-06-01
1820	ARID3a	Homo sapiens	523	MESH-ALL	Exons	0.000406961	1820	2	17	32288	2010-06-01
1820	ARID3a	Homo sapiens	523	MESH-ALL	Evolution, Molecular	0.000460194	1820	2	17	34354	2010-06-01
1820	ARID3a	Homo sapiens	523	MESH-ALL	Evolution	0.000279285	1820	3	17	141264	2010-06-01
1820	ARID3a	Homo sapiens	523	MESH-ALL	Eukaryota	0.0183792	1820	17	17	14626545	2010-06-01
1820	ARID3a	Homo sapiens	523	MESH-ALL	Esterases	0.247823	1820	1	17	307378	2010-06-01
1820	ARID3a	Homo sapiens	523	MESH-ALL	Escherichia coli	0.169429	1820	1	17	200955	2010-06-01
1820	ARID3a	Homo sapiens	523	MESH-ALL	Escherichia	0.169885	1820	1	17	201546	2010-06-01
1820	ARID3a	Homo sapiens	523	MESH-ALL	Epithelial Cells	0.00146282	1820	3	17	250451	2010-06-01
1820	ARID3a	Homo sapiens	523	MESH-ALL	Epidermal Growth Factor	0.016938	1820	1	17	18584	2010-06-01
1820	ARID3a	Homo sapiens	523	MESH-ALL	Enzymes and Coenzymes	0.0295991	1820	5	17	1993055	2010-06-01
1820	ARID3a	Homo sapiens	523	MESH-ALL	Enzymes	0.0258675	1820	5	17	1925045	2010-06-01
1820	ARID3a	Homo sapiens	523	MESH-ALL	Enterobacteriaceae	0.230621	1820	1	17	283160	2010-06-01
1820	ARID3a	Homo sapiens	523	MESH-ALL	Enhancer Elements, Genetic	0.0137942	1820	1	17	15112	2010-06-01
1820	ARID3a	Homo sapiens	523	MESH-ALL	E2F1 Transcription Factor	0.00118915	1820	1	17	1295	2010-06-01
1820	ARID3a	Homo sapiens	523	MESH-ALL	E2F Transcription Factors	0.00239805	1820	1	17	2613	2010-06-01
1820	ARID3a	Homo sapiens	523	MESH-ALL	Drosophilidae	0.0462857	1820	1	17	51509	2010-06-01
1820	ARID3a	Homo sapiens	523	MESH-ALL	Drosophila Proteins	0.0195016	1820	1	17	21423	2010-06-01
1820	ARID3a	Homo sapiens	523	MESH-ALL	Drosophila	0.0462374	1820	1	17	51454	2010-06-01
1820	ARID3a	Homo sapiens	523	MESH-ALL	Down-Regulation	0.0320128	1820	1	17	35379	2010-06-01
1820	ARID3a	Homo sapiens	523	MESH-ALL	Documentation	1.31843e-06	1820	7	17	683747	2010-06-01
1820	ARID3a	Homo sapiens	523	MESH-ALL	Disorders of Environmental Origin	0.228795	1820	2	17	986499	2010-06-01
1820	ARID3a	Homo sapiens	523	MESH-ALL	Diptera	0.0868411	1820	1	17	98613	2010-06-01
1820	ARID3a	Homo sapiens	523	MESH-ALL	Dimerization	0.021031	1820	1	17	23120	2010-06-01
1820	ARID3a	Homo sapiens	523	MESH-ALL	Digestive System Diseases	0.654395	1820	1	17	1120993	2010-06-01
1820	ARID3a	Homo sapiens	523	MESH-ALL	Diagnostic Techniques and Procedures	0.846305	1820	2	17	3394443	2010-06-01
1820	ARID3a	Homo sapiens	523	MESH-ALL	Diagnostic Imaging	0.3544	1820	2	17	1348001	2010-06-01
1820	ARID3a	Homo sapiens	523	MESH-ALL	Diagnosis	0.875199	1820	3	17	4976835	2010-06-01
1820	ARID3a	Homo sapiens	523	MESH-ALL	Deoxyribonucleases	0.0487808	1820	1	17	54352	2010-06-01
1820	ARID3a	Homo sapiens	523	MESH-ALL	Databases, Factual	0.0402832	1820	1	17	44698	2010-06-01
1820	ARID3a	Homo sapiens	523	MESH-ALL	Databases as Topic	0.051149	1820	1	17	57057	2010-06-01
1820	ARID3a	Homo sapiens	523	MESH-ALL	DNA-Binding Proteins	5.12935e-20	1820	13	17	335691	2010-06-01
1820	ARID3a	Homo sapiens	523	MESH-ALL	DNA, Single-Stranded	4.09842e-05	1820	3	17	73563	2010-06-01
1820	ARID3a	Homo sapiens	523	MESH-ALL	DNA, Intergenic	6.74803e-06	1820	3	17	40065	2010-06-01
1820	ARID3a	Homo sapiens	523	MESH-ALL	DNA, Complementary	2.45588e-05	1820	3	17	61882	2010-06-01
1820	ARID3a	Homo sapiens	523	MESH-ALL	DNA Probes	0.000371527	1820	3	17	155790	2010-06-01
1820	ARID3a	Homo sapiens	523	MESH-ALL	DNA Damage	0.00108876	1820	2	17	53109	2010-06-01
1820	ARID3a	Homo sapiens	523	MESH-ALL	DNA	0.00136186	1820	4	17	550033	2010-06-01
1820	ARID3a	Homo sapiens	523	MESH-ALL	Cytokines	0.313324	1820	1	17	404634	2010-06-01
1820	ARID3a	Homo sapiens	523	MESH-ALL	Cyclins	5.55247e-07	1820	3	17	17352	2010-06-01
1820	ARID3a	Homo sapiens	523	MESH-ALL	Cyclin-Dependent Kinase Inhibitor p21	0.00658641	1820	1	17	7191	2010-06-01
1820	ARID3a	Homo sapiens	523	MESH-ALL	Cyclin-Dependent Kinase Inhibitor p16	0.00375847	1820	1	17	4098	2010-06-01
1820	ARID3a	Homo sapiens	523	MESH-ALL	Cyclin-Dependent Kinase Inhibitor Proteins	7.88817e-05	1820	2	17	14146	2010-06-01
1820	ARID3a	Homo sapiens	523	MESH-ALL	Cyclin E	0.00155802	1820	1	17	1697	2010-06-01
1820	ARID3a	Homo sapiens	523	MESH-ALL	Cyclin D1	0.0045684	1820	1	17	4983	2010-06-01
1820	ARID3a	Homo sapiens	523	MESH-ALL	Cyclin D	0.00573599	1820	1	17	6260	2010-06-01
1820	ARID3a	Homo sapiens	523	MESH-ALL	CpG Islands	0.00462512	1820	1	17	5045	2010-06-01
1820	ARID3a	Homo sapiens	523	MESH-ALL	Conserved Sequence	0.000368944	1820	2	17	30730	2010-06-01
1820	ARID3a	Homo sapiens	523	MESH-ALL	Consensus Sequence	0.00793781	1820	1	17	8672	2010-06-01
1820	ARID3a	Homo sapiens	523	MESH-ALL	Connective Tissue Cells	0.0294585	1820	2	17	294800	2010-06-01
1820	ARID3a	Homo sapiens	523	MESH-ALL	Congenital, Hereditary, and Neonatal Diseases and Abnormalities	0.536205	1820	1	17	817622	2010-06-01
1820	ARID3a	Homo sapiens	523	MESH-ALL	Computing Methodologies	0.0615139	1820	2	17	443235	2010-06-01
1820	ARID3a	Homo sapiens	523	MESH-ALL	Computer Systems	0.0970255	1820	1	17	110751	2010-06-01
1820	ARID3a	Homo sapiens	523	MESH-ALL	Computer Communication Networks	0.0379471	1820	1	17	42058	2010-06-01
1820	ARID3a	Homo sapiens	523	MESH-ALL	Coloring Agents	0.0626116	1820	1	17	70240	2010-06-01
1820	ARID3a	Homo sapiens	523	MESH-ALL	Cloning, Organism	0.00387749	1820	1	17	4228	2010-06-01
1820	ARID3a	Homo sapiens	523	MESH-ALL	Cloning, Molecular	0.00840941	1820	2	17	151567	2010-06-01
1820	ARID3a	Homo sapiens	523	MESH-ALL	Clinical Laboratory Techniques	0.654077	1820	1	17	1120053	2010-06-01
1820	ARID3a	Homo sapiens	523	MESH-ALL	Classification	0.00285835	1820	2	17	86838	2010-06-01
1820	ARID3a	Homo sapiens	523	MESH-ALL	Chromosomes, Mammalian	0.00274589	1820	2	17	85072	2010-06-01
1820	ARID3a	Homo sapiens	523	MESH-ALL	Chromosomes, Human, Pair 19	3.2115e-06	1820	2	17	2846	2010-06-01
1820	ARID3a	Homo sapiens	523	MESH-ALL	Chromosomes, Human, 19-20	9.30248e-06	1820	2	17	4846	2010-06-01
1820	ARID3a	Homo sapiens	523	MESH-ALL	Chromosomes, Human	0.00265901	1820	2	17	83684	2010-06-01
1820	ARID3a	Homo sapiens	523	MESH-ALL	Chromosomes	0.000729565	1820	3	17	196601	2010-06-01
1820	ARID3a	Homo sapiens	523	MESH-ALL	Chromosome Structures	0.0454374	1820	1	17	50544	2010-06-01
1820	ARID3a	Homo sapiens	523	MESH-ALL	Chromosome Mapping	0.00473016	1820	2	17	112484	2010-06-01
1820	ARID3a	Homo sapiens	523	MESH-ALL	Chromatin	0.0300256	1820	1	17	33151	2010-06-01
1820	ARID3a	Homo sapiens	523	MESH-ALL	Chordata	0.00727856	1820	17	17	13850906	2010-06-01
1820	ARID3a	Homo sapiens	523	MESH-ALL	Chemistry Techniques, Analytical	0.356105	1820	2	17	1352953	2010-06-01
1820	ARID3a	Homo sapiens	523	MESH-ALL	Chemical Processes	7.44318e-10	1820	12	17	1605778	2010-06-01
1820	ARID3a	Homo sapiens	523	MESH-ALL	Chemical Precipitation	0.0429473	1820	1	17	47716	2010-06-01
1820	ARID3a	Homo sapiens	523	MESH-ALL	Chemical Phenomena	1.26128e-10	1820	15	17	2982233	2010-06-01
1820	ARID3a	Homo sapiens	523	MESH-ALL	Chemical Actions and Uses	0.306105	1820	4	17	3060535	2010-06-01
1820	ARID3a	Homo sapiens	523	MESH-ALL	Cellular Structures	2.17237e-05	1820	7	17	1046552	2010-06-01
1820	ARID3a	Homo sapiens	523	MESH-ALL	Cells, Cultured	4.19923e-14	1820	13	17	966406	2010-06-01
1820	ARID3a	Homo sapiens	523	MESH-ALL	Cells	5.91241e-11	1820	15	17	2831969	2010-06-01
1820	ARID3a	Homo sapiens	523	MESH-ALL	Cell Proliferation	0.000917989	1820	3	17	212904	2010-06-01
1820	ARID3a	Homo sapiens	523	MESH-ALL	Cell Physiological Processes	2.08146e-06	1820	8	17	1083573	2010-06-01
1820	ARID3a	Homo sapiens	523	MESH-ALL	Cell Physiological Phenomena	1.02077e-05	1820	8	17	1341406	2010-06-01
1820	ARID3a	Homo sapiens	523	MESH-ALL	Cell Nucleus	0.000499729	1820	3	17	172516	2010-06-01
1820	ARID3a	Homo sapiens	523	MESH-ALL	Cell Nucleus Structures	7.45389e-05	1820	3	17	90075	2010-06-01
1820	ARID3a	Homo sapiens	523	MESH-ALL	Cell Membrane Structures	0.0947735	1820	1	17	108056	2010-06-01
1820	ARID3a	Homo sapiens	523	MESH-ALL	Cell Membrane	0.224845	1820	1	17	275143	2010-06-01
1820	ARID3a	Homo sapiens	523	MESH-ALL	Cell Line, Tumor	3.02032e-07	1820	5	17	163164	2010-06-01
1820	ARID3a	Homo sapiens	523	MESH-ALL	Cell Line, Transformed	0.0330059	1820	1	17	36494	2010-06-01
1820	ARID3a	Homo sapiens	523	MESH-ALL	Cell Line	5.25632e-09	1820	8	17	496460	2010-06-01
1820	ARID3a	Homo sapiens	523	MESH-ALL	Cell Growth Processes	0.00094642	1820	3	17	215172	2010-06-01
1820	ARID3a	Homo sapiens	523	MESH-ALL	Cell Division	0.00093746	1820	3	17	214462	2010-06-01
1820	ARID3a	Homo sapiens	523	MESH-ALL	Cell Differentiation	0.148486	1820	1	17	174125	2010-06-01
1820	ARID3a	Homo sapiens	523	MESH-ALL	Cell Cycle Proteins	1.30555e-07	1820	4	17	50717	2010-06-01
1820	ARID3a	Homo sapiens	523	MESH-ALL	Cell Cycle	0.00161583	1820	3	17	259331	2010-06-01
1820	ARID3a	Homo sapiens	523	MESH-ALL	Cell Compartmentation	0.00812929	1820	1	17	8882	2010-06-01
1820	ARID3a	Homo sapiens	523	MESH-ALL	Cell Aging	0.00961257	1820	1	17	10510	2010-06-01
1820	ARID3a	Homo sapiens	523	MESH-ALL	Catarrhini	0.000128871	1820	17	17	10925111	2010-06-01
1820	ARID3a	Homo sapiens	523	MESH-ALL	Carrier Proteins	0.405272	1820	1	17	557035	2010-06-01
1820	ARID3a	Homo sapiens	523	MESH-ALL	Carcinoma, Embryonal	0.000803624	1820	1	17	875	2010-06-01
1820	ARID3a	Homo sapiens	523	MESH-ALL	Carboxylic Acids	0.474079	1820	1	17	686361	2010-06-01
1820	ARID3a	Homo sapiens	523	MESH-ALL	Carbohydrates	0.64298	1820	1	17	1087736	2010-06-01
1820	ARID3a	Homo sapiens	523	MESH-ALL	Blotting, Western	0.0851882	1820	1	17	96655	2010-06-01
1820	ARID3a	Homo sapiens	523	MESH-ALL	Blood Proteins	0.000373231	1820	6	17	1139519	2010-06-01
1820	ARID3a	Homo sapiens	523	MESH-ALL	Blood Cells	0.00337854	1820	4	17	705768	2010-06-01
1820	ARID3a	Homo sapiens	523	MESH-ALL	Blood	0.00566893	1820	4	17	815986	2010-06-01
1820	ARID3a	Homo sapiens	523	MESH-ALL	Bleomycin	0.01064	1820	1	17	11639	2010-06-01
1820	ARID3a	Homo sapiens	523	MESH-ALL	Biology	0.220863	1820	1	17	269647	2010-06-01
1820	ARID3a	Homo sapiens	523	MESH-ALL	Biological Transport	0.014604	1820	2	17	202490	2010-06-01
1820	ARID3a	Homo sapiens	523	MESH-ALL	Biological Science Disciplines	0.524256	1820	1	17	791139	2010-06-01
1820	ARID3a	Homo sapiens	523	MESH-ALL	Biological Processes	0.00418661	1820	3	17	363266	2010-06-01
1820	ARID3a	Homo sapiens	523	MESH-ALL	Biological Phenomena	0.0667212	1820	3	17	1038959	2010-06-01
1820	ARID3a	Homo sapiens	523	MESH-ALL	Biological Factors	0.311579	1820	3	17	2133696	2010-06-01
1820	ARID3a	Homo sapiens	523	MESH-ALL	Biochemical Processes	5.0346e-11	1820	12	17	1273436	2010-06-01
1820	ARID3a	Homo sapiens	523	MESH-ALL	Biochemical Phenomena	4.76745e-12	1820	15	17	2386072	2010-06-01
1820	ARID3a	Homo sapiens	523	MESH-ALL	Binding Sites	5.04467e-05	1820	4	17	230630	2010-06-01
1820	ARID3a	Homo sapiens	523	MESH-ALL	Base Sequence	3.52726e-09	1820	8	17	471666	2010-06-01
1820	ARID3a	Homo sapiens	523	MESH-ALL	Base Composition	0.0102943	1820	1	17	11259	2010-06-01
1820	ARID3a	Homo sapiens	523	MESH-ALL	Bacteria	0.560184	1820	1	17	872761	2010-06-01
1820	ARID3a	Homo sapiens	523	MESH-ALL	B-Lymphocytes	4.62842e-07	1820	4	17	69779	2010-06-01
1820	ARID3a	Homo sapiens	523	MESH-ALL	B-Lymphocyte Subsets	0.00238521	1820	1	17	2599	2010-06-01
1820	ARID3a	Homo sapiens	523	MESH-ALL	Ascomycota	0.0931492	1820	1	17	106116	2010-06-01
1820	ARID3a	Homo sapiens	523	MESH-ALL	Arthropods	0.184383	1820	1	17	220504	2010-06-01
1820	ARID3a	Homo sapiens	523	MESH-ALL	Antisense Elements (Genetics)	0.0355336	1820	1	17	39337	2010-06-01
1820	ARID3a	Homo sapiens	523	MESH-ALL	Antigens	0.512918	1820	1	17	766583	2010-06-01
1820	ARID3a	Homo sapiens	523	MESH-ALL	Antibody-Producing Cells	6.14756e-07	1820	4	17	74965	2010-06-01
1820	ARID3a	Homo sapiens	523	MESH-ALL	Antibodies, Neoplasm	0.00665397	1820	1	17	7265	2010-06-01
1820	ARID3a	Homo sapiens	523	MESH-ALL	Antibodies	0.100564	1820	2	17	589131	2010-06-01
1820	ARID3a	Homo sapiens	523	MESH-ALL	Animals, Laboratory	0.432196	1820	1	17	605873	2010-06-01
1820	ARID3a	Homo sapiens	523	MESH-ALL	Animals, Inbred Strains	0.427778	1820	1	17	597711	2010-06-01
1820	ARID3a	Homo sapiens	523	MESH-ALL	Animals, Genetically Modified	0.100312	1820	1	17	114695	2010-06-01
1820	ARID3a	Homo sapiens	523	MESH-ALL	Animals	0.0120703	1820	17	17	14269216	2010-06-01
1820	ARID3a	Homo sapiens	523	MESH-ALL	Animal Population Groups	0.159741	1820	2	17	781125	2010-06-01
1820	ARID3a	Homo sapiens	523	MESH-ALL	Amino Acids, Peptides, and Proteins	6.38473e-08	1820	15	17	4577377	2010-06-01
1820	ARID3a	Homo sapiens	523	MESH-ALL	Amino Acids, Cyclic	0.172425	1820	1	17	204844	2010-06-01
1820	ARID3a	Homo sapiens	523	MESH-ALL	Amino Acids, Aromatic	0.132454	1820	1	17	154004	2010-06-01
1820	ARID3a	Homo sapiens	523	MESH-ALL	Amino Acids	0.435482	1820	1	17	611982	2010-06-01
1820	ARID3a	Homo sapiens	523	MESH-ALL	Amino Acid Sequence	0.00502369	1820	3	17	387821	2010-06-01
1820	ARID3a	Homo sapiens	523	MESH-ALL	Amino Acid Motifs	0.0238353	1820	1	17	26238	2010-06-01
1820	ARID3a	Homo sapiens	523	MESH-ALL	Amides	0.241624	1820	1	17	298591	2010-06-01
1820	ARID3a	Homo sapiens	523	MESH-ALL	Alternative Splicing	0.0128307	1820	1	17	14050	2010-06-01
1820	ARID3a	Homo sapiens	523	MESH-ALL	Alkyl and Aryl Transferases	0.0233546	1820	1	17	25703	2010-06-01
1820	ARID3a	Homo sapiens	523	MESH-ALL	Algorithms	0.0931576	1820	1	17	106126	2010-06-01
1820	ARID3a	Homo sapiens	523	MESH-ALL	Adenine	0.0138631	1820	1	17	15188	2010-06-01
1820	ARID3a	Homo sapiens	523	MESH-ALL	Adaptor Proteins, Signal Transducing	0.0431148	1820	1	17	47906	2010-06-01
1820	ARID3a	Homo sapiens	523	MESH-ALL	Adaptive Immunity	0.122598	1820	1	17	141806	2010-06-01
1820	ARID3a	Homo sapiens	523	MESH-ALL	Acids, Acyclic	0.31311	1820	1	17	404303	2010-06-01
1820	ARID3a	Homo sapiens	523	MESH-ALL	Acetic Acids	0.0922857	1820	1	17	105086	2010-06-01
1820	ARID3a	Homo sapiens	523	MESH-ALL	Acetamides	0.0131519	1820	1	17	14404	2010-06-01
1820	ARID3a	Homo sapiens	523	MESH-ALL	AT Rich Sequence	0.00024161	1820	1	17	263	2010-06-01
1820	ARID3a	Homo sapiens	523	MESH-ALL	5' Untranslated Regions	0.00405415	1820	1	17	4421	2010-06-01
1820	ARID3a	Homo sapiens	523	MESH-ALL	TGF-beta Superfamily Proteins	0.0359722	1820	1	17	39831	2010-06-01
1820	ARID3a	Homo sapiens	523	MESH-ALL	Thymine	0.00486842	1820	1	17	5311	2010-06-01
1820	ARID3a	Homo sapiens	523	MESH-ALL	Tissue Distribution	0.0594701	1820	1	17	66612	2010-06-01
1820	ARID3a	Homo sapiens	523	MESH-ALL	Tissues	0.704545	1820	1	17	1280558	2010-06-01
1820	ARID3a	Homo sapiens	523	MESH-ALL	Trans-Activators	8.45199e-29	1820	12	17	40953	2010-06-01
1820	ARID3a	Homo sapiens	523	MESH-ALL	Transcription Factor DP1	0.000819231	1820	1	17	892	2010-06-01
1820	ARID3a	Homo sapiens	523	MESH-ALL	Transcription Factors	2.10912e-18	1820	12	17	302724	2010-06-01
1820	ARID3a	Homo sapiens	523	MESH-ALL	Transcription Factors, General	9.14593e-06	1820	2	17	4805	2010-06-01
1820	ARID3a	Homo sapiens	523	MESH-ALL	Transcription Factors, TFII	4.98685e-06	1820	2	17	3547	2010-06-01
1820	ARID3a	Homo sapiens	523	MESH-ALL	Transcription, Genetic	1.35394e-11	1820	7	17	127549	2010-06-01
1820	ARID3a	Homo sapiens	523	MESH-ALL	Transferases	0.00199383	1820	4	17	610231	2010-06-01
1820	ARID3a	Homo sapiens	523	MESH-ALL	Transforming Growth Factor beta	0.0293058	1820	1	17	32345	2010-06-01
1820	ARID3a	Homo sapiens	523	MESH-ALL	Transforming Growth Factors	0.0339642	1820	1	17	37571	2010-06-01
1820	ARID3a	Homo sapiens	523	MESH-ALL	Tumor Cells, Cultured	5.17835e-09	1820	7	17	301836	2010-06-01
1820	ARID3a	Homo sapiens	523	MESH-ALL	Tumor Suppressor Protein p14ARF	0.000922967	1820	1	17	1005	2010-06-01
1820	ARID3a	Homo sapiens	523	MESH-ALL	Tumor Suppressor Protein p53	0.025751	1820	1	17	28373	2010-06-01
1820	ARID3a	Homo sapiens	523	MESH-ALL	Tumor Suppressor Proteins	2.55894e-05	1820	3	17	62746	2010-06-01
1820	ARID3a	Homo sapiens	523	MESH-ALL	Two-Hybrid System Techniques	0.00728194	1820	1	17	7953	2010-06-01
1820	ARID3a	Homo sapiens	523	MESH-ALL	Tyrosine	0.0620157	1820	1	17	69551	2010-06-01
1820	ARID3a	Homo sapiens	523	MESH-ALL	Ubiquitins	0.011501	1820	1	17	12586	2010-06-01
1820	ARID3a	Homo sapiens	523	MESH-ALL	Untranslated Regions	0.00760035	1820	1	17	8302	2010-06-01
1820	ARID3a	Homo sapiens	523	MESH-ALL	Uracil	0.0449844	1820	1	17	50029	2010-06-01
1820	ARID3a	Homo sapiens	523	MESH-ALL	Vertebrates	0.0072553	1820	17	17	13848299	2010-06-01
1820	ARID3a	Homo sapiens	523	MESH-ALL	Viral Proteins	2.07369e-21	1820	12	17	169521	2010-06-01
1820	ARID3a	Homo sapiens	523	MESH-ALL	Viral Regulatory and Accessory Proteins	8.23908e-28	1820	12	17	49518	2010-06-01
1820	ARID3a	Homo sapiens	523	MESH-ALL	Xanthenes	0.0305255	1820	1	17	33711	2010-06-01
1820	ARID3a	Homo sapiens	523	MESH-ALL	Yeasts	0.00628689	1820	2	17	130303	2010-06-01
ENTREZ_GENE_ID	GENE_NAME	GENE_SPECIES	TFE_ID	SECTION	MESH_TERM	FISHERS_EXACT_P_VALUE	ASSC_ENTREZ_GENE_ID	FREQ_TERM_AND_GENE	FREQ_TERM_ONLY	FREQ_GENE_ONLY	DATE_COMPUTED
1820	ARID3a	Homo sapiens	523	MESH-DISEASE	Skin and Connective Tissue Diseases	0.541406	1820	1	17	829348	2010-06-01
1820	ARID3a	Homo sapiens	523	MESH-DISEASE	Skin Diseases	0.461363	1820	1	17	661304	2010-06-01
1820	ARID3a	Homo sapiens	523	MESH-DISEASE	Respiratory Tract Diseases	0.560519	1820	1	17	873551	2010-06-01
1820	ARID3a	Homo sapiens	523	MESH-DISEASE	Pulmonary Fibrosis	0.013141	1820	1	17	14392	2010-06-01
1820	ARID3a	Homo sapiens	523	MESH-DISEASE	Pigmentation Disorders	0.0223244	1820	1	17	24557	2010-06-01
1820	ARID3a	Homo sapiens	523	MESH-DISEASE	Peutz-Jeghers Syndrome	0.00120842	1820	1	17	1316	2010-06-01
1820	ARID3a	Homo sapiens	523	MESH-DISEASE	Neoplastic Syndromes, Hereditary	0.0287964	1820	1	17	31775	2010-06-01
1820	ARID3a	Homo sapiens	523	MESH-DISEASE	Neoplasms, Germ Cell and Embryonal	0.188164	1820	1	17	225501	2010-06-01
1820	ARID3a	Homo sapiens	523	MESH-DISEASE	Neoplasms by Histologic Type	0.283562	1820	2	17	1144140	2010-06-01
1820	ARID3a	Homo sapiens	523	MESH-DISEASE	Neoplasms	0.116511	1820	4	17	2086411	2010-06-01
1820	ARID3a	Homo sapiens	523	MESH-DISEASE	Melanosis	0.00521224	1820	1	17	5687	2010-06-01
1820	ARID3a	Homo sapiens	523	MESH-DISEASE	Lung Diseases	0.414847	1820	1	17	574161	2010-06-01
1820	ARID3a	Homo sapiens	523	MESH-DISEASE	Leukemia, Promyelocytic, Acute	0.00465714	1820	1	17	5080	2010-06-01
1820	ARID3a	Homo sapiens	523	MESH-DISEASE	Leukemia, Myeloid, Acute	0.032052	1820	1	17	35423	2010-06-01
1820	ARID3a	Homo sapiens	523	MESH-DISEASE	Leukemia, Myeloid	0.0589427	1820	1	17	66004	2010-06-01
1820	ARID3a	Homo sapiens	523	MESH-DISEASE	Leukemia	0.146025	1820	1	17	171013	2010-06-01
1820	ARID3a	Homo sapiens	523	MESH-DISEASE	Lentigo	0.00208907	1820	1	17	2276	2010-06-01
1820	ARID3a	Homo sapiens	523	MESH-DISEASE	Intestinal Polyposis	0.00535212	1820	1	17	5840	2010-06-01
1820	ARID3a	Homo sapiens	523	MESH-DISEASE	Intestinal Diseases	0.308291	1820	1	17	396857	2010-06-01
1820	ARID3a	Homo sapiens	523	MESH-DISEASE	Hyperpigmentation	0.00651792	1820	1	17	7116	2010-06-01
1820	ARID3a	Homo sapiens	523	MESH-DISEASE	Genetic Diseases, Inborn	0.316059	1820	1	17	408883	2010-06-01
1820	ARID3a	Homo sapiens	523	MESH-DISEASE	Gastrointestinal Diseases	0.438115	1820	1	17	616902	2010-06-01
1820	ARID3a	Homo sapiens	523	MESH-DISEASE	Disorders of Environmental Origin	0.228795	1820	2	17	986499	2010-06-01
1820	ARID3a	Homo sapiens	523	MESH-DISEASE	Digestive System Diseases	0.654395	1820	1	17	1120993	2010-06-01
1820	ARID3a	Homo sapiens	523	MESH-DISEASE	DNA Damage	0.00108876	1820	2	17	53109	2010-06-01
1820	ARID3a	Homo sapiens	523	MESH-DISEASE	Congenital, Hereditary, and Neonatal Diseases and Abnormalities	0.536205	1820	1	17	817622	2010-06-01
1820	ARID3a	Homo sapiens	523	MESH-DISEASE	Carcinoma, Embryonal	0.000803624	1820	1	17	875	2010-06-01
ENTREZ_GENE_ID	GENE_NAME	GENE_SPECIES	TFE_ID	SECTION	MGI_PHENOTYPE_ID	MGI_ID	ENTREZ_GENE_ID	GENE_SYMBOL_MOUSE	GENE_SYMBOL_HUMAN	MGI_PHENOTYPE_TERM
ENTREZ_GENE_ID	GENE_NAME	GENE_SPECIES	TFE_ID	SECTION	PUBMED_ID	AUTHORS	ARTICLE_TITLE	JOURNAL_INFORMATION	YEAR_INDEXED	RECOMMENDATION_LEVEL	IS_REVIEW_ARTICLE
1820	ARID3a	Homo sapiens	523	PAPERS	15017387	Fukuyo Y, Mogi K, Tsunematsu Y, Nakajima T.	E2FBP1/hDril1 modulates cell growth through downregulation of promyelocytic leukemia bodies.	Cell Death Differ., 11(7):747-59.	2004	0	0
1820	ARID3a	Homo sapiens	523	PAPERS	12193717	Goebel P, Montalbano A, Ayers N, Kompfner E, Dickinson L, Webb CF, Feeney AJ.	High frequency of matrix attachment regions and cut-like protein x/CCAAT-displacement protein and B cell regulator of IgH transcription binding sites flanking Ig V region genes.	J. Immunol., 169(5):2477-87.	2002	1	0
1820	ARID3a	Homo sapiens	523	PAPERS	19214191	Schmidt C, Kim D, Ippolito GC, Naqvi HR, Probst L, Mathur S, Rosas-Acosta G, Wilson VG, Oldham AL, Poenie M, Webb CF, Tucker PW.	Signalling of the BCR is regulated by a lipid rafts-localised transcription factor, Bright.	EMBO J., 28(6):711-24.	2009	0	0
1820	ARID3a	Homo sapiens	523	PAPERS	18981111	Nixon JC, Ferrell S, Miner C, Oldham AL, Hochgeschwender U, Webb CF.	Transgenic mice expressing dominant-negative bright exhibit defects in B1 B cells.	J. Immunol., 181(10):6913-22.	2008	0	0
1820	ARID3a	Homo sapiens	523	PAPERS	18583319	Lin L, Zhou Z, Zheng L, Alber S, Watkins S, Ray P, Kaminski N, Zhang Y, Morse D.	Cross talk between Id1 and its interactive protein Dril1 mediate fibroblast responses to transforming growth factor-beta in pulmonary fibrosis.	Am. J. Pathol., 173(2):337-46.	2008	0	0
1820	ARID3a	Homo sapiens	523	PAPERS	17312145	Shankar M, Nixon JC, Maier S, Workman J, Farris AD, Webb CF.	Anti-nuclear antibody production and autoimmunity in transgenic mice that overexpress the transcription factor Bright.	J. Immunol., 178(5):2996-3006.	2007	0	0
1820	ARID3a	Homo sapiens	523	PAPERS	17386101	Lin D, Ippolito GC, Zong RT, Bryant J, Koslovsky J, Tucker P.	Bright/ARID3A contributes to chromatin accessibility of the immunoglobulin heavy chain enhancer.	Mol. Cancer, 6:23.	2007	1	0
1820	ARID3a	Homo sapiens	523	PAPERS	17400556	Kim D, Probst L, Das C, Tucker PW.	REKLES is an ARID3-restricted multifunctional domain.	J. Biol. Chem., 282(21):15768-77.	2007	0	0
1820	ARID3a	Homo sapiens	523	PAPERS	16738337	Rajaiya J, Nixon JC, Ayers N, Desgranges ZP, Roy AL, Webb CF.	Induction of immunoglobulin heavy-chain transcription through the transcription factor Bright requires TFII-I.	Mol. Cell. Biol., 26(12):4758-68.	2006	2	0
1820	ARID3a	Homo sapiens	523	PAPERS	16507996	Kim D, Tucker PW.	A regulated nucleocytoplasmic shuttle contributes to Bright's function as a transcriptional activator of immunoglobulin genes.	Mol. Cell. Biol., 26(6):2187-201.	2006	0	0
1820	ARID3a	Homo sapiens	523	PAPERS	15922553	Wilsker D, Probst L, Wain HM, Maltais L, Tucker PW, Moran E.	Nomenclature of the ARID family of DNA-binding proteins.	Genomics, 86(2):242-51.	2005	1	0
1820	ARID3a	Homo sapiens	523	PAPERS	15743806	Rajaiya J, Hatfield M, Nixon JC, Rawlings DJ, Webb CF.	Bruton's tyrosine kinase regulates immunoglobulin promoter activation in association with the transcription factor Bright.	Mol. Cell. Biol., 25(6):2073-84.	2005	1	0
1820	ARID3a	Homo sapiens	523	PAPERS	15203319	Nixon JC, Rajaiya JB, Ayers N, Evetts S, Webb CF.	The transcription factor, Bright, is not expressed in all human B lymphocyte subpopulations.	Cell. Immunol., 228(1):42-53.	2004	2	0
1820	ARID3a	Homo sapiens	523	PAPERS	15456761	Nixon JC, Rajaiya J, Webb CF.	Mutations in the DNA-binding domain of the transcription factor Bright act as dominant negative proteins and interfere with immunoglobulin transactivation.	J. Biol. Chem., 279(50):52465-72.	2004	0	0
1820	ARID3a	Homo sapiens	523	PAPERS	12692263	Ma K, Araki K, Ichwan SJ, Suganuma T, Tamamori-Adachi M, Ikeda MA.	E2FBP1/DRIL1, an AT-rich interaction domain-family transcription factor, is regulated by p53.	Mol. Cancer Res., 1(6):438-44.	2003	0	0
1820	ARID3a	Homo sapiens	523	PAPERS	11959810	Wilsker D, Patsialou A, Dallas PB, Moran E.	ARID proteins: a diverse family of DNA binding proteins implicated in the control of cell growth, differentiation, and development.	Cell Growth Differ., 13(3):95-106.	2002	2	1
1820	ARID3a	Homo sapiens	523	PAPERS	11812999	Peeper DS, Shvarts A, Brummelkamp T, Douma S, Koh EY, Daley GQ, Bernards R.	A functional screen identifies hDRIL1 as an oncogene that rescues RAS-induced senescence.	Nat. Cell Biol., 4(2):148-53.	2002	0	0
1820	ARID3a	Homo sapiens	523	PAPERS	11867548	Iwahara J, Iwahara M, Daughdrill GW, Ford J, Clubb RT.	The structure of the Dead ringer-DNA complex reveals how AT-rich interaction domains (ARIDs) recognize DNA.	EMBO J., 21(5):1197-209.	2002	0	0
1820	ARID3a	Homo sapiens	523	PAPERS	11594453	Webb CF.	The transcription factor, Bright, and immunoglobulin heavy chain expression.	Immunol. Res., 24(2):149-61.	2001	2	1
1820	ARID3a	Homo sapiens	523	PAPERS	11294836	Kaplan MH, Zong RT, Herrscher RF, Scheuermann RH, Tucker PW.	Transcriptional activation by a matrix associating region-binding protein. contextual requirements for the function of bright.	J. Biol. Chem., 276(24):21325-30.	2001	0	0
1820	ARID3a	Homo sapiens	523	PAPERS	10921892	Zong RT, Das C, Tucker PW.	Regulation of matrix attachment region-dependent, lymphocyte-restricted transcription through differential localization within promyelocytic leukemia nuclear bodies.	EMBO J., 19(15):4123-33.	2000	0	0
1820	ARID3a	Homo sapiens	523	PAPERS	11120822	Webb CF, Yamashita Y, Ayers N, Evetts S, Paulin Y, Conley ME, Smith EA.	The transcription factor Bright associates with Bruton's tyrosine kinase, the defective protein in immunodeficiency disease.	J. Immunol., 165(12):6956-65.	2000	0	0
1820	ARID3a	Homo sapiens	523	PAPERS	10838570	Kortschak RD, Tucker PW, Saint R.	ARID proteins come in from the desert.	Trends Biochem. Sci., 25(6):294-9.	2000	1	1
1820	ARID3a	Homo sapiens	523	PAPERS	9858552	Wang Z, Goldstein A, Zong RT, Lin D, Neufeld EJ, Scheuermann RH, Tucker PW.	Cux/CDP homeoprotein is a component of NF-muNR and represses the immunoglobulin heavy chain intronic enhancer by antagonizing the bright transcription activator.	Mol. Cell. Biol., 19(1):284-95.	1999	1	0
1820	ARID3a	Homo sapiens	523	PAPERS	10545119	Iwahara J, Clubb RT.	Solution structure of the DNA binding domain from Dead ringer, a sequence-specific AT-rich interaction domain (ARID).	EMBO J., 18(21):6084-94.	1999	0	0
1820	ARID3a	Homo sapiens	523	PAPERS	9590220	Webb CF, Smith EA, Medina KL, Buchanan KL, Smithson G, Dou S.	Expression of bright at two distinct stages of B lymphocyte development.	J. Immunol., 160(10):4747-54.	1998	0	0
1820	ARID3a	Homo sapiens	523	PAPERS	9780002	Suzuki M, Okuyama S, Okamoto S, Shirasuna K, Nakajima T, Hachiya T, Nojima H, Sekiya S, Oda K.	A novel E2F binding protein with Myc-type HLH motif stimulates E2F-dependent transcription by forming a heterodimer.	Oncogene, 17(7):853-65.	1998	2	0
1820	ARID3a	Homo sapiens	523	PAPERS	8543152	Herrscher RF, Kaplan MH, Lelsz DL, Das C, Scheuermann R, Tucker PW.	The immunoglobulin heavy-chain matrix-associating regions are bound by Bright: a B cell-specific trans-activator that describes a new DNA-binding protein family.	Genes Dev., 9(24):3067-82.	1995	1	0
1820	ARID3a	Homo sapiens	523	PAPERS	1922040	Webb CF, Das C, Eneff KL, Tucker PW.	Identification of a matrix-associated region 5' of an immunoglobulin heavy chain variable region gene.	Mol. Cell. Biol., 11(10):5206-11.	1991	0	0
1820	ARID3a	Homo sapiens	523	PAPERS	1922039	Webb CF, Das C, Eaton S, Calame K, Tucker PW.	Novel protein-DNA interactions associated with increased immunoglobulin transcription in response to antigen plus interleukin-5.	Mol. Cell. Biol., 11(10):5197-205.	1991	0	0
1820	ARID3a	Homo sapiens	523	PAPERS	9722953	Kortschak RD, Reimann H, Zimmer M, Eyre HJ, Saint R, Jenne DE.	The human dead ringer/bright homolog, DRIL1: cDNA cloning, gene structure, and mapping to D19S886, a marker on 19p13.3 that is strictly linked to the Peutz-Jeghers syndrome.	Genomics, 51(2):288-92.	1998	1	0
1820	ARID3a	Homo sapiens	523	PAPERS	10679093	Malone CS, Patrone L, Buchanan KL, Webb CF, Wall R.	An upstream Oct-1- and Oct-2-binding silencer governs B29 (Ig beta) gene expression.	J. Immunol., 164(5):2550-6.	2000	0	0
1820	ARID3a	Homo sapiens	523	PAPERS	9425897	Jenne DE, Reimann H, Nezu J, Friedel W, Loff S, Jeschke R, MÃ¼ller O, Back W, Zimmer M.	Peutz-Jeghers syndrome is caused by mutations in a novel serine threonine kinase.	Nat. Genet., 18(1):38-43.	1998	0	0
1820	ARID3a	Homo sapiens	523	PAPERS	16547259	Johnston CM, Wood AL, Bolland DJ, Corcoran AE.	Complete sequence assembly and characterization of the C57BL/6 mouse Ig heavy chain V region.	J. Immunol., 176(7):4221-34.	2006	0	0
1820	ARID3a	Homo sapiens	523	PAPERS	10477301	Shandala T, Kortschak RD, Gregory S, Saint R.	The Drosophila dead ringer gene is required for early embryonic patterning through regulation of argos and buttonhead expression.	Development, 126(19):4341-9.	1999	0	0
1820	ARID3a	Homo sapiens	523	PAPERS	15680369	Callery EM, Smith JC, Thomsen GH.	The ARID domain protein dril1 is necessary for TGF(beta) signaling in Xenopus embryos.	Dev. Biol., 278(2):542-59.	2005	0	0
1820	ARID3a	Homo sapiens	523	PAPERS	19436740	Prieur A, Nacerddine K, van Lohuizen M, Peeper DS.	SUMOylation of DRIL1 directs its transcriptional activity towards leukocyte lineage-specific genes.	PLoS ONE, 4(5):e5542.	2009	0	0
ENTREZ_GENE_ID	GENE_NAME	GENE_SPECIES	TFE_ID	SECTION	ENTREZ_GENE_ID	ENSEMBL_GENE_ID	ENSEMBL_TRANSCRIPT_ID	REGULATOR_GENE_SYMBOL	REGULATOR_GENE_SPECIES	COMPLEX_MEMBERS_ENTREZ_GENE_ID	COMPLEX_NAME	PAZAR_TF_ID	PUBMED_ID
ENTREZ_GENE_ID	GENE_NAME	GENE_SPECIES	TFE_ID	SECTION	ENTREZ_GENE_ID	TARGET_GENE_SYMBOL	ACTING_TF_COMPLEX	PUBMED_ID	SOURCE
1820	ARID3a	Homo sapiens	523	TARGETS	0	Gm16734	ARID3A_HUMAN		15203319	auto
1820	ARID3a	Homo sapiens	523	TARGETS	28461	IGHV1-69			12193717	user
1820	ARID3a	Homo sapiens	523	TARGETS	28442	IGHV3-23			12193717	user
ENTREZ_GENE_ID	GENE_NAME	GENE_SPECIES	TFE_ID	SECTION	BINDING_SITE	PAZAR_SEQ_ID	TARGET_GENE_NAME	TARGET_PAZAR_ID	ACTING_TF_COMPLEX	TF_PAZAR_ID	TF_ENSEMBL_ID	TF_SPECIES	TF_GIVEN_NAME	PAZAR_PROJECT_NAME
1820	ARID3a	Homo sapiens	523	TFBS	ATGGATCCACATGTATGATTTTAATGTCAGATAAAGAATATTTCCAAGAATTATCCCAAAATATAAGTATAAATATGTGCAAAACTTGTTTATTAACTTATTTATCTTAAAATCTGGTGTTTCATGTTTAAATCCAATCTATTGTCTGAAAGAC	RS0146186		GS0014218	ARID3A/GTF2I_MOUSE	TF0000818	ENSMUST00000059042:ENSMUST00000019708	None	ARID3A/GTF2I_MOUSE	TFe
1820	ARID3a	Homo sapiens	523	TFBS	GAATTCATTTTCAAAATTAGGTTATGTAAGAAATTGAAGGACTTTAGTGTCTTTAATTTCTAATATATTTAGAAAACTTCTTAAAATTACTCTATTATTCTTCCCTCTGATTATTGGTCTCCATTCAATTCTTTTCCAATACCCGAAGCATTTACAGTGACTTTGTTCATGATCTTTTTTAGTTGTTTGTTTTGCCTTACTATTAAGACTTTGACATTCTGGTCAAAACGGCTTCACAAATCTTTTTCAAGACCACTTTCTGAGTATTCATTTTAGGAGAAAGACTTTTTTTTTAAATGAATGCAATTAT	RS0146184		GS0014218	ARID3A_MOUSE	TF0000816	ENSMUST00000019708	None	ARID3A_MOUSE	TFe
1820	ARID3a	Homo sapiens	523	TFBS	CTAGAGAGGTCTGGTGGAGCCTGCAAAAGTCCAGCTTTCAAAGGAACACAGAAGTATGTGTATGGAATATTAGAAGATGTTGCTTTTACTCTTAAGTTGGTTCCTAGGAAAAATAGTTAAATACTGTGACTTTAAAATGTGAGAGGGTTTTCAAGTACTCATTTTTTTAAATGTCCAAAATTCTTGTCAATCAGTTTGAGGTCTTGTTTGTGTAGAACTGATATTACTTAAAGTTTAACCGAGGAATGGGAGTGAGGCTCTCTCATAACCTATTCAGAACTGACTTTTAACAATAATAAATTAAGTTTCAAATATTTTTAAATGAATTGAGCAATGTTGAGTTGGAGTCAAGATGGCCGATCAGAACCAGAACACC	RS0146183		GS0014218	ARID3A_MOUSE	TF0000816	ENSMUST00000019708	None	ARID3A_MOUSE	TFe
1820	ARID3a	Homo sapiens	523	TFBS	TTTAGATTAAAACCGTATCAAATATTTTCTA	CO0003488	Artificial construct			TF0000816	ENSMUST00000019708	None	ARID3A_MOUSE	TFe
1820	ARID3a	Homo sapiens	523	TFBS	ATCAGTTTATTCGAACGGATTAAATATCGAATT	CO0003489	Artificial construct			TF0000816	ENSMUST00000019708	None	ARID3A_MOUSE	TFe
1820	ARID3a	Homo sapiens	523	TFBS	AAGCCTTAGATATTGTTAGTTGGAGGGTGAACTTGTTAAATCACAATAAAATATTGAAGTGTTATCATATACGCATACGAAACAATTTTCTAACATTGTTACTGATAGCTGATTCATTCACTATA	RS0146182		GS0014218	ARID3A_MOUSE	TF0000816	ENSMUST00000019708	None	ARID3A_MOUSE	TFe
1820	ARID3a	Homo sapiens	523	TFBS	CGATTAAGCGATATCAAAAAACATATCAAACACCAA	CO0003487	Artificial construct			TF0000816	ENSMUST00000019708	None	ARID3A_MOUSE	TFe
1820	ARID3a	Homo sapiens	523	TFBS	AATTCGATTAAAGTGTATCAAAAGCCG	CO0003486	Artificial construct			TF0000816	ENSMUST00000019708	None	ARID3A_MOUSE	TFe
1820	ARID3a	Homo sapiens	523	TFBS	AACGTTTAATTGAGCAACCGATTAAAAGAATT	CO0003485	Artificial construct			TF0000816	ENSMUST00000019708	None	ARID3A_MOUSE	TFe
1820	ARID3a	Homo sapiens	523	TFBS	GATTAAACATTCGATTAAAGGGAATCAAAATAAT	CO0003484	Artificial construct			TF0000816	ENSMUST00000019708	None	ARID3A_MOUSE	TFe
1820	ARID3a	Homo sapiens	523	TFBS	GATATTAAAACCCTGATTAAGATATATCAAATGATT	CO0003483	Artificial construct			TF0000816	ENSMUST00000019708	None	ARID3A_MOUSE	TFe
1820	ARID3a	Homo sapiens	523	TFBS	ATGTATTCAGGCGAATAAAATTGATTTCCTTTAAT	CO0003482	Artificial construct			TF0000816	ENSMUST00000019708	None	ARID3A_MOUSE	TFe
1820	ARID3a	Homo sapiens	523	TFBS	ATCAAAGCGAATTAAACCGAATAAAAAGATAAAT	CO0003481	Artificial construct			TF0000816	ENSMUST00000019708	None	ARID3A_MOUSE	TFe
1820	ARID3a	Homo sapiens	523	TFBS	TAAACAGCATATCAAACGTAATAAATCAATATCTA	CO0003480	Artificial construct			TF0000816	ENSMUST00000019708	None	ARID3A_MOUSE	TFe
1820	ARID3a	Homo sapiens	523	TFBS	TTTAATCGGAAGCATAATAAATTGATATTAAACTAT	CO0003479	Artificial construct			TF0000816	ENSMUST00000019708	None	ARID3A_MOUSE	TFe
1820	ARID3a	Homo sapiens	523	TFBS	TTAACGCACATTAAAGGTGAATAAATTATA	CO0003478	Artificial construct			TF0000816	ENSMUST00000019708	None	ARID3A_MOUSE	TFe
1820	ARID3a	Homo sapiens	523	TFBS	ATCAATTACAGCGAATAAAATTTATAGTGTGTTAT	CO0003477	Artificial construct			TF0000816	ENSMUST00000019708	None	ARID3A_MOUSE	TFe
1820	ARID3a	Homo sapiens	523	TFBS	CTATAAATTGATATTAAAAATAAAGTTTGATTCGAT	CO0003476	Artificial construct			TF0000816	ENSMUST00000019708	None	ARID3A_MOUSE	TFe
1820	ARID3a	Homo sapiens	523	TFBS	ACGTTAATACGGATTAATTAAAGCCTTGAATAAATTA	CO0003475	Artificial construct			TF0000816	ENSMUST00000019708	None	ARID3A_MOUSE	TFe
1820	ARID3a	Homo sapiens	523	TFBS	TATATGATCTTAATTAAAAAGAAATCAAATGA	CO0003474	Artificial construct			TF0000816	ENSMUST00000019708	None	ARID3A_MOUSE	TFe
1820	ARID3a	Homo sapiens	523	TFBS	AATTCTAATTAAATTGGAACTTAATCAA	CO0003473	Artificial construct			TF0000816	ENSMUST00000019708	None	ARID3A_MOUSE	TFe
1820	ARID3a	Homo sapiens	523	TFBS	ATGAATAATTAATGTCTTATTTTATCTA	CO0003472	Artificial construct			TF0000816	ENSMUST00000019708	None	ARID3A_MOUSE	TFe
1820	ARID3a	Homo sapiens	523	TFBS	CTTAATCGAATCTTAATTAAACAGGGGATTAAATTT	CO0003471	Artificial construct			TF0000816	ENSMUST00000019708	None	ARID3A_MOUSE	TFe
1820	ARID3a	Homo sapiens	523	TFBS	GATTAAGTAATTAATCGCAATTAAAGTCAA	CO0003470	Artificial construct			TF0000816	ENSMUST00000019708	None	ARID3A_MOUSE	TFe
1820	ARID3a	Homo sapiens	523	TFBS	TATAGTTTAATCGACTTCTAATTAAAATT	CO0003469	Artificial construct			TF0000816	ENSMUST00000019708	None	ARID3A_MOUSE	TFe
1820	ARID3a	Homo sapiens	523	TFBS	GATTAATTAATATAAAATTGTGTATT	CO0003464	Artificial construct			TF0000816	ENSMUST00000019708	None	ARID3A_MOUSE	TFe
1820	ARID3a	Homo sapiens	523	TFBS	AGCCGATTAATTAATATCAAAACATATCAA	CO0003468	Artificial construct			TF0000816	ENSMUST00000019708	None	ARID3A_MOUSE	TFe
1820	ARID3a	Homo sapiens	523	TFBS	ATTGATTACAACAAAATCTAATTAATTAAT	CO0003467	Artificial construct			TF0000816	ENSMUST00000019708	None	ARID3A_MOUSE	TFe
1820	ARID3a	Homo sapiens	523	TFBS	AATTAATTAAATATTTTATATCAATT	CO0003466	Artificial construct			TF0000816	ENSMUST00000019708	None	ARID3A_MOUSE	TFe
1820	ARID3a	Homo sapiens	523	TFBS	TTAAAATATTACCTTAATTAATTAAACATCCAT	CO0003465	Artificial construct			TF0000816	ENSMUST00000019708	None	ARID3A_MOUSE	TFe
1820	ARID3a	Homo sapiens	523	TFBS	AATAAATCTAATCAAATCAAATTAATC	CO0003463	Artificial construct			TF0000816	ENSMUST00000019708	None	ARID3A_MOUSE	TFe
1820	ARID3a	Homo sapiens	523	TFBS	GATCCCCGGACAGAGCAGGCAGGTGGAGTTGACTGAGAGGACAGGATAGGTGCAGGTCCCTCTCTTGTTTCCTTTCTCCTTCTCCTGTTTCCTTCTTCTCTTGTCACAGGTCTCACTATGCTAGCCAAGGCTAGCCTGAAAGATTACCATC	RS0146185		GS0014218	ARID3A_HUMAN	TF0000817	ENST00000263620	None	ARID3A_HUMAN	TFe

## Sheet: Arid3a_EG13496
ENTREZ_GENE_ID	GENE_NAME	GENE_SPECIES	TFE_ID	SECTION	ATTRIBUTE	VALUE
13496	Arid3a	Mus musculus	619	OVERVIEW	class-family	Arid Domain Family
13496	Arid3a	Mus musculus	619	OVERVIEW	class-group	Helix-Turn-Helix Group
13496	Arid3a	Mus musculus	619	OVERVIEW	class-subfamily
13496	Arid3a	Mus musculus	619	OVERVIEW	description	AT rich interactive domain 3A (BRIGHT-like)
13496	Arid3a	Mus musculus	619	OVERVIEW	ensembl-gene-id	ENSMUSG00000019564
13496	Arid3a	Mus musculus	619	OVERVIEW	entrez-gene-id	13496
13496	Arid3a	Mus musculus	619	OVERVIEW	homologs	523
13496	Arid3a	Mus musculus	619	OVERVIEW	parent-tf	523
13496	Arid3a	Mus musculus	619	OVERVIEW	refseq-id	NP_031906
13496	Arid3a	Mus musculus	619	OVERVIEW	score	86
13496	Arid3a	Mus musculus	619	OVERVIEW	species	Mus musculus
13496	Arid3a	Mus musculus	619	OVERVIEW	symbol	Arid3a
13496	Arid3a	Mus musculus	619	OVERVIEW	synonyms	Bright
13496	Arid3a	Mus musculus	619	OVERVIEW	synonyms	Dri1
13496	Arid3a	Mus musculus	619	OVERVIEW	uniprot-id	Q62431
ENTREZ_GENE_ID	GENE_NAME	GENE_SPECIES	TFE_ID	SECTION	AUTHORS_FULL_NAME	FIRST_NAME	MIDDLE_NAME	LAST_NAME	INSTITUTION	CITY	PROVINCE	COUNTRY	HOMEPAGE	INTERESTS
13496	Arid3a	Mus musculus	619	AUTHORS	Carol F. Webb	Carol	F.	Webb	Oklahoma Medical Research Foundation	Oklahoma City	Oklahoma	United States		B lymphocytes, stem cells, autoimmunity
13496	Arid3a	Mus musculus	619	AUTHORS	Scott Ferrell	Scott		Ferrell	University of Oklahoma	Oklahoma City	Oklahoma	United States
ENTREZ_GENE_ID	GENE_NAME	GENE_SPECIES	TFE_ID	SECTION	GO_ID	GO_TERM	CATEGORY	EVIDENCE_CODE	ENTREZ_GENE_ID	PUBMED_ID
13496	Arid3a	Mus musculus	619	GENE-ONTOLOGY	GO:0006350	transcription	Biological process	IEA	13496	0
13496	Arid3a	Mus musculus	619	GENE-ONTOLOGY	GO:0006355	regulation of transcription, DNA-dependent	Biological process	IDA	13496	15456761
13496	Arid3a	Mus musculus	619	GENE-ONTOLOGY	GO:0005737	cytoplasm	Cellular component	IEA	13496	0
13496	Arid3a	Mus musculus	619	GENE-ONTOLOGY	GO:0005634	nucleus	Cellular component	IEA	13496	0
13496	Arid3a	Mus musculus	619	GENE-ONTOLOGY	GO:0005634	nucleus	Cellular component	IDA	13496	15456761
13496	Arid3a	Mus musculus	619	GENE-ONTOLOGY	GO:0005622	intracellular	Cellular component	IEA	13496	0
13496	Arid3a	Mus musculus	619	GENE-ONTOLOGY	GO:0003677	DNA binding	Molecular function	IDA	13496	15456761
13496	Arid3a	Mus musculus	619	GENE-ONTOLOGY	GO:0003677	DNA binding	Molecular function	IEA	13496	0
13496	Arid3a	Mus musculus	619	GENE-ONTOLOGY	GO:0003700	transcription factor activity	Molecular function	IDA	13496	15456761
13496	Arid3a	Mus musculus	619	GENE-ONTOLOGY	GO:0005515	protein binding	Molecular function	IPI	13496	15456761
13496	Arid3a	Mus musculus	619	GENE-ONTOLOGY	GO:0042803	protein homodimerization activity	Molecular function	IPI	13496	15456761
13496	Arid3a	Mus musculus	619	GENE-ONTOLOGY	GO:0045449	regulation of transcription	Biological process	IEA	13496	0
ENTREZ_GENE_ID	GENE_NAME	GENE_SPECIES	TFE_ID	SECTION	GENE_ID	GENE_SYMBOL	EXPERIMENT_TYPE	NATURE_OF_INTERACTION	PUBMED_ID	SOURCE
ENTREZ_GENE_ID	GENE_NAME	GENE_SPECIES	TFE_ID	SECTION	COMPOUND_NAME	PUBCHEM_ID	IUPAC_NAME	EXPERIMENT_TYPE	NATURE_OF_INTERACTION	PUBMED_ID	SOURCE
ENTREZ_GENE_ID	GENE_NAME	GENE_SPECIES	TFE_ID	SECTION	MESH_TERM	FISHERS_EXACT_P_VALUE	ASSC_ENTREZ_GENE_ID	FREQ_TERM_AND_GENE	FREQ_TERM_ONLY	FREQ_GENE_ONLY	DATE_COMPUTED
13496	Arid3a	Mus musculus	619	MESH-ALL	Protein Engineering	0.0755218	13496	1	18	80544	2010-06-01
13496	Arid3a	Mus musculus	619	MESH-ALL	Protein Conformation	5.98791e-08	13496	6	18	229771	2010-06-01
13496	Arid3a	Mus musculus	619	MESH-ALL	Protein Biosynthesis	0.0821744	13496	1	18	87934	2010-06-01
13496	Arid3a	Mus musculus	619	MESH-ALL	Protein Binding	0.000524666	13496	3	18	165137	2010-06-01
13496	Arid3a	Mus musculus	619	MESH-ALL	Prosencephalon	0.344905	13496	1	18	429724	2010-06-01
13496	Arid3a	Mus musculus	619	MESH-ALL	Promoter Regions, Genetic	9.19327e-05	13496	3	18	91030	2010-06-01
13496	Arid3a	Mus musculus	619	MESH-ALL	Primates	0.535346	13496	11	18	10952241	2010-06-01
13496	Arid3a	Mus musculus	619	MESH-ALL	Pregnancy	0.460145	13496	1	18	622950	2010-06-01
13496	Arid3a	Mus musculus	619	MESH-ALL	Polynucleotides	0.138232	13496	1	18	152295	2010-06-01
13496	Arid3a	Mus musculus	619	MESH-ALL	Polymerase Chain Reaction	0.00203896	13496	3	18	264935	2010-06-01
13496	Arid3a	Mus musculus	619	MESH-ALL	Pigmentation Disorders	0.0236219	13496	1	18	24557	2010-06-01
13496	Arid3a	Mus musculus	619	MESH-ALL	Physiological Phenomena	0.938353	13496	1	18	2653504	2010-06-01
13496	Arid3a	Mus musculus	619	MESH-ALL	Physical Chromosome Mapping	0.0381497	13496	1	18	39940	2010-06-01
13496	Arid3a	Mus musculus	619	MESH-ALL	Phylogeny	0.00273385	13496	2	18	80037	2010-06-01
13496	Arid3a	Mus musculus	619	MESH-ALL	Photometry	0.0383272	13496	2	18	321090	2010-06-01
13496	Arid3a	Mus musculus	619	MESH-ALL	Phosphotransferases (Alcohol Group Acceptor)	0.00258044	13496	3	18	287910	2010-06-01
13496	Arid3a	Mus musculus	619	MESH-ALL	Phosphotransferases	0.00665845	13496	3	18	404327	2010-06-01
13496	Arid3a	Mus musculus	619	MESH-ALL	Phosphorylation	0.00527462	13496	2	18	112205	2010-06-01
13496	Arid3a	Mus musculus	619	MESH-ALL	Phosphoproteins	0.0837933	13496	1	18	89740	2010-06-01
13496	Arid3a	Mus musculus	619	MESH-ALL	Peutz-Jeghers Syndrome	0.00127946	13496	1	18	1316	2010-06-01
13496	Arid3a	Mus musculus	619	MESH-ALL	Peptides	0.500212	13496	2	18	1693771	2010-06-01
13496	Arid3a	Mus musculus	619	MESH-ALL	Peptide Fragments	0.0752508	13496	1	18	80244	2010-06-01
13496	Arid3a	Mus musculus	619	MESH-ALL	Peptide Biosynthesis	0.0854756	13496	1	18	91620	2010-06-01
13496	Arid3a	Mus musculus	619	MESH-ALL	Pedigree	0.0585483	13496	1	18	61914	2010-06-01
13496	Arid3a	Mus musculus	619	MESH-ALL	Organisms, Genetically Modified	0.119675	13496	1	18	130562	2010-06-01
13496	Arid3a	Mus musculus	619	MESH-ALL	Organic Chemistry Processes	0.0141513	13496	2	18	187816	2010-06-01
13496	Arid3a	Mus musculus	619	MESH-ALL	Organic Chemistry Phenomena	0.0240675	13496	2	18	249280	2010-06-01
13496	Arid3a	Mus musculus	619	MESH-ALL	Organelles	0.285655	13496	1	18	342576	2010-06-01
13496	Arid3a	Mus musculus	619	MESH-ALL	Organ Specificity	0.0319428	13496	1	18	33341	2010-06-01
13496	Arid3a	Mus musculus	619	MESH-ALL	Open Reading Frames	0.0178441	13496	1	18	18499	2010-06-01
13496	Arid3a	Mus musculus	619	MESH-ALL	Oncogenes	4.29161e-17	13496	8	18	43890	2010-06-01
13496	Arid3a	Mus musculus	619	MESH-ALL	Oligonucleotides	0.120912	13496	1	18	131998	2010-06-01
13496	Arid3a	Mus musculus	619	MESH-ALL	Oligodeoxyribonucleotides	0.0943453	13496	1	18	101586	2010-06-01
13496	Arid3a	Mus musculus	619	MESH-ALL	Nucleotides	0.0637837	13496	2	18	426870	2010-06-01
13496	Arid3a	Mus musculus	619	MESH-ALL	Nucleocytoplasmic Transport Proteins	0.00524893	13496	1	18	5409	2010-06-01
13496	Arid3a	Mus musculus	619	MESH-ALL	Nucleic Acids, Nucleotides, and Nucleosides	2.93433e-13	13496	14	18	1354761	2010-06-01
13496	Arid3a	Mus musculus	619	MESH-ALL	Nucleic Acids	1.04436e-13	13496	13	18	942437	2010-06-01
13496	Arid3a	Mus musculus	619	MESH-ALL	Nucleic Acid Probes	4.47559e-16	13496	10	18	186824	2010-06-01
13496	Arid3a	Mus musculus	619	MESH-ALL	Nucleic Acid Hybridization	0.139184	13496	1	18	153422	2010-06-01
13496	Arid3a	Mus musculus	619	MESH-ALL	Nucleic Acid Amplification Techniques	0.00210067	13496	3	18	267733	2010-06-01
13496	Arid3a	Mus musculus	619	MESH-ALL	Nuclear Proteins	0.000730651	13496	3	18	185161	2010-06-01
13496	Arid3a	Mus musculus	619	MESH-ALL	Nuclear Matrix	0.00143588	13496	1	18	1477	2010-06-01
13496	Arid3a	Mus musculus	619	MESH-ALL	Nuclear Localization Signals	0.00191958	13496	1	18	1975	2010-06-01
13496	Arid3a	Mus musculus	619	MESH-ALL	Nervous System	0.728662	13496	1	18	1293403	2010-06-01
13496	Arid3a	Mus musculus	619	MESH-ALL	Neoplastic Syndromes, Hereditary	0.0304643	13496	1	18	31775	2010-06-01
13496	Arid3a	Mus musculus	619	MESH-ALL	Neoplasms	0.883928	13496	1	18	2086411	2010-06-01
13496	Arid3a	Mus musculus	619	MESH-ALL	Neocortex	0.00310845	13496	1	18	3200	2010-06-01
13496	Arid3a	Mus musculus	619	MESH-ALL	Natural Science Disciplines	0.0477502	13496	4	18	1452820	2010-06-01
13496	Arid3a	Mus musculus	619	MESH-ALL	Mutation	0.0747292	13496	2	18	467387	2010-06-01
13496	Arid3a	Mus musculus	619	MESH-ALL	Mutagenesis, Site-Directed	0.0428173	13496	1	18	44929	2010-06-01
13496	Arid3a	Mus musculus	619	MESH-ALL	Mutagenesis	0.14548	13496	1	18	160904	2010-06-01
13496	Arid3a	Mus musculus	619	MESH-ALL	Murinae	6.65877e-14	13496	16	18	2056638	2010-06-01
13496	Arid3a	Mus musculus	619	MESH-ALL	Muridae	1.20412e-13	13496	16	18	2135408	2010-06-01
13496	Arid3a	Mus musculus	619	MESH-ALL	Molecular Structure	3.36749e-11	13496	12	18	1125463	2010-06-01
13496	Arid3a	Mus musculus	619	MESH-ALL	Molecular Sequence Data	2.90855e-09	13496	9	18	648494	2010-06-01
13496	Arid3a	Mus musculus	619	MESH-ALL	Molecular Probes	5.4717e-16	13496	10	18	190645	2010-06-01
13496	Arid3a	Mus musculus	619	MESH-ALL	Molecular Probe Techniques	0.372937	13496	1	18	473582	2010-06-01
13496	Arid3a	Mus musculus	619	MESH-ALL	Molecular Conformation	4.0824e-07	13496	6	18	319052	2010-06-01
13496	Arid3a	Mus musculus	619	MESH-ALL	Models, Theoretical	0.583849	13496	1	18	879606	2010-06-01
13496	Arid3a	Mus musculus	619	MESH-ALL	Models, Molecular	0.117367	13496	1	18	127890	2010-06-01
13496	Arid3a	Mus musculus	619	MESH-ALL	Mice, Transgenic	0.0965124	13496	1	18	104035	2010-06-01
13496	Arid3a	Mus musculus	619	MESH-ALL	Mice, Inbred Strains	0.0399057	13496	2	18	328310	2010-06-01
13496	Arid3a	Mus musculus	619	MESH-ALL	Mice, Inbred C57BL	0.119613	13496	1	18	130491	2010-06-01
13496	Arid3a	Mus musculus	619	MESH-ALL	Mice, Inbred BALB C	0.0992416	13496	1	18	107127	2010-06-01
13496	Arid3a	Mus musculus	619	MESH-ALL	Mice	2.02438e-19	13496	16	18	922470	2010-06-01
13496	Arid3a	Mus musculus	619	MESH-ALL	Metabolism	7.06245e-07	13496	9	18	1229546	2010-06-01
13496	Arid3a	Mus musculus	619	MESH-ALL	Metabolic Phenomena	2.99808e-06	13496	9	18	1461213	2010-06-01
13496	Arid3a	Mus musculus	619	MESH-ALL	Mesencephalon	0.0467906	13496	1	18	49194	2010-06-01
13496	Arid3a	Mus musculus	619	MESH-ALL	Membrane Transport Proteins	0.21818	13496	1	18	251286	2010-06-01
13496	Arid3a	Mus musculus	619	MESH-ALL	Membrane Proteins	0.0821868	13496	3	18	1068977	2010-06-01
13496	Arid3a	Mus musculus	619	MESH-ALL	Membrane Microdomains	0.00465635	13496	1	18	4797	2010-06-01
13496	Arid3a	Mus musculus	619	MESH-ALL	Melanosis	0.005518	13496	1	18	5687	2010-06-01
13496	Arid3a	Mus musculus	619	MESH-ALL	Medical Informatics Applications	0.0181624	13496	2	18	214401	2010-06-01
13496	Arid3a	Mus musculus	619	MESH-ALL	Medical Informatics	0.0187184	13496	2	18	217874	2010-06-01
13496	Arid3a	Mus musculus	619	MESH-ALL	Matrix Attachment Regions	0.000112841	13496	1	18	116	2010-06-01
13496	Arid3a	Mus musculus	619	MESH-ALL	Matrix Attachment Region Binding Proteins	0.000138131	13496	1	18	142	2010-06-01
13496	Arid3a	Mus musculus	619	MESH-ALL	Mathematical Concepts	0.0122813	13496	3	18	506203	2010-06-01
13496	Arid3a	Mus musculus	619	MESH-ALL	Mammals	0.0289062	13496	17	18	13585516	2010-06-01
13496	Arid3a	Mus musculus	619	MESH-ALL	Lymphocytes	8.86707e-07	13496	6	18	364638	2010-06-01
13496	Arid3a	Mus musculus	619	MESH-ALL	Lymphocyte Subsets	0.0249697	13496	1	18	25975	2010-06-01
13496	Arid3a	Mus musculus	619	MESH-ALL	Lymphocyte Activation	0.00333639	13496	2	18	88637	2010-06-01
13496	Arid3a	Mus musculus	619	MESH-ALL	Luminescent Measurements	0.0104546	13496	2	18	160157	2010-06-01
13496	Arid3a	Mus musculus	619	MESH-ALL	Long Interspersed Nucleotide Elements	0.000555335	13496	1	18	571	2010-06-01
13496	Arid3a	Mus musculus	619	MESH-ALL	Lipoylation	0.000107978	13496	1	18	111	2010-06-01
13496	Arid3a	Mus musculus	619	MESH-ALL	Lipids	0.535293	13496	1	18	771225	2010-06-01
13496	Arid3a	Mus musculus	619	MESH-ALL	Lipid Metabolism	0.0437913	13496	1	18	45973	2010-06-01
13496	Arid3a	Mus musculus	619	MESH-ALL	Linguistics	0.0716037	13496	1	18	76215	2010-06-01
13496	Arid3a	Mus musculus	619	MESH-ALL	Limbic System	0.126494	13496	1	18	138498	2010-06-01
13496	Arid3a	Mus musculus	619	MESH-ALL	Leukocytes, Mononuclear	1.70231e-06	13496	6	18	408176	2010-06-01
13496	Arid3a	Mus musculus	619	MESH-ALL	Leukocytes	7.86531e-06	13496	6	18	533008	2010-06-01
13496	Arid3a	Mus musculus	619	MESH-ALL	Lentigo	0.00221183	13496	1	18	2276	2010-06-01
13496	Arid3a	Mus musculus	619	MESH-ALL	Language	0.115919	13496	1	18	126217	2010-06-01
13496	Arid3a	Mus musculus	619	MESH-ALL	Laboratory Techniques and Procedures	0.436992	13496	2	18	1505779	2010-06-01
13496	Arid3a	Mus musculus	619	MESH-ALL	Laboratory Chemicals	3.97707e-13	13496	11	18	547245	2010-06-01
13496	Arid3a	Mus musculus	619	MESH-ALL	Karyopherins	0.00160685	13496	1	18	1653	2010-06-01
13496	Arid3a	Mus musculus	619	MESH-ALL	Investigative Techniques	0.00387762	13496	14	18	8153209	2010-06-01
13496	Arid3a	Mus musculus	619	MESH-ALL	Invertebrates	0.301549	13496	1	18	365264	2010-06-01
13496	Arid3a	Mus musculus	619	MESH-ALL	Introns	0.019695	13496	1	18	20436	2010-06-01
13496	Arid3a	Mus musculus	619	MESH-ALL	Intranuclear Space	0.0807316	13496	1	18	86327	2010-06-01
13496	Arid3a	Mus musculus	619	MESH-ALL	Intracellular Space	0.0910557	13496	2	18	524302	2010-06-01
13496	Arid3a	Mus musculus	619	MESH-ALL	Intestinal Polyposis	0.00566605	13496	1	18	5840	2010-06-01
13496	Arid3a	Mus musculus	619	MESH-ALL	Intestinal Diseases	0.323127	13496	1	18	396857	2010-06-01
13496	Arid3a	Mus musculus	619	MESH-ALL	Interspersed Repetitive Sequences	0.0227361	13496	1	18	23626	2010-06-01
13496	Arid3a	Mus musculus	619	MESH-ALL	Interphase	0.0213015	13496	1	18	22120	2010-06-01
13496	Arid3a	Mus musculus	619	MESH-ALL	Internationality	0.10066	13496	1	18	108737	2010-06-01
13496	Arid3a	Mus musculus	619	MESH-ALL	International Cooperation	0.0952521	13496	1	18	102610	2010-06-01
13496	Arid3a	Mus musculus	619	MESH-ALL	Insects	0.152421	13496	1	18	169213	2010-06-01
13496	Arid3a	Mus musculus	619	MESH-ALL	Insect Proteins	0.0277718	13496	1	18	28929	2010-06-01
13496	Arid3a	Mus musculus	619	MESH-ALL	Information Systems	0.0055782	13496	2	18	115498	2010-06-01
13496	Arid3a	Mus musculus	619	MESH-ALL	Information Storage and Retrieval	0.00190585	13496	2	18	66568	2010-06-01
13496	Arid3a	Mus musculus	619	MESH-ALL	Information Services	7.32744e-09	13496	9	18	721235	2010-06-01
13496	Arid3a	Mus musculus	619	MESH-ALL	Information Science	1.83203e-07	13496	12	18	2385326	2010-06-01
13496	Arid3a	Mus musculus	619	MESH-ALL	Indicators and Reagents	0.148154	13496	1	18	164098	2010-06-01
13496	Arid3a	Mus musculus	619	MESH-ALL	In Situ Hybridization	0.0645912	13496	1	18	68510	2010-06-01
13496	Arid3a	Mus musculus	619	MESH-ALL	Immunosorbent Techniques	0.0981613	13496	1	18	105902	2010-06-01
13496	Arid3a	Mus musculus	619	MESH-ALL	Immunoproteins	2.09694e-06	13496	7	18	684185	2010-06-01
13496	Arid3a	Mus musculus	619	MESH-ALL	Immunoprecipitation	0.0728128	13496	1	18	77549	2010-06-01
13496	Arid3a	Mus musculus	619	MESH-ALL	Immunologic Tests	0.217703	13496	2	18	900984	2010-06-01
13496	Arid3a	Mus musculus	619	MESH-ALL	Immunologic Techniques	0.0756683	13496	3	18	1032249	2010-06-01
13496	Arid3a	Mus musculus	619	MESH-ALL	Immunohistochemistry	0.338619	13496	1	18	420132	2010-06-01
13496	Arid3a	Mus musculus	619	MESH-ALL	Immunoglobulins	1.3439e-06	13496	7	18	639887	2010-06-01
13496	Arid3a	Mus musculus	619	MESH-ALL	Immunoglobulin mu-Chains	0.00146988	13496	1	18	1512	2010-06-01
13496	Arid3a	Mus musculus	619	MESH-ALL	Immunoglobulin kappa-Chains	0.00462729	13496	1	18	4767	2010-06-01
13496	Arid3a	Mus musculus	619	MESH-ALL	Immunoglobulin Variable Region	0.00902508	13496	1	18	9317	2010-06-01
13496	Arid3a	Mus musculus	619	MESH-ALL	Immunoglobulin Subunits	3.98836e-09	13496	4	18	19831	2010-06-01
13496	Arid3a	Mus musculus	619	MESH-ALL	Immunoglobulin M	0.000847165	13496	2	18	44096	2010-06-01
13496	Arid3a	Mus musculus	619	MESH-ALL	Immunoglobulin Light Chains	0.00984557	13496	1	18	10168	2010-06-01
13496	Arid3a	Mus musculus	619	MESH-ALL	Immunoglobulin Isotypes	0.010692	13496	2	18	162053	2010-06-01
13496	Arid3a	Mus musculus	619	MESH-ALL	Immunoglobulin Heavy Chains	1.97244e-07	13496	3	18	11554	2010-06-01
13496	Arid3a	Mus musculus	619	MESH-ALL	Immunoglobulin Fragments	0.0278476	13496	1	18	29009	2010-06-01
13496	Arid3a	Mus musculus	619	MESH-ALL	Immunoglobulin Fab Fragments	0.0183547	13496	1	18	19033	2010-06-01
13496	Arid3a	Mus musculus	619	MESH-ALL	Immunoglobulin Constant Regions	0.00520343	13496	1	18	5362	2010-06-01
13496	Arid3a	Mus musculus	619	MESH-ALL	Immunogenetic Processes	0.00791432	13496	1	18	8166	2010-06-01
13496	Arid3a	Mus musculus	619	MESH-ALL	Immunogenetic Phenomena	0.0388274	13496	1	18	40663	2010-06-01
13496	Arid3a	Mus musculus	619	MESH-ALL	Immunoenzyme Techniques	0.136489	13496	1	18	150235	2010-06-01
13496	Arid3a	Mus musculus	619	MESH-ALL	Immunochemistry	0.179581	13496	1	18	202356	2010-06-01
13496	Arid3a	Mus musculus	619	MESH-ALL	Immunoblotting	0.118792	13496	1	18	129539	2010-06-01
13496	Arid3a	Mus musculus	619	MESH-ALL	Immunoassay	0.287401	13496	1	18	345046	2010-06-01
13496	Arid3a	Mus musculus	619	MESH-ALL	Immunity, Cellular	0.00728051	13496	2	18	132599	2010-06-01
13496	Arid3a	Mus musculus	619	MESH-ALL	Immunity	0.0201684	13496	2	18	226729	2010-06-01
13496	Arid3a	Mus musculus	619	MESH-ALL	Immune System Processes	0.00806216	13496	3	18	433505	2010-06-01
13496	Arid3a	Mus musculus	619	MESH-ALL	Immune System Phenomena	0.017034	13496	3	18	572113	2010-06-01
13496	Arid3a	Mus musculus	619	MESH-ALL	Immune System	8.30799e-05	13496	6	18	810589	2010-06-01
13496	Arid3a	Mus musculus	619	MESH-ALL	Image Cytometry	0.00132124	13496	1	18	1359	2010-06-01
13496	Arid3a	Mus musculus	619	MESH-ALL	Hypothalamus	0.107938	13496	1	18	117039	2010-06-01
13496	Arid3a	Mus musculus	619	MESH-ALL	Hyperpigmentation	0.0069	13496	1	18	7116	2010-06-01
13496	Arid3a	Mus musculus	619	MESH-ALL	Humans	0.518516	13496	11	18	10862875	2010-06-01
13496	Arid3a	Mus musculus	619	MESH-ALL	Hominidae	0.519317	13496	11	18	10867126	2010-06-01
13496	Arid3a	Mus musculus	619	MESH-ALL	Homeodomain Proteins	0.000191272	13496	2	18	20813	2010-06-01
13496	Arid3a	Mus musculus	619	MESH-ALL	Histology	0.227374	13496	1	18	263277	2010-06-01
13496	Arid3a	Mus musculus	619	MESH-ALL	Histological Techniques	0.100532	13496	2	18	555841	2010-06-01
13496	Arid3a	Mus musculus	619	MESH-ALL	Histocytological Preparation Techniques	0.167404	13496	1	18	187370	2010-06-01
13496	Arid3a	Mus musculus	619	MESH-ALL	Histocytochemistry	0.289773	13496	1	18	348409	2010-06-01
13496	Arid3a	Mus musculus	619	MESH-ALL	Heterocyclic Compounds, 2-Ring	0.299353	13496	2	18	1123462	2010-06-01
13496	Arid3a	Mus musculus	619	MESH-ALL	Heterocyclic Compounds, 1-Ring	0.658697	13496	1	18	1072670	2010-06-01
13496	Arid3a	Mus musculus	619	MESH-ALL	Heterocyclic Compounds	0.633246	13496	2	18	2141170	2010-06-01
13496	Arid3a	Mus musculus	619	MESH-ALL	Hemic and Immune Systems	0.000390158	13496	6	18	1075960	2010-06-01
13496	Arid3a	Mus musculus	619	MESH-ALL	Hela Cells	0.0521911	13496	1	18	55018	2010-06-01
13496	Arid3a	Mus musculus	619	MESH-ALL	Health Care Quality, Access, and Evaluation	0.921825	13496	2	18	3948819	2010-06-01
13496	Arid3a	Mus musculus	619	MESH-ALL	Health Care Evaluation Mechanisms	0.845658	13496	2	18	3213361	2010-06-01
13496	Arid3a	Mus musculus	619	MESH-ALL	Haplorhini	0.534666	13496	11	18	10948631	2010-06-01
13496	Arid3a	Mus musculus	619	MESH-ALL	Guanine Nucleotides	0.0432428	13496	1	18	45385	2010-06-01
13496	Arid3a	Mus musculus	619	MESH-ALL	Globulins	3.37168e-06	13496	7	18	735070	2010-06-01
13496	Arid3a	Mus musculus	619	MESH-ALL	Genomics	0.000367785	13496	2	18	28928	2010-06-01
13496	Arid3a	Mus musculus	619	MESH-ALL	Genome, Human	0.012234	13496	1	18	12649	2010-06-01
13496	Arid3a	Mus musculus	619	MESH-ALL	Genome Components	8.21926e-13	13496	11	18	585299	2010-06-01
13496	Arid3a	Mus musculus	619	MESH-ALL	Genome	3.7227e-22	13496	16	18	621045	2010-06-01
13496	Arid3a	Mus musculus	619	MESH-ALL	Genetics	0.00638214	13496	2	18	123837	2010-06-01
13496	Arid3a	Mus musculus	619	MESH-ALL	Genetic Vectors	0.0543546	13496	1	18	57360	2010-06-01
13496	Arid3a	Mus musculus	619	MESH-ALL	Genetic Variation	0.119976	13496	2	18	617944	2010-06-01
13496	Arid3a	Mus musculus	619	MESH-ALL	Genetic Techniques	2.21712e-11	13496	12	18	1085803	2010-06-01
13496	Arid3a	Mus musculus	619	MESH-ALL	Genetic Structures	2.74278e-23	13496	18	18	1032309	2010-06-01
13496	Arid3a	Mus musculus	619	MESH-ALL	Genetic Processes	3.04118e-09	13496	11	18	1263180	2010-06-01
13496	Arid3a	Mus musculus	619	MESH-ALL	Genetic Phenomena	1.18569e-17	13496	18	18	2122789	2010-06-01
13496	Arid3a	Mus musculus	619	MESH-ALL	Genetic Engineering	0.114004	13496	1	18	124007	2010-06-01
13496	Arid3a	Mus musculus	619	MESH-ALL	Genetic Diseases, Inborn	0.331173	13496	1	18	408883	2010-06-01
13496	Arid3a	Mus musculus	619	MESH-ALL	Genetic Code	0.0431253	13496	1	18	45259	2010-06-01
13496	Arid3a	Mus musculus	619	MESH-ALL	Genes, T-Cell Receptor beta	0.000514497	13496	1	18	529	2010-06-01
13496	Arid3a	Mus musculus	619	MESH-ALL	Genes, T-Cell Receptor	0.00111232	13496	1	18	1144	2010-06-01
13496	Arid3a	Mus musculus	619	MESH-ALL	Genes, Reporter	0.0228027	13496	1	18	23696	2010-06-01
13496	Arid3a	Mus musculus	619	MESH-ALL	Genes, Regulator	0.011906	13496	1	18	12308	2010-06-01
13496	Arid3a	Mus musculus	619	MESH-ALL	Genes, Neoplasm	2.41839e-15	13496	8	18	72773	2010-06-01
13496	Arid3a	Mus musculus	619	MESH-ALL	Genes, Immunoglobulin	0.00648337	13496	1	18	6685	2010-06-01
13496	Arid3a	Mus musculus	619	MESH-ALL	Genes	2.62393e-13	13496	11	18	526590	2010-06-01
13496	Arid3a	Mus musculus	619	MESH-ALL	Gene Transfer Techniques	0.00775624	13496	2	18	137037	2010-06-01
13496	Arid3a	Mus musculus	619	MESH-ALL	Gene Silencing	0.0213463	13496	1	18	22167	2010-06-01
13496	Arid3a	Mus musculus	619	MESH-ALL	Gene Rearrangement, B-Lymphocyte, Heavy Chain	0.00253311	13496	1	18	2607	2010-06-01
13496	Arid3a	Mus musculus	619	MESH-ALL	Gene Rearrangement, B-Lymphocyte	0.00406053	13496	1	18	4182	2010-06-01
13496	Arid3a	Mus musculus	619	MESH-ALL	Gene Rearrangement	0.0143079	13496	1	18	14808	2010-06-01
13496	Arid3a	Mus musculus	619	MESH-ALL	Gene Library	1.50311e-08	13496	4	18	27663	2010-06-01
13496	Arid3a	Mus musculus	619	MESH-ALL	Gene Expression Regulation, Developmental	0.0386484	13496	1	18	40472	2010-06-01
13496	Arid3a	Mus musculus	619	MESH-ALL	Gene Expression Regulation	1.60879e-07	13496	7	18	466318	2010-06-01
13496	Arid3a	Mus musculus	619	MESH-ALL	Gene Expression Profiling	0.040656	13496	1	18	42616	2010-06-01
13496	Arid3a	Mus musculus	619	MESH-ALL	Gene Expression	5.08162e-09	13496	7	18	280703	2010-06-01
13496	Arid3a	Mus musculus	619	MESH-ALL	Gene Components	2.98563e-12	13496	8	18	178305	2010-06-01
13496	Arid3a	Mus musculus	619	MESH-ALL	Gastrointestinal Diseases	0.456849	13496	1	18	616902	2010-06-01
13496	Arid3a	Mus musculus	619	MESH-ALL	Fluorometry	0.00838313	13496	2	18	142699	2010-06-01
13496	Arid3a	Mus musculus	619	MESH-ALL	Flow Cytometry	0.0711738	13496	1	18	75741	2010-06-01
13496	Arid3a	Mus musculus	619	MESH-ALL	Fatty Acids, Unsaturated	0.151286	13496	1	18	167850	2010-06-01
13496	Arid3a	Mus musculus	619	MESH-ALL	Fatty Acids	0.257838	13496	1	18	303994	2010-06-01
13496	Arid3a	Mus musculus	619	MESH-ALL	Expressed Sequence Tags	0.00574346	13496	1	18	5920	2010-06-01
13496	Arid3a	Mus musculus	619	MESH-ALL	Exons	0.0004573	13496	2	18	32288	2010-06-01
13496	Arid3a	Mus musculus	619	MESH-ALL	Evolution, Molecular	0.032898	13496	1	18	34354	2010-06-01
13496	Arid3a	Mus musculus	619	MESH-ALL	Evolution	0.00822214	13496	2	18	141264	2010-06-01
13496	Arid3a	Mus musculus	619	MESH-ALL	Evaluation Studies as Topic	0.171402	13496	2	18	771014	2010-06-01
13496	Arid3a	Mus musculus	619	MESH-ALL	Eukaryota	0.0838369	13496	17	18	14626545	2010-06-01
13496	Arid3a	Mus musculus	619	MESH-ALL	Equipment and Supplies	0.588605	13496	1	18	890858	2010-06-01
13496	Arid3a	Mus musculus	619	MESH-ALL	Epithelial Cells	0.00173774	13496	3	18	250451	2010-06-01
13496	Arid3a	Mus musculus	619	MESH-ALL	Epigenesis, Genetic	0.030895	13496	1	18	32231	2010-06-01
13496	Arid3a	Mus musculus	619	MESH-ALL	Epidemiologic Methods	0.838988	13496	2	18	3165081	2010-06-01
13496	Arid3a	Mus musculus	619	MESH-ALL	Epidemiologic Research Design	0.116692	13496	2	18	607666	2010-06-01
13496	Arid3a	Mus musculus	619	MESH-ALL	Enzymes and Coenzymes	0.12098	13496	4	18	1993055	2010-06-01
13496	Arid3a	Mus musculus	619	MESH-ALL	Enzymes	0.109836	13496	4	18	1925045	2010-06-01
13496	Arid3a	Mus musculus	619	MESH-ALL	Enzyme-Linked Immunosorbent Assay	0.0892824	13496	1	18	95886	2010-06-01
13496	Arid3a	Mus musculus	619	MESH-ALL	Environment and Public Health	0.957613	13496	2	18	4557423	2010-06-01
13496	Arid3a	Mus musculus	619	MESH-ALL	Enhancer Elements, Genetic	0.0145996	13496	1	18	15112	2010-06-01
13496	Arid3a	Mus musculus	619	MESH-ALL	Electrophoresis, Polyacrylamide Gel	0.122802	13496	1	18	134194	2010-06-01
13496	Arid3a	Mus musculus	619	MESH-ALL	Electrophoresis, Capillary	0.0117867	13496	1	18	12184	2010-06-01
13496	Arid3a	Mus musculus	619	MESH-ALL	Electrophoresis	0.229862	13496	1	18	266544	2010-06-01
13496	Arid3a	Mus musculus	619	MESH-ALL	Electrochemical Techniques	0.231808	13496	1	18	269108	2010-06-01
13496	Arid3a	Mus musculus	619	MESH-ALL	Drosophilidae	0.0489407	13496	1	18	51509	2010-06-01
13496	Arid3a	Mus musculus	619	MESH-ALL	Drosophila Proteins	0.0206369	13496	1	18	21423	2010-06-01
13496	Arid3a	Mus musculus	619	MESH-ALL	Drosophila	0.0488897	13496	1	18	51454	2010-06-01
13496	Arid3a	Mus musculus	619	MESH-ALL	Documentation	4.60974e-09	13496	9	18	683747	2010-06-01
13496	Arid3a	Mus musculus	619	MESH-ALL	Diptera	0.0917079	13496	1	18	98613	2010-06-01
13496	Arid3a	Mus musculus	619	MESH-ALL	Dimerization	0.0222543	13496	1	18	23120	2010-06-01
13496	Arid3a	Mus musculus	619	MESH-ALL	Digestive System Diseases	0.675334	13496	1	18	1120993	2010-06-01
13496	Arid3a	Mus musculus	619	MESH-ALL	Diencephalon	0.143531	13496	1	18	158582	2010-06-01
13496	Arid3a	Mus musculus	619	MESH-ALL	Diagnosis	0.972905	13496	2	18	4976835	2010-06-01
13496	Arid3a	Mus musculus	619	MESH-ALL	Databases, Genetic	0.0153889	13496	1	18	15935	2010-06-01
13496	Arid3a	Mus musculus	619	MESH-ALL	Databases, Factual	0.000870152	13496	2	18	44698	2010-06-01
13496	Arid3a	Mus musculus	619	MESH-ALL	Databases as Topic	0.00140783	13496	2	18	57057	2010-06-01
13496	Arid3a	Mus musculus	619	MESH-ALL	DNA-Binding Proteins	8.92816e-12	13496	9	18	335691	2010-06-01
13496	Arid3a	Mus musculus	619	MESH-ALL	DNA, Viral	0.0643537	13496	1	18	68250	2010-06-01
13496	Arid3a	Mus musculus	619	MESH-ALL	DNA, Single-Stranded	2.63558e-15	13496	8	18	73563	2010-06-01
13496	Arid3a	Mus musculus	619	MESH-ALL	DNA, Intergenic	8.08451e-06	13496	3	18	40065	2010-06-01
13496	Arid3a	Mus musculus	619	MESH-ALL	DNA, Complementary	6.64552e-16	13496	8	18	61882	2010-06-01
13496	Arid3a	Mus musculus	619	MESH-ALL	DNA Viruses	0.168206	13496	1	18	188351	2010-06-01
13496	Arid3a	Mus musculus	619	MESH-ALL	DNA Replication	0.0418853	13496	1	18	43931	2010-06-01
13496	Arid3a	Mus musculus	619	MESH-ALL	DNA Probes	9.6536e-15	13496	9	18	155790	2010-06-01
13496	Arid3a	Mus musculus	619	MESH-ALL	DNA Primers	0.0759851	13496	1	18	81057	2010-06-01
13496	Arid3a	Mus musculus	619	MESH-ALL	DNA	4.20155e-13	13496	11	18	550033	2010-06-01
13496	Arid3a	Mus musculus	619	MESH-ALL	Cytoplasmic Structures	0.32158	13496	1	18	394561	2010-06-01
13496	Arid3a	Mus musculus	619	MESH-ALL	Cytoplasm	0.355697	13496	1	18	446395	2010-06-01
13496	Arid3a	Mus musculus	619	MESH-ALL	Cytophotometry	0.00258155	13496	2	18	77724	2010-06-01
13496	Arid3a	Mus musculus	619	MESH-ALL	Cytological Techniques	0.0375316	13496	3	18	775816	2010-06-01
13496	Arid3a	Mus musculus	619	MESH-ALL	Culture Media, Serum-Free	0.00580538	13496	1	18	5984	2010-06-01
13496	Arid3a	Mus musculus	619	MESH-ALL	Culture Media	0.0996716	13496	1	18	107615	2010-06-01
13496	Arid3a	Mus musculus	619	MESH-ALL	Cricetulus	0.0150466	13496	1	18	15578	2010-06-01
13496	Arid3a	Mus musculus	619	MESH-ALL	Cricetinae	0.000113536	13496	3	18	97799	2010-06-01
13496	Arid3a	Mus musculus	619	MESH-ALL	Corpus Striatum	0.0397847	13496	1	18	41685	2010-06-01
13496	Arid3a	Mus musculus	619	MESH-ALL	Conserved Sequence	0.0294765	13496	1	18	30730	2010-06-01
13496	Arid3a	Mus musculus	619	MESH-ALL	Congenital, Hereditary, and Neonatal Diseases and Abnormalities	0.5567	13496	1	18	817622	2010-06-01
13496	Arid3a	Mus musculus	619	MESH-ALL	Computing Methodologies	0.353664	13496	1	18	443235	2010-06-01
13496	Arid3a	Mus musculus	619	MESH-ALL	Computational Biology	1.40523e-05	13496	3	18	48252	2010-06-01
13496	Arid3a	Mus musculus	619	MESH-ALL	Communication	0.244684	13496	1	18	286223	2010-06-01
13496	Arid3a	Mus musculus	619	MESH-ALL	Coliphages	0.0272023	13496	1	18	28328	2010-06-01
13496	Arid3a	Mus musculus	619	MESH-ALL	Cloning, Molecular	5.15379e-09	13496	6	18	151567	2010-06-01
13496	Arid3a	Mus musculus	619	MESH-ALL	Clinical Laboratory Techniques	0.0916599	13496	3	18	1120053	2010-06-01
13496	Arid3a	Mus musculus	619	MESH-ALL	Classification	0.00320564	13496	2	18	86838	2010-06-01
13496	Arid3a	Mus musculus	619	MESH-ALL	Chromosomes, Mammalian	0.00307971	13496	2	18	85072	2010-06-01
13496	Arid3a	Mus musculus	619	MESH-ALL	Chromosomes, Human, Pair 19	0.00276503	13496	1	18	2846	2010-06-01
13496	Arid3a	Mus musculus	619	MESH-ALL	Chromosomes, Human, 19-20	0.00470381	13496	1	18	4846	2010-06-01
13496	Arid3a	Mus musculus	619	MESH-ALL	Chromosomes, Human	0.0783541	13496	1	18	83684	2010-06-01
13496	Arid3a	Mus musculus	619	MESH-ALL	Chromosomes	0.0154283	13496	2	18	196601	2010-06-01
13496	Arid3a	Mus musculus	619	MESH-ALL	Chromosome Mapping	0.000171208	13496	3	18	112484	2010-06-01
13496	Arid3a	Mus musculus	619	MESH-ALL	Chordata	0.0383882	13496	17	18	13850906	2010-06-01
13496	Arid3a	Mus musculus	619	MESH-ALL	Chemistry Techniques, Analytical	0.140334	13496	3	18	1352953	2010-06-01
13496	Arid3a	Mus musculus	619	MESH-ALL	Chemistry	0.411977	13496	1	18	537852	2010-06-01
13496	Arid3a	Mus musculus	619	MESH-ALL	Chemical Processes	5.5047e-07	13496	10	18	1605778	2010-06-01
13496	Arid3a	Mus musculus	619	MESH-ALL	Chemical Precipitation	0.0454154	13496	1	18	47716	2010-06-01
13496	Arid3a	Mus musculus	619	MESH-ALL	Chemical Phenomena	6.42581e-10	13496	15	18	2982233	2010-06-01
13496	Arid3a	Mus musculus	619	MESH-ALL	Chemical Actions and Uses	2.56515e-05	13496	11	18	3060535	2010-06-01
13496	Arid3a	Mus musculus	619	MESH-ALL	Cerebrum	0.238286	13496	1	18	277684	2010-06-01
13496	Arid3a	Mus musculus	619	MESH-ALL	Cerebral Cortex	0.201416	13496	1	18	229761	2010-06-01
13496	Arid3a	Mus musculus	619	MESH-ALL	Central Nervous System	0.591689	13496	1	18	898218	2010-06-01
13496	Arid3a	Mus musculus	619	MESH-ALL	Cellular Structures	0.00266284	13496	5	18	1046552	2010-06-01
13496	Arid3a	Mus musculus	619	MESH-ALL	Cells, Cultured	0.000218191	13496	6	18	966406	2010-06-01
13496	Arid3a	Mus musculus	619	MESH-ALL	Cells	0.000596212	13496	9	18	2831969	2010-06-01
13496	Arid3a	Mus musculus	619	MESH-ALL	Cell Physiological Processes	0.284645	13496	2	18	1083573	2010-06-01
13496	Arid3a	Mus musculus	619	MESH-ALL	Cell Physiological Phenomena	0.378928	13496	2	18	1341406	2010-06-01
13496	Arid3a	Mus musculus	619	MESH-ALL	Cell Nucleus Structures	0.0840933	13496	1	18	90075	2010-06-01
13496	Arid3a	Mus musculus	619	MESH-ALL	Cell Membrane	0.236372	13496	1	18	275143	2010-06-01
13496	Arid3a	Mus musculus	619	MESH-ALL	Cell Membrane Structures	0.10006	13496	1	18	108056	2010-06-01
13496	Arid3a	Mus musculus	619	MESH-ALL	Cell Nucleus	0.0120447	13496	2	18	172516	2010-06-01
13496	Arid3a	Mus musculus	619	MESH-ALL	Cell Cycle	0.22436	13496	1	18	259331	2010-06-01
13496	Arid3a	Mus musculus	619	MESH-ALL	Cell Line	0.00117265	13496	4	18	496460	2010-06-01
13496	Arid3a	Mus musculus	619	MESH-ALL	Cell Line, Tumor	0.147373	13496	1	18	163164	2010-06-01
13496	Arid3a	Mus musculus	619	MESH-ALL	CHO Cells	0.000296988	13496	2	18	25973	2010-06-01
13496	Arid3a	Mus musculus	619	MESH-ALL	Carrier Proteins	0.423177	13496	1	18	557035	2010-06-01
13496	Arid3a	Mus musculus	619	MESH-ALL	Catarrhini	0.530238	13496	11	18	10925111	2010-06-01
13496	Arid3a	Mus musculus	619	MESH-ALL	Caudovirales	0.00974533	13496	1	18	10064	2010-06-01
13496	Arid3a	Mus musculus	619	MESH-ALL	Blood Proteins	5.83115e-05	13496	7	18	1139519	2010-06-01
13496	Arid3a	Mus musculus	619	MESH-ALL	Blotting, Western	0.089967	13496	1	18	96655	2010-06-01
13496	Arid3a	Mus musculus	619	MESH-ALL	Brain	0.554301	13496	1	18	812319	2010-06-01
13496	Arid3a	Mus musculus	619	MESH-ALL	Brain Stem	0.125235	13496	1	18	137028	2010-06-01
13496	Arid3a	Mus musculus	619	MESH-ALL	Biology	0.00214355	13496	3	18	269647	2010-06-01
13496	Arid3a	Mus musculus	619	MESH-ALL	Blood	8.6188e-05	13496	6	18	815986	2010-06-01
13496	Arid3a	Mus musculus	619	MESH-ALL	Blood Cells	3.84286e-05	13496	6	18	705768	2010-06-01
13496	Arid3a	Mus musculus	619	MESH-ALL	Biological Transport, Active	0.0325916	13496	1	18	34029	2010-06-01
13496	Arid3a	Mus musculus	619	MESH-ALL	Biological Transport	0.0163113	13496	2	18	202490	2010-06-01
13496	Arid3a	Mus musculus	619	MESH-ALL	Biological Science Disciplines	0.00631365	13496	4	18	791139	2010-06-01
13496	Arid3a	Mus musculus	619	MESH-ALL	Biological Processes	0.0478928	13496	2	18	363266	2010-06-01
13496	Arid3a	Mus musculus	619	MESH-ALL	Biological Phenomena	0.268199	13496	2	18	1038959	2010-06-01
13496	Arid3a	Mus musculus	619	MESH-ALL	Biological Markers	0.35261	13496	1	18	441599	2010-06-01
13496	Arid3a	Mus musculus	619	MESH-ALL	Biochemistry	0.26422	13496	1	18	312724	2010-06-01
13496	Arid3a	Mus musculus	619	MESH-ALL	Biological Factors	0.631243	13496	2	18	2133696	2010-06-01
13496	Arid3a	Mus musculus	619	MESH-ALL	Biochemical Processes	6.22869e-08	13496	10	18	1273436	2010-06-01
13496	Arid3a	Mus musculus	619	MESH-ALL	Biochemical Phenomena	2.51502e-11	13496	15	18	2386072	2010-06-01
13496	Arid3a	Mus musculus	619	MESH-ALL	Binding Sites	0.00137341	13496	3	18	230630	2010-06-01
13496	Arid3a	Mus musculus	619	MESH-ALL	Base Sequence	1.79351e-10	13496	9	18	471666	2010-06-01
13496	Arid3a	Mus musculus	619	MESH-ALL	Bacteriophages	0.0442109	13496	1	18	46423	2010-06-01
13496	Arid3a	Mus musculus	619	MESH-ALL	Basal Ganglia	0.0629146	13496	1	18	66676	2010-06-01
13496	Arid3a	Mus musculus	619	MESH-ALL	Bacteriophage lambda	0.00584601	13496	1	18	6026	2010-06-01
13496	Arid3a	Mus musculus	619	MESH-ALL	B-Lymphocytes	6.27307e-09	13496	5	18	69779	2010-06-01
13496	Arid3a	Mus musculus	619	MESH-ALL	Arthropods	0.194103	13496	1	18	220504	2010-06-01
13496	Arid3a	Mus musculus	619	MESH-ALL	B-Lymphocyte Subsets	0.00252534	13496	1	18	2599	2010-06-01
13496	Arid3a	Mus musculus	619	MESH-ALL	Antisense Elements (Genetics)	0.000676022	13496	2	18	39337	2010-06-01
13496	Arid3a	Mus musculus	619	MESH-ALL	Antigens, Surface	0.308337	13496	1	18	375102	2010-06-01
13496	Arid3a	Mus musculus	619	MESH-ALL	Antigens, Differentiation, B-Lymphocyte	0.0116799	13496	1	18	12073	2010-06-01
13496	Arid3a	Mus musculus	619	MESH-ALL	Antigens, Differentiation	0.183553	13496	1	18	207289	2010-06-01
13496	Arid3a	Mus musculus	619	MESH-ALL	Antigens, CD19	0.00160685	13496	1	18	1653	2010-06-01
13496	Arid3a	Mus musculus	619	MESH-ALL	Antigens	0.169858	13496	2	18	766583	2010-06-01
13496	Arid3a	Mus musculus	619	MESH-ALL	Antigens, CD	0.175101	13496	1	18	196818	2010-06-01
13496	Arid3a	Mus musculus	619	MESH-ALL	Antibody-Producing Cells	8.95019e-09	13496	5	18	74965	2010-06-01
13496	Arid3a	Mus musculus	619	MESH-ALL	Antibodies	0.0184083	13496	3	18	589131	2010-06-01
13496	Arid3a	Mus musculus	619	MESH-ALL	Animals, Newborn	0.0801807	13496	1	18	85714	2010-06-01
13496	Arid3a	Mus musculus	619	MESH-ALL	Animals, Laboratory	0.116121	13496	2	18	605873	2010-06-01
13496	Arid3a	Mus musculus	619	MESH-ALL	Animals, Inbred Strains	0.113535	13496	2	18	597711	2010-06-01
13496	Arid3a	Mus musculus	619	MESH-ALL	Animals, Genetically Modified	0.105889	13496	1	18	114695	2010-06-01
13496	Arid3a	Mus musculus	619	MESH-ALL	Animals	0.0590216	13496	17	18	14269216	2010-06-01
13496	Arid3a	Mus musculus	619	MESH-ALL	Animal Population Groups	0.00603699	13496	4	18	781125	2010-06-01
13496	Arid3a	Mus musculus	619	MESH-ALL	Anatomy	0.242884	13496	1	18	283813	2010-06-01
13496	Arid3a	Mus musculus	619	MESH-ALL	Amino Acids, Peptides, and Proteins	0.000207607	13496	12	18	4577377	2010-06-01
13496	Arid3a	Mus musculus	619	MESH-ALL	Amino Acid Sequence	1.35073e-09	13496	8	18	387821	2010-06-01
13496	Arid3a	Mus musculus	619	MESH-ALL	Amino Acid Motifs	0.000303033	13496	2	18	26238	2010-06-01
13496	Arid3a	Mus musculus	619	MESH-ALL	Alternative Splicing	0.0135803	13496	1	18	14050	2010-06-01
13496	Arid3a	Mus musculus	619	MESH-ALL	Algorithms	0.0983589	13496	1	18	106126	2010-06-01
13496	Arid3a	Mus musculus	619	MESH-ALL	Adenine	0.0146726	13496	1	18	15188	2010-06-01
13496	Arid3a	Mus musculus	619	MESH-ALL	Adaptive Immunity	0.00828278	13496	2	18	141806	2010-06-01
13496	Arid3a	Mus musculus	619	MESH-ALL	Active Transport, Cell Nucleus	0.00521408	13496	1	18	5373	2010-06-01
13496	Arid3a	Mus musculus	619	MESH-ALL	5' Untranslated Regions	0.00429211	13496	1	18	4421	2010-06-01
13496	Arid3a	Mus musculus	619	MESH-ALL	3' Untranslated Regions	0.00414193	13496	1	18	4266	2010-06-01
13496	Arid3a	Mus musculus	619	MESH-ALL	Protein Kinases	0.00176247	13496	3	18	251697	2010-06-01
13496	Arid3a	Mus musculus	619	MESH-ALL	Protein Sorting Signals	0.00898167	13496	1	18	9272	2010-06-01
13496	Arid3a	Mus musculus	619	MESH-ALL	Protein Structure, Quaternary	0.00688744	13496	1	18	7103	2010-06-01
13496	Arid3a	Mus musculus	619	MESH-ALL	Protein Structure, Secondary	2.80021e-05	13496	3	18	60875	2010-06-01
13496	Arid3a	Mus musculus	619	MESH-ALL	Protein Structure, Tertiary	1.16282e-10	13496	6	18	80036	2010-06-01
13496	Arid3a	Mus musculus	619	MESH-ALL	Protein Transport	0.000280161	13496	2	18	25221	2010-06-01
13496	Arid3a	Mus musculus	619	MESH-ALL	Protein-Tyrosine Kinases	0.000144563	13496	3	18	106181	2010-06-01
13496	Arid3a	Mus musculus	619	MESH-ALL	Proteins	4.83703e-05	13496	12	18	3978677	2010-06-01
13496	Arid3a	Mus musculus	619	MESH-ALL	Proteome	0.00950819	13496	1	18	9818	2010-06-01
13496	Arid3a	Mus musculus	619	MESH-ALL	Public Health	0.936699	13496	2	18	4163651	2010-06-01
13496	Arid3a	Mus musculus	619	MESH-ALL	Purine Nucleotides	0.217482	13496	1	18	250381	2010-06-01
13496	Arid3a	Mus musculus	619	MESH-ALL	Purines	0.0571254	13496	2	18	401021	2010-06-01
13496	Arid3a	Mus musculus	619	MESH-ALL	Pyrimidines	0.234167	13496	1	18	272223	2010-06-01
13496	Arid3a	Mus musculus	619	MESH-ALL	Pyrimidinones	0.106581	13496	1	18	115486	2010-06-01
13496	Arid3a	Mus musculus	619	MESH-ALL	Quality of Health Care	0.891863	13496	2	18	3606914	2010-06-01
13496	Arid3a	Mus musculus	619	MESH-ALL	RNA	1.91305e-07	13496	7	18	478440	2010-06-01
13496	Arid3a	Mus musculus	619	MESH-ALL	RNA Caps	0.00182538	13496	1	18	1878	2010-06-01
13496	Arid3a	Mus musculus	619	MESH-ALL	RNA Interference	0.0124647	13496	1	18	12889	2010-06-01
13496	Arid3a	Mus musculus	619	MESH-ALL	RNA Processing, Post-Transcriptional	0.000457973	13496	2	18	32312	2010-06-01
13496	Arid3a	Mus musculus	619	MESH-ALL	RNA Splicing	0.00027592	13496	2	18	25028	2010-06-01
13496	Arid3a	Mus musculus	619	MESH-ALL	RNA, Antisense	0.000278553	13496	2	18	25148	2010-06-01
13496	Arid3a	Mus musculus	619	MESH-ALL	RNA, Messenger	5.25464e-09	13496	7	18	282078	2010-06-01
13496	Arid3a	Mus musculus	619	MESH-ALL	RNA, Untranslated	7.93472e-06	13496	3	18	39814	2010-06-01
13496	Arid3a	Mus musculus	619	MESH-ALL	Reading Frames	0.0183365	13496	1	18	19014	2010-06-01
13496	Arid3a	Mus musculus	619	MESH-ALL	Receptors, Antigen	0.0369543	13496	1	18	38666	2010-06-01
13496	Arid3a	Mus musculus	619	MESH-ALL	Receptors, Antigen, B-Cell	0.00756473	13496	1	18	7804	2010-06-01
13496	Arid3a	Mus musculus	619	MESH-ALL	Receptors, Cell Surface	0.450295	13496	1	18	604981	2010-06-01
13496	Arid3a	Mus musculus	619	MESH-ALL	Receptors, Cytoplasmic and Nuclear	0.0825664	13496	1	18	88371	2010-06-01
13496	Arid3a	Mus musculus	619	MESH-ALL	Receptors, Immunologic	0.188717	13496	1	18	213737	2010-06-01
13496	Arid3a	Mus musculus	619	MESH-ALL	Recombinant Proteins	0.204716	13496	1	18	233964	2010-06-01
13496	Arid3a	Mus musculus	619	MESH-ALL	Recombination, Genetic	0.013646	13496	2	18	184244	2010-06-01
13496	Arid3a	Mus musculus	619	MESH-ALL	Regulatory Elements, Transcriptional	3.50788e-08	13496	5	18	98790	2010-06-01
13496	Arid3a	Mus musculus	619	MESH-ALL	Regulatory Sequences, Nucleic Acid	3.46311e-06	13496	4	18	109109	2010-06-01
13496	Arid3a	Mus musculus	619	MESH-ALL	Regulatory Sequences, Ribonucleic Acid	0.00180984	13496	1	18	1862	2010-06-01
13496	Arid3a	Mus musculus	619	MESH-ALL	Repetitive Sequences, Nucleic Acid	0.0738928	13496	1	18	78742	2010-06-01
13496	Arid3a	Mus musculus	619	MESH-ALL	Repressor Proteins	0.0277955	13496	1	18	28954	2010-06-01
13496	Arid3a	Mus musculus	619	MESH-ALL	Reproducibility of Results	0.0135367	13496	2	18	183463	2010-06-01
13496	Arid3a	Mus musculus	619	MESH-ALL	Reproduction	0.551044	13496	1	18	805162	2010-06-01
13496	Arid3a	Mus musculus	619	MESH-ALL	Reproductive Physiological Phenomena	0.601833	13496	1	18	922805	2010-06-01
13496	Arid3a	Mus musculus	619	MESH-ALL	Reproductive Physiological Processes	0.558681	13496	1	18	822022	2010-06-01
13496	Arid3a	Mus musculus	619	MESH-ALL	Reproductive and Urinary Physiological Phenomena	0.627002	13496	1	18	986465	2010-06-01
13496	Arid3a	Mus musculus	619	MESH-ALL	Retroelements	0.00499044	13496	1	18	5142	2010-06-01
13496	Arid3a	Mus musculus	619	MESH-ALL	Reverse Transcriptase Polymerase Chain Reaction	0.0859601	13496	1	18	92162	2010-06-01
13496	Arid3a	Mus musculus	619	MESH-ALL	Rhombencephalon	0.0738928	13496	1	18	78742	2010-06-01
13496	Arid3a	Mus musculus	619	MESH-ALL	Ribonucleotides	0.226341	13496	1	18	261922	2010-06-01
13496	Arid3a	Mus musculus	619	MESH-ALL	Rodentia	2.47876e-13	13496	16	18	2235577	2010-06-01
13496	Arid3a	Mus musculus	619	MESH-ALL	S Phase	0.00697732	13496	1	18	7196	2010-06-01
13496	Arid3a	Mus musculus	619	MESH-ALL	Sensitivity and Specificity	0.0322458	13496	2	18	292091	2010-06-01
13496	Arid3a	Mus musculus	619	MESH-ALL	Sequence Analysis	1.69741e-05	13496	4	18	163695	2010-06-01
13496	Arid3a	Mus musculus	619	MESH-ALL	Sequence Analysis, DNA	2.79044e-06	13496	4	18	103283	2010-06-01
13496	Arid3a	Mus musculus	619	MESH-ALL	Sequence Deletion	0.0630583	13496	1	18	66833	2010-06-01
13496	Arid3a	Mus musculus	619	MESH-ALL	Sequence Homology	0.000264328	13496	3	18	130481	2010-06-01
13496	Arid3a	Mus musculus	619	MESH-ALL	Sequence Homology, Amino Acid	8.493e-05	13496	3	18	88614	2010-06-01
13496	Arid3a	Mus musculus	619	MESH-ALL	Sequence Homology, Nucleic Acid	0.0394027	13496	1	18	41277	2010-06-01
13496	Arid3a	Mus musculus	619	MESH-ALL	Serum Globulins	3.05205e-06	13496	7	18	724076	2010-06-01
13496	Arid3a	Mus musculus	619	MESH-ALL	Signal Transduction	0.227561	13496	1	18	263521	2010-06-01
13496	Arid3a	Mus musculus	619	MESH-ALL	Siphoviridae	0.00598532	13496	1	18	6170	2010-06-01
13496	Arid3a	Mus musculus	619	MESH-ALL	Skin Diseases	0.480614	13496	1	18	661304	2010-06-01
13496	Arid3a	Mus musculus	619	MESH-ALL	Skin and Connective Tissue Diseases	0.561961	13496	1	18	829348	2010-06-01
13496	Arid3a	Mus musculus	619	MESH-ALL	Small Ubiquitin-Related Modifier Proteins	0.00132998	13496	1	18	1368	2010-06-01
13496	Arid3a	Mus musculus	619	MESH-ALL	Social Sciences	0.735995	13496	1	18	1319579	2010-06-01
13496	Arid3a	Mus musculus	619	MESH-ALL	Specialty Uses of Chemicals	6.00934e-10	13496	11	18	1083532	2010-06-01
13496	Arid3a	Mus musculus	619	MESH-ALL	Spinal Cord	0.0655078	13496	1	18	69514	2010-06-01
13496	Arid3a	Mus musculus	619	MESH-ALL	Staining and Labeling	0.124677	13496	1	18	136378	2010-06-01
13496	Arid3a	Mus musculus	619	MESH-ALL	Statistics as Topic	0.39245	13496	2	18	1379145	2010-06-01
13496	Arid3a	Mus musculus	619	MESH-ALL	T-Lymphocytes	0.192187	13496	1	18	218092	2010-06-01
13496	Arid3a	Mus musculus	619	MESH-ALL	Telencephalon	0.252062	13496	1	18	296154	2010-06-01
13496	Arid3a	Mus musculus	619	MESH-ALL	Templates, Genetic	0.0098658	13496	1	18	10189	2010-06-01
13496	Arid3a	Mus musculus	619	MESH-ALL	Terminator Regions, Genetic	0.00146988	13496	1	18	1512	2010-06-01
13496	Arid3a	Mus musculus	619	MESH-ALL	Terminology as Topic	0.0423112	13496	1	18	44387	2010-06-01
13496	Arid3a	Mus musculus	619	MESH-ALL	Thalamus	0.0285966	13496	1	18	29800	2010-06-01
13496	Arid3a	Mus musculus	619	MESH-ALL	Thymine	0.00515406	13496	1	18	5311	2010-06-01
13496	Arid3a	Mus musculus	619	MESH-ALL	Trans-Activators	2.46931e-17	13496	8	18	40953	2010-06-01
13496	Arid3a	Mus musculus	619	MESH-ALL	Transcription Factors	3.57338e-12	13496	9	18	302724	2010-06-01
13496	Arid3a	Mus musculus	619	MESH-ALL	Transcription Factors, General	0.0046641	13496	1	18	4805	2010-06-01
13496	Arid3a	Mus musculus	619	MESH-ALL	Transcription Factors, TFII	0.00344498	13496	1	18	3547	2010-06-01
13496	Arid3a	Mus musculus	619	MESH-ALL	Transcription Initiation Site	1.10689e-06	13496	2	18	1575	2010-06-01
13496	Arid3a	Mus musculus	619	MESH-ALL	Transcription, Genetic	1.85516e-09	13496	6	18	127549	2010-06-01
13496	Arid3a	Mus musculus	619	MESH-ALL	Transcriptional Activation	0.000262149	13496	2	18	24391	2010-06-01
13496	Arid3a	Mus musculus	619	MESH-ALL	Transfection	0.00511391	13496	2	18	110426	2010-06-01
13496	Arid3a	Mus musculus	619	MESH-ALL	Transferases	0.0201972	13496	3	18	610231	2010-06-01
13496	Arid3a	Mus musculus	619	MESH-ALL	Tumor Cells, Cultured	0.00294821	13496	3	18	301836	2010-06-01
13496	Arid3a	Mus musculus	619	MESH-ALL	Ubiquitins	0.0121734	13496	1	18	12586	2010-06-01
13496	Arid3a	Mus musculus	619	MESH-ALL	Untranslated Regions	3.06511e-05	13496	2	18	8302	2010-06-01
13496	Arid3a	Mus musculus	619	MESH-ALL	Uracil	0.0475666	13496	1	18	50029	2010-06-01
13496	Arid3a	Mus musculus	619	MESH-ALL	Vertebrates	0.0382829	13496	17	18	13848299	2010-06-01
13496	Arid3a	Mus musculus	619	MESH-ALL	Viral Proteins	2.00151e-12	13496	8	18	169521	2010-06-01
13496	Arid3a	Mus musculus	619	MESH-ALL	Viral Regulatory and Accessory Proteins	1.12371e-16	13496	8	18	49518	2010-06-01
13496	Arid3a	Mus musculus	619	MESH-ALL	Viruses	0.394055	13496	1	18	507862	2010-06-01
ENTREZ_GENE_ID	GENE_NAME	GENE_SPECIES	TFE_ID	SECTION	MESH_TERM	FISHERS_EXACT_P_VALUE	ASSC_ENTREZ_GENE_ID	FREQ_TERM_AND_GENE	FREQ_TERM_ONLY	FREQ_GENE_ONLY	DATE_COMPUTED
13496	Arid3a	Mus musculus	619	MESH-DISEASE	Pigmentation Disorders	0.0236219	13496	1	18	24557	2010-06-01
13496	Arid3a	Mus musculus	619	MESH-DISEASE	Peutz-Jeghers Syndrome	0.00127946	13496	1	18	1316	2010-06-01
13496	Arid3a	Mus musculus	619	MESH-DISEASE	Neoplastic Syndromes, Hereditary	0.0304643	13496	1	18	31775	2010-06-01
13496	Arid3a	Mus musculus	619	MESH-DISEASE	Neoplasms	0.883928	13496	1	18	2086411	2010-06-01
13496	Arid3a	Mus musculus	619	MESH-DISEASE	Melanosis	0.005518	13496	1	18	5687	2010-06-01
13496	Arid3a	Mus musculus	619	MESH-DISEASE	Lentigo	0.00221183	13496	1	18	2276	2010-06-01
13496	Arid3a	Mus musculus	619	MESH-DISEASE	Intestinal Polyposis	0.00566605	13496	1	18	5840	2010-06-01
13496	Arid3a	Mus musculus	619	MESH-DISEASE	Intestinal Diseases	0.323127	13496	1	18	396857	2010-06-01
13496	Arid3a	Mus musculus	619	MESH-DISEASE	Hyperpigmentation	0.0069	13496	1	18	7116	2010-06-01
13496	Arid3a	Mus musculus	619	MESH-DISEASE	Genetic Diseases, Inborn	0.331173	13496	1	18	408883	2010-06-01
13496	Arid3a	Mus musculus	619	MESH-DISEASE	Gastrointestinal Diseases	0.456849	13496	1	18	616902	2010-06-01
13496	Arid3a	Mus musculus	619	MESH-DISEASE	Digestive System Diseases	0.675334	13496	1	18	1120993	2010-06-01
13496	Arid3a	Mus musculus	619	MESH-DISEASE	Congenital, Hereditary, and Neonatal Diseases and Abnormalities	0.5567	13496	1	18	817622	2010-06-01
13496	Arid3a	Mus musculus	619	MESH-DISEASE	Skin Diseases	0.480614	13496	1	18	661304	2010-06-01
13496	Arid3a	Mus musculus	619	MESH-DISEASE	Skin and Connective Tissue Diseases	0.561961	13496	1	18	829348	2010-06-01
ENTREZ_GENE_ID	GENE_NAME	GENE_SPECIES	TFE_ID	SECTION	MGI_PHENOTYPE_ID	MGI_ID	ENTREZ_GENE_ID	GENE_SYMBOL_MOUSE	GENE_SYMBOL_HUMAN	MGI_PHENOTYPE_TERM
ENTREZ_GENE_ID	GENE_NAME	GENE_SPECIES	TFE_ID	SECTION	PUBMED_ID	AUTHORS	ARTICLE_TITLE	JOURNAL_INFORMATION	YEAR_INDEXED	RECOMMENDATION_LEVEL	IS_REVIEW_ARTICLE
ENTREZ_GENE_ID	GENE_NAME	GENE_SPECIES	TFE_ID	SECTION	ENTREZ_GENE_ID	ENSEMBL_GENE_ID	ENSEMBL_TRANSCRIPT_ID	REGULATOR_GENE_SYMBOL	REGULATOR_GENE_SPECIES	COMPLEX_MEMBERS_ENTREZ_GENE_ID	COMPLEX_NAME	PAZAR_TF_ID	PUBMED_ID
ENTREZ_GENE_ID	GENE_NAME	GENE_SPECIES	TFE_ID	SECTION	ENTREZ_GENE_ID	TARGET_GENE_SYMBOL	ACTING_TF_COMPLEX	PUBMED_ID	SOURCE
13496	Arid3a	Mus musculus	619	TARGETS	0	Gm16734	ARID3A_MOUSE		8543152	auto
ENTREZ_GENE_ID	GENE_NAME	GENE_SPECIES	TFE_ID	SECTION	BINDING_SITE	PAZAR_SEQ_ID	TARGET_GENE_NAME	TARGET_PAZAR_ID	ACTING_TF_COMPLEX	TF_PAZAR_ID	TF_ENSEMBL_ID	TF_SPECIES	TF_GIVEN_NAME	PAZAR_PROJECT_NAME
13496	Arid3a	Mus musculus	619	TFBS	GATCCCCGGACAGAGCAGGCAGGTGGAGTTGACTGAGAGGACAGGATAGGTGCAGGTCCCTCTCTTGTTTCCTTTCTCCTTCTCCTGTTTCCTTCTTCTCTTGTCACAGGTCTCACTATGCTAGCCAAGGCTAGCCTGAAAGATTACCATC	RS0146185		GS0014218	ARID3A_HUMAN	TF0000817	ENST00000263620	None	ARID3A_HUMAN	TFe
13496	Arid3a	Mus musculus	619	TFBS	GAATTCATTTTCAAAATTAGGTTATGTAAGAAATTGAAGGACTTTAGTGTCTTTAATTTCTAATATATTTAGAAAACTTCTTAAAATTACTCTATTATTCTTCCCTCTGATTATTGGTCTCCATTCAATTCTTTTCCAATACCCGAAGCATTTACAGTGACTTTGTTCATGATCTTTTTTAGTTGTTTGTTTTGCCTTACTATTAAGACTTTGACATTCTGGTCAAAACGGCTTCACAAATCTTTTTCAAGACCACTTTCTGAGTATTCATTTTAGGAGAAAGACTTTTTTTTTAAATGAATGCAATTAT	RS0146184		GS0014218	ARID3A_MOUSE	TF0000816	ENSMUST00000019708	None	ARID3A_MOUSE	TFe
13496	Arid3a	Mus musculus	619	TFBS	CTAGAGAGGTCTGGTGGAGCCTGCAAAAGTCCAGCTTTCAAAGGAACACAGAAGTATGTGTATGGAATATTAGAAGATGTTGCTTTTACTCTTAAGTTGGTTCCTAGGAAAAATAGTTAAATACTGTGACTTTAAAATGTGAGAGGGTTTTCAAGTACTCATTTTTTTAAATGTCCAAAATTCTTGTCAATCAGTTTGAGGTCTTGTTTGTGTAGAACTGATATTACTTAAAGTTTAACCGAGGAATGGGAGTGAGGCTCTCTCATAACCTATTCAGAACTGACTTTTAACAATAATAAATTAAGTTTCAAATATTTTTAAATGAATTGAGCAATGTTGAGTTGGAGTCAAGATGGCCGATCAGAACCAGAACACC	RS0146183		GS0014218	ARID3A_MOUSE	TF0000816	ENSMUST00000019708	None	ARID3A_MOUSE	TFe
13496	Arid3a	Mus musculus	619	TFBS	AAGCCTTAGATATTGTTAGTTGGAGGGTGAACTTGTTAAATCACAATAAAATATTGAAGTGTTATCATATACGCATACGAAACAATTTTCTAACATTGTTACTGATAGCTGATTCATTCACTATA	RS0146182		GS0014218	ARID3A_MOUSE	TF0000816	ENSMUST00000019708	None	ARID3A_MOUSE	TFe
13496	Arid3a	Mus musculus	619	TFBS	ATCAGTTTATTCGAACGGATTAAATATCGAATT	CO0003489	Artificial construct			TF0000816	ENSMUST00000019708	None	ARID3A_MOUSE	TFe
13496	Arid3a	Mus musculus	619	TFBS	TTTAGATTAAAACCGTATCAAATATTTTCTA	CO0003488	Artificial construct			TF0000816	ENSMUST00000019708	None	ARID3A_MOUSE	TFe
13496	Arid3a	Mus musculus	619	TFBS	CGATTAAGCGATATCAAAAAACATATCAAACACCAA	CO0003487	Artificial construct			TF0000816	ENSMUST00000019708	None	ARID3A_MOUSE	TFe
13496	Arid3a	Mus musculus	619	TFBS	AATTCGATTAAAGTGTATCAAAAGCCG	CO0003486	Artificial construct			TF0000816	ENSMUST00000019708	None	ARID3A_MOUSE	TFe
13496	Arid3a	Mus musculus	619	TFBS	AACGTTTAATTGAGCAACCGATTAAAAGAATT	CO0003485	Artificial construct			TF0000816	ENSMUST00000019708	None	ARID3A_MOUSE	TFe
13496	Arid3a	Mus musculus	619	TFBS	GATTAAACATTCGATTAAAGGGAATCAAAATAAT	CO0003484	Artificial construct			TF0000816	ENSMUST00000019708	None	ARID3A_MOUSE	TFe
13496	Arid3a	Mus musculus	619	TFBS	GATATTAAAACCCTGATTAAGATATATCAAATGATT	CO0003483	Artificial construct			TF0000816	ENSMUST00000019708	None	ARID3A_MOUSE	TFe
13496	Arid3a	Mus musculus	619	TFBS	ATGTATTCAGGCGAATAAAATTGATTTCCTTTAAT	CO0003482	Artificial construct			TF0000816	ENSMUST00000019708	None	ARID3A_MOUSE	TFe
13496	Arid3a	Mus musculus	619	TFBS	ATCAAAGCGAATTAAACCGAATAAAAAGATAAAT	CO0003481	Artificial construct			TF0000816	ENSMUST00000019708	None	ARID3A_MOUSE	TFe
13496	Arid3a	Mus musculus	619	TFBS	TAAACAGCATATCAAACGTAATAAATCAATATCTA	CO0003480	Artificial construct			TF0000816	ENSMUST00000019708	None	ARID3A_MOUSE	TFe
13496	Arid3a	Mus musculus	619	TFBS	TTTAATCGGAAGCATAATAAATTGATATTAAACTAT	CO0003479	Artificial construct			TF0000816	ENSMUST00000019708	None	ARID3A_MOUSE	TFe
13496	Arid3a	Mus musculus	619	TFBS	TTAACGCACATTAAAGGTGAATAAATTATA	CO0003478	Artificial construct			TF0000816	ENSMUST00000019708	None	ARID3A_MOUSE	TFe
13496	Arid3a	Mus musculus	619	TFBS	ATCAATTACAGCGAATAAAATTTATAGTGTGTTAT	CO0003477	Artificial construct			TF0000816	ENSMUST00000019708	None	ARID3A_MOUSE	TFe
13496	Arid3a	Mus musculus	619	TFBS	CTATAAATTGATATTAAAAATAAAGTTTGATTCGAT	CO0003476	Artificial construct			TF0000816	ENSMUST00000019708	None	ARID3A_MOUSE	TFe
13496	Arid3a	Mus musculus	619	TFBS	ACGTTAATACGGATTAATTAAAGCCTTGAATAAATTA	CO0003475	Artificial construct			TF0000816	ENSMUST00000019708	None	ARID3A_MOUSE	TFe
13496	Arid3a	Mus musculus	619	TFBS	TATATGATCTTAATTAAAAAGAAATCAAATGA	CO0003474	Artificial construct			TF0000816	ENSMUST00000019708	None	ARID3A_MOUSE	TFe
13496	Arid3a	Mus musculus	619	TFBS	AATTCTAATTAAATTGGAACTTAATCAA	CO0003473	Artificial construct			TF0000816	ENSMUST00000019708	None	ARID3A_MOUSE	TFe
13496	Arid3a	Mus musculus	619	TFBS	ATGAATAATTAATGTCTTATTTTATCTA	CO0003472	Artificial construct			TF0000816	ENSMUST00000019708	None	ARID3A_MOUSE	TFe
13496	Arid3a	Mus musculus	619	TFBS	CTTAATCGAATCTTAATTAAACAGGGGATTAAATTT	CO0003471	Artificial construct			TF0000816	ENSMUST00000019708	None	ARID3A_MOUSE	TFe
13496	Arid3a	Mus musculus	619	TFBS	GATTAAGTAATTAATCGCAATTAAAGTCAA	CO0003470	Artificial construct			TF0000816	ENSMUST00000019708	None	ARID3A_MOUSE	TFe
13496	Arid3a	Mus musculus	619	TFBS	TATAGTTTAATCGACTTCTAATTAAAATT	CO0003469	Artificial construct			TF0000816	ENSMUST00000019708	None	ARID3A_MOUSE	TFe
13496	Arid3a	Mus musculus	619	TFBS	GATTAATTAATATAAAATTGTGTATT	CO0003464	Artificial construct			TF0000816	ENSMUST00000019708	None	ARID3A_MOUSE	TFe
13496	Arid3a	Mus musculus	619	TFBS	AGCCGATTAATTAATATCAAAACATATCAA	CO0003468	Artificial construct			TF0000816	ENSMUST00000019708	None	ARID3A_MOUSE	TFe
13496	Arid3a	Mus musculus	619	TFBS	ATTGATTACAACAAAATCTAATTAATTAAT	CO0003467	Artificial construct			TF0000816	ENSMUST00000019708	None	ARID3A_MOUSE	TFe
13496	Arid3a	Mus musculus	619	TFBS	AATTAATTAAATATTTTATATCAATT	CO0003466	Artificial construct			TF0000816	ENSMUST00000019708	None	ARID3A_MOUSE	TFe
13496	Arid3a	Mus musculus	619	TFBS	TTAAAATATTACCTTAATTAATTAAACATCCAT	CO0003465	Artificial construct			TF0000816	ENSMUST00000019708	None	ARID3A_MOUSE	TFe
13496	Arid3a	Mus musculus	619	TFBS	AATAAATCTAATCAAATCAAATTAATC	CO0003463	Artificial construct			TF0000816	ENSMUST00000019708	None	ARID3A_MOUSE	TFe
13496	Arid3a	Mus musculus	619	TFBS	ATGGATCCACATGTATGATTTTAATGTCAGATAAAGAATATTTCCAAGAATTATCCCAAAATATAAGTATAAATATGTGCAAAACTTGTTTATTAACTTATTTATCTTAAAATCTGGTGTTTCATGTTTAAATCCAATCTATTGTCTGAAAGAC	RS0146186		GS0014218	ARID3A/GTF2I_MOUSE	TF0000818	ENSMUST00000059042:ENSMUST00000019708	None	ARID3A/GTF2I_MOUSE	TFe

## Sheet: ARNT_EG405
ENTREZ_GENE_ID	GENE_NAME	GENE_SPECIES	TFE_ID	SECTION	ATTRIBUTE	VALUE
405	ARNT	Homo sapiens	537	OVERVIEW	child-tf	580
405	ARNT	Homo sapiens	537	OVERVIEW	class-family	Helix-Loop-Helix Family
405	ARNT	Homo sapiens	537	OVERVIEW	class-group	Zipper-Type Group
405	ARNT	Homo sapiens	537	OVERVIEW	class-subfamily
405	ARNT	Homo sapiens	537	OVERVIEW	description	aryl hydrocarbon receptor nuclear translocator
405	ARNT	Homo sapiens	537	OVERVIEW	ensembl-gene-id	ENSG00000143437
405	ARNT	Homo sapiens	537	OVERVIEW	entrez-gene-id	405
405	ARNT	Homo sapiens	537	OVERVIEW	omim-id	126110
405	ARNT	Homo sapiens	537	OVERVIEW	parent-tf
405	ARNT	Homo sapiens	537	OVERVIEW	refseq-id	NP_848513
405	ARNT	Homo sapiens	537	OVERVIEW	refseq-id	NP_001659
405	ARNT	Homo sapiens	537	OVERVIEW	refseq-id	NP_848514
405	ARNT	Homo sapiens	537	OVERVIEW	score	82
405	ARNT	Homo sapiens	537	OVERVIEW	species	Homo sapiens
405	ARNT	Homo sapiens	537	OVERVIEW	symbol	ARNT
405	ARNT	Homo sapiens	537	OVERVIEW	synonyms	HIF-1beta
405	ARNT	Homo sapiens	537	OVERVIEW	synonyms	HIF1BETA
405	ARNT	Homo sapiens	537	OVERVIEW	synonyms	HIF1B
405	ARNT	Homo sapiens	537	OVERVIEW	synonyms	bHLHe2
405	ARNT	Homo sapiens	537	OVERVIEW	synonyms	TANGO
405	ARNT	Homo sapiens	537	OVERVIEW	uniprot-id	P27540
ENTREZ_GENE_ID	GENE_NAME	GENE_SPECIES	TFE_ID	SECTION	AUTHORS_FULL_NAME	FIRST_NAME	MIDDLE_NAME	LAST_NAME	INSTITUTION	CITY	PROVINCE	COUNTRY	HOMEPAGE	INTERESTS
405	ARNT	Homo sapiens	537	AUTHORS	Oliver Hankinson	Oliver		Hankinson	University of California at Los Angeles	Los Angeles	California	United States		Aryl hydrocarbon receptor, polycyclic aromatic hydrocarbon carcinogenesis, hypoxia inducible factor
ENTREZ_GENE_ID	GENE_NAME	GENE_SPECIES	TFE_ID	SECTION	GO_ID	GO_TERM	CATEGORY	EVIDENCE_CODE	ENTREZ_GENE_ID	PUBMED_ID
405	ARNT	Homo sapiens	537	GENE-ONTOLOGY	GO:0017162	aryl hydrocarbon receptor binding	Molecular function	IPI	405	9079689
405	ARNT	Homo sapiens	537	GENE-ONTOLOGY	GO:0030154	cell differentiation	Biological process	IEA	405	0
405	ARNT	Homo sapiens	537	GENE-ONTOLOGY	GO:0030949	positive regulation of vascular endothelial growth factor receptor signaling pathway	Biological process	IC	405	8756616
405	ARNT	Homo sapiens	537	GENE-ONTOLOGY	GO:0046886	positive regulation of hormone biosynthetic process	Biological process	IDA	405	1448077
405	ARNT	Homo sapiens	537	GENE-ONTOLOGY	GO:0045944	positive regulation of transcription from RNA polymerase II promoter	Biological process	IEA	405	0
405	ARNT	Homo sapiens	537	GENE-ONTOLOGY	GO:0045821	positive regulation of glycolysis	Biological process	IC	405	8089148
405	ARNT	Homo sapiens	537	GENE-ONTOLOGY	GO:0045941	positive regulation of transcription	Biological process	IEA	405	0
405	ARNT	Homo sapiens	537	GENE-ONTOLOGY	GO:0045648	positive regulation of erythrocyte differentiation	Biological process	IC	405	1448077
405	ARNT	Homo sapiens	537	GENE-ONTOLOGY	GO:0043619	regulation of transcription from RNA polymerase II promoter in response to oxidative stress	Biological process	IDA	405	8089148
405	ARNT	Homo sapiens	537	GENE-ONTOLOGY	GO:0043565	sequence-specific DNA binding	Molecular function	IDA	405	7539918
405	ARNT	Homo sapiens	537	GENE-ONTOLOGY	GO:0043193	positive regulation of gene-specific transcription	Biological process	IDA	405	8089148
405	ARNT	Homo sapiens	537	GENE-ONTOLOGY	GO:0042789	mRNA transcription from RNA polymerase II promoter	Biological process	IC	405	7539918
405	ARNT	Homo sapiens	537	GENE-ONTOLOGY	GO:0006355	regulation of transcription, DNA-dependent	Biological process	IEA	405	0
405	ARNT	Homo sapiens	537	GENE-ONTOLOGY	GO:0007165	signal transduction	Biological process	IEA	405	0
405	ARNT	Homo sapiens	537	GENE-ONTOLOGY	GO:0008134	transcription factor binding	Molecular function	IPI	405	9079689
405	ARNT	Homo sapiens	537	GENE-ONTOLOGY	GO:0033235	positive regulation of protein sumoylation	Biological process	IEA	405	0
405	ARNT	Homo sapiens	537	GENE-ONTOLOGY	GO:0010575	positive regulation vascular endothelial growth factor production	Biological process	IDA	405	8756616
405	ARNT	Homo sapiens	537	GENE-ONTOLOGY	GO:0005737	cytoplasm	Cellular component	IEA	405	0
405	ARNT	Homo sapiens	537	GENE-ONTOLOGY	GO:0006351	transcription, DNA-dependent	Biological process	TAS	405	1317062
405	ARNT	Homo sapiens	537	GENE-ONTOLOGY	GO:0005667	transcription factor complex	Cellular component	IEA	405	0
405	ARNT	Homo sapiens	537	GENE-ONTOLOGY	GO:0005634	nucleus	Cellular component	IDA	405	18029348
405	ARNT	Homo sapiens	537	GENE-ONTOLOGY	GO:0005515	protein binding	Molecular function	IPI	405	10395741
405	ARNT	Homo sapiens	537	GENE-ONTOLOGY	GO:0004871	signal transducer activity	Molecular function	IEA	405	0
405	ARNT	Homo sapiens	537	GENE-ONTOLOGY	GO:0003713	transcription coactivator activity	Molecular function	IEA	405	0
405	ARNT	Homo sapiens	537	GENE-ONTOLOGY	GO:0003705	RNA polymerase II transcription factor activity, enhancer binding	Molecular function	IDA	405	7539918
405	ARNT	Homo sapiens	537	GENE-ONTOLOGY	GO:0003700	transcription factor activity	Molecular function	TAS	405	1317062
405	ARNT	Homo sapiens	537	GENE-ONTOLOGY	GO:0001938	positive regulation of endothelial cell proliferation	Biological process	IC	405	8756616
405	ARNT	Homo sapiens	537	GENE-ONTOLOGY	GO:0001892	embryonic placenta development	Biological process	IEA	405	0
405	ARNT	Homo sapiens	537	GENE-ONTOLOGY	GO:0001666	response to hypoxia	Biological process	IDA	405	8756616
405	ARNT	Homo sapiens	537	GENE-ONTOLOGY	GO:0046982	protein heterodimerization activity	Molecular function	IPI	405	9079689
ENTREZ_GENE_ID	GENE_NAME	GENE_SPECIES	TFE_ID	SECTION	GENE_ID	GENE_SYMBOL	EXPERIMENT_TYPE	NATURE_OF_INTERACTION	PUBMED_ID	SOURCE
405	ARNT	Homo sapiens	537	INTERACTORS	ETG3091	HIF1A	Reconstituted Complex|Two-hybrid|Affinity Capture-Western	Physical: with another TF: complex binds DNA	9079689|11782478	auto
405	ARNT	Homo sapiens	537	INTERACTORS	hCG_2044128	AHRR	Two-hybrid|Affinity Capture-Western		9887096	auto
405	ARNT	Homo sapiens	537	INTERACTORS	ETG3320	HSP90AA1	Affinity Capture-Western		11013261	auto
405	ARNT	Homo sapiens	537	INTERACTORS	ETG2962	GTF2F1	Reconstituted Complex		8794892	auto
405	ARNT	Homo sapiens	537	INTERACTORS	XX-FW83563B9.3	TAZ	Affinity Capture-Western		12065584	auto
405	ARNT	Homo sapiens	537	INTERACTORS	ETG266743	NPAS4	Two-hybrid		14701734	auto
405	ARNT	Homo sapiens	537	INTERACTORS	ETG2034	EPAS1	Reconstituted Complex|Two-hybrid	Physical: with another TF: complex binds DNA	9079689	auto
405	ARNT	Homo sapiens	537	INTERACTORS	ETG196	AHR	Two-hybrid|Reconstituted Complex|Affinity Capture-Western	Physical: with another TF: complex binds DNA	7488247|8384309|9887096|7628454	auto
405	ARNT	Homo sapiens	537	INTERACTORS	ETG6667	SP1	Reconstituted Complex		10471301	auto
405	ARNT	Homo sapiens	537	INTERACTORS	ETG6493	SIM2	Affinity Capture-Western|Two-hybrid|Reconstituted Complex	Physical: with co-repressor affecting recruitment	9271372|14701734|9020169|11782478	auto
405	ARNT	Homo sapiens	537	INTERACTORS	ETG6492	SIM1	Two-hybrid|Affinity Capture-Western|Reconstituted Complex	Physical: with another TF: complex binds DNA	9020169|11782478	auto
405	ARNT	Homo sapiens	537	INTERACTORS	ETG5925	RB1	Affinity Capture-Western		9712901	auto
405	ARNT	Homo sapiens	537	INTERACTORS	ETG5371	PML	Reconstituted Complex		12354770	auto
405	ARNT	Homo sapiens	537	INTERACTORS	ETG9049	AIP	Reconstituted Complex|Two-hybrid		9111057|11259606	auto
405	ARNT	Homo sapiens	537	INTERACTORS	ETG10728	PTGES3	Reconstituted Complex	Physical: with another TF	11259606	auto
405	ARNT	Homo sapiens	537	INTERACTORS	ETG2963	GTF2F2	Reconstituted Complex		8794892	auto
405	ARNT	Homo sapiens	537	INTERACTORS	ETG7514	XPO1	Affinity Capture-Western		12065584	auto
405	ARNT	Homo sapiens	537	INTERACTORS	ETG6714	SRC	Reconstituted Complex|Two-hybrid|Affinity Capture-Western		12024042	auto
405	ARNT	Homo sapiens	537	INTERACTORS	ETG10499	NCOA2	Two-hybrid|Affinity Capture-Western	Physical: with co-activator affecting recruitment	12024042	auto
405	ARNT	Homo sapiens	537	INTERACTORS	5971	RELB	Co-fractionation	Physical: with another TF	19131627	user
ENTREZ_GENE_ID	GENE_NAME	GENE_SPECIES	TFE_ID	SECTION	COMPOUND_NAME	PUBCHEM_ID	IUPAC_NAME	EXPERIMENT_TYPE	NATURE_OF_INTERACTION	PUBMED_ID	SOURCE
ENTREZ_GENE_ID	GENE_NAME	GENE_SPECIES	TFE_ID	SECTION	MESH_TERM	FISHERS_EXACT_P_VALUE	ASSC_ENTREZ_GENE_ID	FREQ_TERM_AND_GENE	FREQ_TERM_ONLY	FREQ_GENE_ONLY	DATE_COMPUTED
405	ARNT	Homo sapiens	537	MESH-ALL	Lung	0.0685021	405	3	91	190955	2010-06-01
405	ARNT	Homo sapiens	537	MESH-ALL	Luminescent Proteins	5.53109e-05	405	4	91	41014	2010-06-01
405	ARNT	Homo sapiens	537	MESH-ALL	Luciferases	0.00228719	405	2	91	14145	2010-06-01
405	ARNT	Homo sapiens	537	MESH-ALL	Logistic Models	0.224819	405	1	91	51707	2010-06-01
405	ARNT	Homo sapiens	537	MESH-ALL	Lod Score	0.0261308	405	1	91	5383	2010-06-01
405	ARNT	Homo sapiens	537	MESH-ALL	Liver Neoplasms, Experimental	0.0616929	405	1	91	12943	2010-06-01
405	ARNT	Homo sapiens	537	MESH-ALL	Liver Neoplasms	0.000151613	405	5	91	100858	2010-06-01
405	ARNT	Homo sapiens	537	MESH-ALL	Liver Diseases	0.0321247	405	5	91	357977	2010-06-01
405	ARNT	Homo sapiens	537	MESH-ALL	Liver	0.817761	405	1	91	342935	2010-06-01
405	ARNT	Homo sapiens	537	MESH-ALL	Lipoxygenase	0.0332294	405	1	91	6870	2010-06-01
405	ARNT	Homo sapiens	537	MESH-ALL	Lipogenesis	0.00159223	405	1	91	324	2010-06-01
405	ARNT	Homo sapiens	537	MESH-ALL	Lipids	0.979232	405	1	91	771225	2010-06-01
405	ARNT	Homo sapiens	537	MESH-ALL	Lipid Metabolism	0.202588	405	1	91	45973	2010-06-01
405	ARNT	Homo sapiens	537	MESH-ALL	Linkage Disequilibrium	0.0425125	405	1	91	8831	2010-06-01
405	ARNT	Homo sapiens	537	MESH-ALL	Linkage (Genetics)	0.0203907	405	2	91	44303	2010-06-01
405	ARNT	Homo sapiens	537	MESH-ALL	Ligands	1.51693e-11	405	9	91	56822	2010-06-01
405	ARNT	Homo sapiens	537	MESH-ALL	Ligases	0.017445	405	2	91	40749	2010-06-01
405	ARNT	Homo sapiens	537	MESH-ALL	Leukocytes, Mononuclear	0.325357	405	3	91	408176	2010-06-01
405	ARNT	Homo sapiens	537	MESH-ALL	Leukocytes	0.4892	405	3	91	533008	2010-06-01
405	ARNT	Homo sapiens	537	MESH-ALL	Leukemia, Lymphoid	0.223055	405	1	91	51246	2010-06-01
405	ARNT	Homo sapiens	537	MESH-ALL	Leukemia	0.570434	405	1	91	171013	2010-06-01
405	ARNT	Homo sapiens	537	MESH-ALL	Leucine Zippers	0.0112925	405	1	91	2309	2010-06-01
405	ARNT	Homo sapiens	537	MESH-ALL	Leucine	0.109963	405	1	91	23671	2010-06-01
405	ARNT	Homo sapiens	537	MESH-ALL	Leiomyoma	0.0691079	405	1	91	14555	2010-06-01
405	ARNT	Homo sapiens	537	MESH-ALL	Lagomorpha	0.764602	405	1	91	291785	2010-06-01
405	ARNT	Homo sapiens	537	MESH-ALL	Lactams, Macrocyclic	0.079447	405	1	91	16824	2010-06-01
405	ARNT	Homo sapiens	537	MESH-ALL	Lactams	0.391865	405	1	91	100851	2010-06-01
405	ARNT	Homo sapiens	537	MESH-ALL	Lac Operon	0.029603	405	1	91	6109	2010-06-01
405	ARNT	Homo sapiens	537	MESH-ALL	Kruppel-Like Transcription Factors	0.000411668	405	2	91	5923	2010-06-01
405	ARNT	Homo sapiens	537	MESH-ALL	Laboratory Chemicals	3.65888e-22	405	29	91	547245	2010-06-01
405	ARNT	Homo sapiens	537	MESH-ALL	Laboratory Techniques and Procedures	0.0653721	405	12	91	1505779	2010-06-01
405	ARNT	Homo sapiens	537	MESH-ALL	Kidney Neoplasms	0.206932	405	1	91	47081	2010-06-01
405	ARNT	Homo sapiens	537	MESH-ALL	Kinetics	0.325562	405	3	91	408329	2010-06-01
405	ARNT	Homo sapiens	537	MESH-ALL	Kidney Diseases	0.816579	405	1	91	341645	2010-06-01
405	ARNT	Homo sapiens	537	MESH-ALL	Karyotyping	0.189864	405	1	91	42762	2010-06-01
405	ARNT	Homo sapiens	537	MESH-ALL	Kidney	0.0103658	405	5	91	266449	2010-06-01
405	ARNT	Homo sapiens	537	MESH-ALL	Jurkat Cells	0.0427292	405	1	91	8877	2010-06-01
405	ARNT	Homo sapiens	537	MESH-ALL	Kallikreins	0.100765	405	1	91	21583	2010-06-01
405	ARNT	Homo sapiens	537	MESH-ALL	Karyopherins	0.00809712	405	1	91	1653	2010-06-01
405	ARNT	Homo sapiens	537	MESH-ALL	Islets of Langerhans Transplantation	0.00045082	405	2	91	6201	2010-06-01
405	ARNT	Homo sapiens	537	MESH-ALL	Isomerases	0.00121871	405	3	91	41938	2010-06-01
405	ARNT	Homo sapiens	537	MESH-ALL	Jaw	0.293126	405	1	91	70401	2010-06-01
405	ARNT	Homo sapiens	537	MESH-ALL	Islets of Langerhans	0.0111462	405	2	91	32131	2010-06-01
405	ARNT	Homo sapiens	537	MESH-ALL	Iron-Binding Proteins	0.303072	405	1	91	73271	2010-06-01
405	ARNT	Homo sapiens	537	MESH-ALL	Ischemia	0.189225	405	1	91	42602	2010-06-01
405	ARNT	Homo sapiens	537	MESH-ALL	Iron Metabolism Disorders	0.0686771	405	1	91	14461	2010-06-01
405	ARNT	Homo sapiens	537	MESH-ALL	Ion Transport	0.0880442	405	1	91	18730	2010-06-01
405	ARNT	Homo sapiens	537	MESH-ALL	Iron Chelating Agents	0.0260829	405	1	91	5373	2010-06-01
405	ARNT	Homo sapiens	537	MESH-ALL	Ion Channels	0.409453	405	1	91	106785	2010-06-01
405	ARNT	Homo sapiens	537	MESH-ALL	Ion Pumps	0.419797	405	1	91	110357	2010-06-01
405	ARNT	Homo sapiens	537	MESH-ALL	Invertebrates	0.538464	405	2	91	365264	2010-06-01
405	ARNT	Homo sapiens	537	MESH-ALL	Investigative Techniques	8.37648e-06	405	61	91	8153209	2010-06-01
405	ARNT	Homo sapiens	537	MESH-ALL	Intranuclear Space	0.0678827	405	2	91	86327	2010-06-01
405	ARNT	Homo sapiens	537	MESH-ALL	Introns	0.00467942	405	2	91	20436	2010-06-01
405	ARNT	Homo sapiens	537	MESH-ALL	Intracellular Signaling Peptides and Proteins	2.92693e-07	405	11	91	300045	2010-06-01
405	ARNT	Homo sapiens	537	MESH-ALL	Intracellular Space	1.84128e-06	405	13	91	524302	2010-06-01
405	ARNT	Homo sapiens	537	MESH-ALL	Intramolecular Transferases	0.0231847	405	1	91	4769	2010-06-01
405	ARNT	Homo sapiens	537	MESH-ALL	Intracellular Fluid	0.0193023	405	2	91	43017	2010-06-01
405	ARNT	Homo sapiens	537	MESH-ALL	Interleukins	0.499326	405	1	91	140129	2010-06-01
405	ARNT	Homo sapiens	537	MESH-ALL	Internet	0.141828	405	1	91	31073	2010-06-01
405	ARNT	Homo sapiens	537	MESH-ALL	Interphase	0.00545312	405	2	91	22120	2010-06-01
405	ARNT	Homo sapiens	537	MESH-ALL	Interleukin-6	0.144774	405	1	91	31771	2010-06-01
405	ARNT	Homo sapiens	537	MESH-ALL	Intercellular Signaling Peptides and Proteins	0.000149267	405	11	91	586893	2010-06-01
405	ARNT	Homo sapiens	537	MESH-ALL	Insects	0.202548	405	2	91	169213	2010-06-01
405	ARNT	Homo sapiens	537	MESH-ALL	Insulin	0.142913	405	2	91	134977	2010-06-01
405	ARNT	Homo sapiens	537	MESH-ALL	Insulin-Secreting Cells	0.0149284	405	1	91	3058	2010-06-01
405	ARNT	Homo sapiens	537	MESH-ALL	Inorganic Chemicals	0.921429	405	6	91	1924843	2010-06-01
405	ARNT	Homo sapiens	537	MESH-ALL	Insect Proteins	0.000418866	405	3	91	28929	2010-06-01
405	ARNT	Homo sapiens	537	MESH-ALL	Information Systems	0.434371	405	1	91	115498	2010-06-01
405	ARNT	Homo sapiens	537	MESH-ALL	Information Science	5.69099e-18	405	46	91	2385326	2010-06-01
405	ARNT	Homo sapiens	537	MESH-ALL	Information Services	1.54273e-34	405	42	91	721235	2010-06-01
405	ARNT	Homo sapiens	537	MESH-ALL	Information Storage and Retrieval	0.279624	405	1	91	66568	2010-06-01
405	ARNT	Homo sapiens	537	MESH-ALL	Infertility, Male	0.0892601	405	1	91	19001	2010-06-01
405	ARNT	Homo sapiens	537	MESH-ALL	Infertility	0.196625	405	1	91	44462	2010-06-01
405	ARNT	Homo sapiens	537	MESH-ALL	Incidence	0.467737	405	1	91	127779	2010-06-01
405	ARNT	Homo sapiens	537	MESH-ALL	Indoles	0.685076	405	1	91	233445	2010-06-01
405	ARNT	Homo sapiens	537	MESH-ALL	Immunosorbent Techniques	0.406868	405	1	91	105902	2010-06-01
405	ARNT	Homo sapiens	537	MESH-ALL	In Situ Hybridization	2.4833e-05	405	5	91	68510	2010-06-01
405	ARNT	Homo sapiens	537	MESH-ALL	In Situ Hybridization, Fluorescence	0.00825787	405	2	91	27452	2010-06-01
405	ARNT	Homo sapiens	537	MESH-ALL	Immunoproliferative Disorders	0.298542	405	2	91	222201	2010-06-01
405	ARNT	Homo sapiens	537	MESH-ALL	Immunoproteins	0.658478	405	3	91	684185	2010-06-01
405	ARNT	Homo sapiens	537	MESH-ALL	Immunologic Tests	0.00155399	405	12	91	900984	2010-06-01
405	ARNT	Homo sapiens	537	MESH-ALL	Immunophilins	8.46384e-05	405	2	91	2672	2010-06-01
405	ARNT	Homo sapiens	537	MESH-ALL	Immunoprecipitation	2.29432e-10	405	9	91	77549	2010-06-01
405	ARNT	Homo sapiens	537	MESH-ALL	Immunohistochemistry	0.34145	405	3	91	420132	2010-06-01
405	ARNT	Homo sapiens	537	MESH-ALL	Immunologic Techniques	0.000515385	405	14	91	1032249	2010-06-01
405	ARNT	Homo sapiens	537	MESH-ALL	Immunoblotting	0.000474619	405	5	91	129539	2010-06-01
405	ARNT	Homo sapiens	537	MESH-ALL	Immunochemistry	0.0784071	405	3	91	202356	2010-06-01
405	ARNT	Homo sapiens	537	MESH-ALL	Immunoglobulins	0.826841	405	2	91	639887	2010-06-01
405	ARNT	Homo sapiens	537	MESH-ALL	Immunoassay	0.00727949	405	6	91	345046	2010-06-01
405	ARNT	Homo sapiens	537	MESH-ALL	Immunity, Innate	0.263654	405	1	91	62125	2010-06-01
405	ARNT	Homo sapiens	537	MESH-ALL	Immunity	0.674365	405	1	91	226729	2010-06-01
405	ARNT	Homo sapiens	537	MESH-ALL	Immune System Phenomena	0.942626	405	1	91	572113	2010-06-01
405	ARNT	Homo sapiens	537	MESH-ALL	Immune System	0.766466	405	3	91	810589	2010-06-01
405	ARNT	Homo sapiens	537	MESH-ALL	Immune System Diseases	0.871763	405	3	91	991819	2010-06-01
405	ARNT	Homo sapiens	537	MESH-ALL	Imino Acids	0.159855	405	1	91	35382	2010-06-01
405	ARNT	Homo sapiens	537	MESH-ALL	Immediate-Early Proteins	0.04526	405	1	91	9415	2010-06-01
405	ARNT	Homo sapiens	537	MESH-ALL	Hypoxanthines	0.114156	405	1	91	24630	2010-06-01
405	ARNT	Homo sapiens	537	MESH-ALL	Hypoxia-Inducible Factor 1	1.11997e-220	405	68	91	5271	2010-06-01
405	ARNT	Homo sapiens	537	MESH-ALL	Hypoxia-Inducible Factor 1, alpha Subunit	4.69567e-57	405	21	91	4145	2010-06-01
405	ARNT	Homo sapiens	537	MESH-ALL	Hydroxyprostaglandin Dehydrogenases	0.00361819	405	1	91	737	2010-06-01
405	ARNT	Homo sapiens	537	MESH-ALL	Hydroxysteroid Dehydrogenases	0.0425502	405	1	91	8839	2010-06-01
405	ARNT	Homo sapiens	537	MESH-ALL	Hydroxy Acids	0.288392	405	2	91	216610	2010-06-01
405	ARNT	Homo sapiens	537	MESH-ALL	Hydroxylamines	0.107773	405	1	91	23172	2010-06-01
405	ARNT	Homo sapiens	537	MESH-ALL	Hydroxamic Acids	0.0506195	405	1	91	10559	2010-06-01
405	ARNT	Homo sapiens	537	MESH-ALL	Hydrolases	0.179104	405	7	91	938386	2010-06-01
405	ARNT	Homo sapiens	537	MESH-ALL	Hydrocarbons, Cyclic	0.28291	405	4	91	547188	2010-06-01
405	ARNT	Homo sapiens	537	MESH-ALL	Hydrocarbons, Aromatic	0.16144	405	4	91	429229	2010-06-01
405	ARNT	Homo sapiens	537	MESH-ALL	Hydrocarbons, Acyclic	0.553474	405	1	91	163211	2010-06-01
405	ARNT	Homo sapiens	537	MESH-ALL	Hydrocarbons	0.394527	405	5	91	837123	2010-06-01
405	ARNT	Homo sapiens	537	MESH-ALL	Hydro-Lyases	0.101083	405	1	91	21655	2010-06-01
405	ARNT	Homo sapiens	537	MESH-ALL	Hybrid Cells	0.00535034	405	2	91	21903	2010-06-01
405	ARNT	Homo sapiens	537	MESH-ALL	Humans	2.29176e-08	405	78	91	10862875	2010-06-01
405	ARNT	Homo sapiens	537	MESH-ALL	Hormones, Hormone Substitutes, and Hormone Antagonists	0.326055	405	6	91	951003	2010-06-01
405	ARNT	Homo sapiens	537	MESH-ALL	Hormones	0.312162	405	6	91	935055	2010-06-01
405	ARNT	Homo sapiens	537	MESH-ALL	Homozygote	0.0902818	405	1	91	19229	2010-06-01
405	ARNT	Homo sapiens	537	MESH-ALL	Hominidae	2.34638e-08	405	78	91	10867126	2010-06-01
405	ARNT	Homo sapiens	537	MESH-ALL	Homeostasis	0.077233	405	2	91	93044	2010-06-01
405	ARNT	Homo sapiens	537	MESH-ALL	Homeodomain Proteins	0.0973489	405	1	91	20813	2010-06-01
405	ARNT	Homo sapiens	537	MESH-ALL	Histone Acetyltransferases	8.38687e-07	405	3	91	3539	2010-06-01
405	ARNT	Homo sapiens	537	MESH-ALL	Histology	0.140529	405	3	91	263277	2010-06-01
405	ARNT	Homo sapiens	537	MESH-ALL	Histological Techniques	0.0199671	405	7	91	555841	2010-06-01
405	ARNT	Homo sapiens	537	MESH-ALL	Histocytological Preparation Techniques	0.000344628	405	6	91	187370	2010-06-01
405	ARNT	Homo sapiens	537	MESH-ALL	Histocytochemistry	0.245618	405	3	91	348409	2010-06-01
405	ARNT	Homo sapiens	537	MESH-ALL	Hexoses	0.00564357	405	5	91	229394	2010-06-01
405	ARNT	Homo sapiens	537	MESH-ALL	Heterocyclic Compounds, 2-Ring	0.101111	405	9	91	1123462	2010-06-01
405	ARNT	Homo sapiens	537	MESH-ALL	Heterocyclic Compounds, 1-Ring	9.98769e-07	405	19	91	1072670	2010-06-01
405	ARNT	Homo sapiens	537	MESH-ALL	Heterocyclic Compounds	7.96643e-05	405	24	91	2141170	2010-06-01
405	ARNT	Homo sapiens	537	MESH-ALL	Heptanes	0.0127747	405	1	91	2614	2010-06-01
405	ARNT	Homo sapiens	537	MESH-ALL	Hepatocytes	0.00210129	405	2	91	13545	2010-06-01
405	ARNT	Homo sapiens	537	MESH-ALL	Hemic and Lymphatic Diseases	0.606695	405	3	91	633773	2010-06-01
405	ARNT	Homo sapiens	537	MESH-ALL	Hemic and Immune Systems	0.904674	405	3	91	1075960	2010-06-01
405	ARNT	Homo sapiens	537	MESH-ALL	Hemeproteins	2.66201e-09	405	11	91	187931	2010-06-01
405	ARNT	Homo sapiens	537	MESH-ALL	Hematopoietic System	0.477922	405	1	91	131680	2010-06-01
405	ARNT	Homo sapiens	537	MESH-ALL	Hematopoietic Cell Growth Factors	0.0021639	405	3	91	51349	2010-06-01
405	ARNT	Homo sapiens	537	MESH-ALL	Hematopoiesis	0.139338	405	1	91	30485	2010-06-01
405	ARNT	Homo sapiens	537	MESH-ALL	Hematologic Diseases	0.853564	405	1	91	386533	2010-06-01
405	ARNT	Homo sapiens	537	MESH-ALL	Helix-Loop-Helix Motifs	2.26589e-59	405	21	91	3217	2010-06-01
405	ARNT	Homo sapiens	537	MESH-ALL	Hela Cells	3.70963e-07	405	6	91	55018	2010-06-01
405	ARNT	Homo sapiens	537	MESH-ALL	Heat-Shock Proteins	1.56438e-08	405	6	91	31974	2010-06-01
405	ARNT	Homo sapiens	537	MESH-ALL	Heart	0.823666	405	1	91	349508	2010-06-01
405	ARNT	Homo sapiens	537	MESH-ALL	Health Surveys	0.760592	405	1	91	288404	2010-06-01
405	ARNT	Homo sapiens	537	MESH-ALL	Health Status Indicators	0.473614	405	1	91	130021	2010-06-01
405	ARNT	Homo sapiens	537	MESH-ALL	Health Services Administration	0.999701	405	1	91	1578857	2010-06-01
405	ARNT	Homo sapiens	537	MESH-ALL	Health Care Quality, Access, and Evaluation	0.996754	405	10	91	3948819	2010-06-01
405	ARNT	Homo sapiens	537	MESH-ALL	Health Care Evaluation Mechanisms	0.96588	405	10	91	3213361	2010-06-01
405	ARNT	Homo sapiens	537	MESH-ALL	Head and Neck Neoplasms	0.621198	405	1	91	196330	2010-06-01
405	ARNT	Homo sapiens	537	MESH-ALL	Haplotypes	0.11171	405	1	91	24070	2010-06-01
405	ARNT	Homo sapiens	537	MESH-ALL	Haplorhini	3.6747e-08	405	78	91	10948631	2010-06-01
405	ARNT	Homo sapiens	537	MESH-ALL	Habits	0.424287	405	1	91	111927	2010-06-01
405	ARNT	Homo sapiens	537	MESH-ALL	HSP90 Heat-Shock Proteins	2.14239e-09	405	4	91	3124	2010-06-01
405	ARNT	Homo sapiens	537	MESH-ALL	Gynecologic Surgical Procedures	0.226652	405	1	91	52187	2010-06-01
405	ARNT	Homo sapiens	537	MESH-ALL	Guanine Nucleotides	0.021326	405	2	91	45385	2010-06-01
405	ARNT	Homo sapiens	537	MESH-ALL	Guanine	0.0986236	405	1	91	21100	2010-06-01
405	ARNT	Homo sapiens	537	MESH-ALL	Growth and Development	0.919315	405	2	91	830846	2010-06-01
405	ARNT	Homo sapiens	537	MESH-ALL	Green Fluorescent Proteins	0.00668887	405	2	91	24595	2010-06-01
405	ARNT	Homo sapiens	537	MESH-ALL	Granulocyte-Macrophage Progenitor Cells	0.0198056	405	1	91	4067	2010-06-01
405	ARNT	Homo sapiens	537	MESH-ALL	Gram-Negative Facultatively Anaerobic Rods	0.469889	405	2	91	321044	2010-06-01
405	ARNT	Homo sapiens	537	MESH-ALL	Gram-Negative Bacteria	0.746028	405	2	91	538125	2010-06-01
405	ARNT	Homo sapiens	537	MESH-ALL	Gonads	0.121364	405	2	91	121936	2010-06-01
405	ARNT	Homo sapiens	537	MESH-ALL	Gonadotropins, Pituitary	0.34097	405	1	91	84591	2010-06-01
405	ARNT	Homo sapiens	537	MESH-ALL	Gonadotropins	0.416623	405	1	91	109254	2010-06-01
405	ARNT	Homo sapiens	537	MESH-ALL	Gonadal Disorders	0.455034	405	1	91	123016	2010-06-01
405	ARNT	Homo sapiens	537	MESH-ALL	Glycoproteins	0.385597	405	3	91	453065	2010-06-01
405	ARNT	Homo sapiens	537	MESH-ALL	Glycolysis	0.0634092	405	1	91	13315	2010-06-01
405	ARNT	Homo sapiens	537	MESH-ALL	Glycogen Synthase Kinases	0.0171935	405	1	91	3526	2010-06-01
405	ARNT	Homo sapiens	537	MESH-ALL	Glycogen Synthase Kinase 3	0.0164584	405	1	91	3374	2010-06-01
405	ARNT	Homo sapiens	537	MESH-ALL	Glutathione Transferase	0.00416732	405	2	91	19249	2010-06-01
405	ARNT	Homo sapiens	537	MESH-ALL	Glucose Metabolism Disorders	0.0327134	405	4	91	243947	2010-06-01
405	ARNT	Homo sapiens	537	MESH-ALL	Glucose	0.00333967	405	5	91	202329	2010-06-01
405	ARNT	Homo sapiens	537	MESH-ALL	Gluconeogenesis	0.0288292	405	1	91	5947	2010-06-01
405	ARNT	Homo sapiens	537	MESH-ALL	Globulins	0.705684	405	3	91	735070	2010-06-01
405	ARNT	Homo sapiens	537	MESH-ALL	Globins	0.389886	405	1	91	100194	2010-06-01
405	ARNT	Homo sapiens	537	MESH-ALL	Geographic Locations	0.99983	405	3	91	2544737	2010-06-01
405	ARNT	Homo sapiens	537	MESH-ALL	Genotype	6.12072e-07	405	9	91	196400	2010-06-01
405	ARNT	Homo sapiens	537	MESH-ALL	Genomics	0.132712	405	1	91	28928	2010-06-01
405	ARNT	Homo sapiens	537	MESH-ALL	Genome, Bacterial	0.278172	405	1	91	66160	2010-06-01
405	ARNT	Homo sapiens	537	MESH-ALL	Genome Components	2.26471e-21	405	29	91	585299	2010-06-01
405	ARNT	Homo sapiens	537	MESH-ALL	Genome	1.12163e-20	405	29	91	621045	2010-06-01
405	ARNT	Homo sapiens	537	MESH-ALL	Genitalia, Male	0.141234	405	2	91	133978	2010-06-01
405	ARNT	Homo sapiens	537	MESH-ALL	Genitalia, Female	0.225912	405	2	91	182210	2010-06-01
405	ARNT	Homo sapiens	537	MESH-ALL	Genitalia	0.130176	405	4	91	394429	2010-06-01
405	ARNT	Homo sapiens	537	MESH-ALL	Genital Neoplasms, Male	0.365563	405	1	91	92287	2010-06-01
405	ARNT	Homo sapiens	537	MESH-ALL	Genital Neoplasms, Female	0.164679	405	2	91	147719	2010-06-01
405	ARNT	Homo sapiens	537	MESH-ALL	Genital Diseases, Male	0.307965	405	2	91	227402	2010-06-01
405	ARNT	Homo sapiens	537	MESH-ALL	Genital Diseases, Female	0.0621102	405	4	91	301746	2010-06-01
405	ARNT	Homo sapiens	537	MESH-ALL	Genetics	0.457245	405	1	91	123837	2010-06-01
405	ARNT	Homo sapiens	537	MESH-ALL	Genetic Vectors	0.000199061	405	4	91	57360	2010-06-01
405	ARNT	Homo sapiens	537	MESH-ALL	Genetic Variation	1.60067e-10	405	19	91	617944	2010-06-01
405	ARNT	Homo sapiens	537	MESH-ALL	Genetic Techniques	1.66468e-27	405	42	91	1085803	2010-06-01
405	ARNT	Homo sapiens	537	MESH-ALL	Genetic Structures	1.33705e-39	405	51	91	1032309	2010-06-01
405	ARNT	Homo sapiens	537	MESH-ALL	Genetic Processes	3.65015e-39	405	54	91	1263180	2010-06-01
405	ARNT	Homo sapiens	537	MESH-ALL	Genetic Predisposition to Disease	6.64341e-06	405	5	91	51962	2010-06-01
405	ARNT	Homo sapiens	537	MESH-ALL	Genetic Phenomena	3.85095e-61	405	79	91	2122789	2010-06-01
405	ARNT	Homo sapiens	537	MESH-ALL	Genetic Markers	0.164734	405	1	91	36564	2010-06-01
405	ARNT	Homo sapiens	537	MESH-ALL	Genetic Engineering	0.0033936	405	4	91	124007	2010-06-01
405	ARNT	Homo sapiens	537	MESH-ALL	Genetic Diseases, Inborn	0.869124	405	1	91	408883	2010-06-01
405	ARNT	Homo sapiens	537	MESH-ALL	Genetic Code	0.00151389	405	3	91	45259	2010-06-01
405	ARNT	Homo sapiens	537	MESH-ALL	Genes, Reporter	1.46105e-07	405	5	91	23696	2010-06-01
405	ARNT	Homo sapiens	537	MESH-ALL	Genes	2.02456e-21	405	28	91	526590	2010-06-01
405	ARNT	Homo sapiens	537	MESH-ALL	Gene Transfer Techniques	5.00047e-12	405	12	91	137037	2010-06-01
405	ARNT	Homo sapiens	537	MESH-ALL	Gene Silencing	0.103347	405	1	91	22167	2010-06-01
405	ARNT	Homo sapiens	537	MESH-ALL	Gene Library	1.2033e-05	405	4	91	27663	2010-06-01
405	ARNT	Homo sapiens	537	MESH-ALL	Gene Frequency	6.34714e-05	405	4	91	42509	2010-06-01
405	ARNT	Homo sapiens	537	MESH-ALL	Gene Expression Regulation, Neoplastic	2.73957e-09	405	7	91	43588	2010-06-01
405	ARNT	Homo sapiens	537	MESH-ALL	Gene Expression Regulation, Enzymologic	0.0355115	405	2	91	59919	2010-06-01
405	ARNT	Homo sapiens	537	MESH-ALL	Gene Expression Regulation, Developmental	1.99058e-06	405	5	91	40472	2010-06-01
405	ARNT	Homo sapiens	537	MESH-ALL	Gene Expression Regulation	7.93097e-35	405	37	91	466318	2010-06-01
405	ARNT	Homo sapiens	537	MESH-ALL	Gene Expression Profiling	0.0189681	405	2	91	42616	2010-06-01
405	ARNT	Homo sapiens	537	MESH-ALL	Gene Expression	4.93803e-23	405	24	91	280703	2010-06-01
405	ARNT	Homo sapiens	537	MESH-ALL	Gene Deletion	0.126702	405	1	91	27526	2010-06-01
405	ARNT	Homo sapiens	537	MESH-ALL	Gene Components	3.42882e-29	405	25	91	178305	2010-06-01
405	ARNT	Homo sapiens	537	MESH-ALL	Gastrointestinal Neoplasms	0.672716	405	1	91	225715	2010-06-01
405	ARNT	Homo sapiens	537	MESH-ALL	Gastrointestinal Hormones	0.0391721	405	2	91	63262	2010-06-01
405	ARNT	Homo sapiens	537	MESH-ALL	Gastrointestinal Diseases	0.954304	405	1	91	616902	2010-06-01
405	ARNT	Homo sapiens	537	MESH-ALL	Gases	0.163988	405	3	91	283501	2010-06-01
405	ARNT	Homo sapiens	537	MESH-ALL	Gammaproteobacteria	0.548789	405	2	91	372286	2010-06-01
405	ARNT	Homo sapiens	537	MESH-ALL	Gametogenesis	0.0832593	405	1	91	17667	2010-06-01
405	ARNT	Homo sapiens	537	MESH-ALL	GTP-Binding Proteins	0.00275473	405	3	91	55954	2010-06-01
405	ARNT	Homo sapiens	537	MESH-ALL	GTP Phosphohydrolases	0.00318072	405	3	91	58905	2010-06-01
405	ARNT	Homo sapiens	537	MESH-ALL	GTP Phosphohydrolase-Linked Elongation Factors	0.000117456	405	2	91	3150	2010-06-01
405	ARNT	Homo sapiens	537	MESH-ALL	GC Rich Sequence	0.0265284	405	1	91	5466	2010-06-01
405	ARNT	Homo sapiens	537	MESH-ALL	G1 Phase	0.0303427	405	1	91	6264	2010-06-01
405	ARNT	Homo sapiens	537	MESH-ALL	Fungi	0.000181303	405	7	91	237507	2010-06-01
405	ARNT	Homo sapiens	537	MESH-ALL	Fungal Proteins	0.000133639	405	4	91	51645	2010-06-01
405	ARNT	Homo sapiens	537	MESH-ALL	Fructose-Bisphosphate Aldolase	0.0283991	405	1	91	5857	2010-06-01
405	ARNT	Homo sapiens	537	MESH-ALL	Free Radicals	0.560768	405	1	91	166530	2010-06-01
405	ARNT	Homo sapiens	537	MESH-ALL	Fossil Fuels	0.0639115	405	1	91	13424	2010-06-01
405	ARNT	Homo sapiens	537	MESH-ALL	Forkhead Transcription Factors	0.0259439	405	1	91	5344	2010-06-01
405	ARNT	Homo sapiens	537	MESH-ALL	Follicle Stimulating Hormone	0.144656	405	1	91	31743	2010-06-01
405	ARNT	Homo sapiens	537	MESH-ALL	Flavonoids	0.0213016	405	2	91	45357	2010-06-01
405	ARNT	Homo sapiens	537	MESH-ALL	Fibroblasts	2.12977e-08	405	9	91	131392	2010-06-01
405	ARNT	Homo sapiens	537	MESH-ALL	Fibroblast Growth Factors	0.089287	405	1	91	19007	2010-06-01
405	ARNT	Homo sapiens	537	MESH-ALL	Female Urogenital Diseases and Pregnancy Complications	0.275885	405	7	91	1072908	2010-06-01
405	ARNT	Homo sapiens	537	MESH-ALL	Female Urogenital Diseases	0.223042	405	6	91	828290	2010-06-01
405	ARNT	Homo sapiens	537	MESH-ALL	Feedback, Physiological	0.0145262	405	1	91	2975	2010-06-01
405	ARNT	Homo sapiens	537	MESH-ALL	Feedback	0.146726	405	1	91	32235	2010-06-01
405	ARNT	Homo sapiens	537	MESH-ALL	Fatty Acids, Volatile	0.234021	405	1	91	54128	2010-06-01
405	ARNT	Homo sapiens	537	MESH-ALL	Fatty Acids	0.778539	405	1	91	303994	2010-06-01
405	ARNT	Homo sapiens	537	MESH-ALL	Far East	0.545585	405	1	91	159681	2010-06-01
405	ARNT	Homo sapiens	537	MESH-ALL	Fallopian Tubes	0.0454714	405	1	91	9460	2010-06-01
405	ARNT	Homo sapiens	537	MESH-ALL	Exons	0.0112498	405	2	91	32288	2010-06-01
405	ARNT	Homo sapiens	537	MESH-ALL	Evolution	0.502134	405	1	91	141264	2010-06-01
405	ARNT	Homo sapiens	537	MESH-ALL	Evaluation Studies as Topic	0.979209	405	1	91	771014	2010-06-01
405	ARNT	Homo sapiens	537	MESH-ALL	European Continental Ancestry Group	0.16775	405	1	91	37298	2010-06-01
405	ARNT	Homo sapiens	537	MESH-ALL	Europe	0.988718	405	1	91	889737	2010-06-01
405	ARNT	Homo sapiens	537	MESH-ALL	Eukaryotic Initiation Factors	0.0196706	405	1	91	4039	2010-06-01
405	ARNT	Homo sapiens	537	MESH-ALL	Eukaryotic Initiation Factor-2	0.00753102	405	1	91	1537	2010-06-01
405	ARNT	Homo sapiens	537	MESH-ALL	Eukaryota	1.60032e-07	405	89	91	14626545	2010-06-01
405	ARNT	Homo sapiens	537	MESH-ALL	Ethnic Groups	0.336746	405	1	91	83298	2010-06-01
405	ARNT	Homo sapiens	537	MESH-ALL	Estrogens	0.20503	405	1	91	46595	2010-06-01
405	ARNT	Homo sapiens	537	MESH-ALL	Estrogen Receptor beta	0.0142837	405	1	91	2925	2010-06-01
405	ARNT	Homo sapiens	537	MESH-ALL	Estrogen Receptor alpha	0.000349193	405	2	91	5451	2010-06-01
405	ARNT	Homo sapiens	537	MESH-ALL	Esterases	0.782255	405	1	91	307378	2010-06-01
405	ARNT	Homo sapiens	537	MESH-ALL	Escherichia coli	0.259919	405	2	91	200955	2010-06-01
405	ARNT	Homo sapiens	537	MESH-ALL	Escherichia	0.260994	405	2	91	201546	2010-06-01
405	ARNT	Homo sapiens	537	MESH-ALL	Erythropoietin	9.83836e-05	405	3	91	17612	2010-06-01
405	ARNT	Homo sapiens	537	MESH-ALL	Erythropoiesis	0.0520294	405	1	91	10861	2010-06-01
405	ARNT	Homo sapiens	537	MESH-ALL	Equipment and Supplies	0.988783	405	1	91	890858	2010-06-01
405	ARNT	Homo sapiens	537	MESH-ALL	Epitopes	0.350724	405	1	91	87609	2010-06-01
405	ARNT	Homo sapiens	537	MESH-ALL	Epithelial Cells	4.88788e-08	405	11	91	250451	2010-06-01
405	ARNT	Homo sapiens	537	MESH-ALL	Epigenesis, Genetic	0.14671	405	1	91	32231	2010-06-01
405	ARNT	Homo sapiens	537	MESH-ALL	Epidermal Growth Factor	0.00389258	405	2	91	18584	2010-06-01
405	ARNT	Homo sapiens	537	MESH-ALL	Epidemiologic Study Characteristics as Topic	0.279683	405	9	91	1444606	2010-06-01
405	ARNT	Homo sapiens	537	MESH-ALL	Epidemiologic Studies	0.116177	405	9	91	1158395	2010-06-01
405	ARNT	Homo sapiens	537	MESH-ALL	Epidemiologic Methods	0.960894	405	10	91	3165081	2010-06-01
405	ARNT	Homo sapiens	537	MESH-ALL	Epidemiologic Measurements	0.98413	405	1	91	823564	2010-06-01
405	ARNT	Homo sapiens	537	MESH-ALL	Epidemiologic Factors	0.986946	405	1	91	861470	2010-06-01
405	ARNT	Homo sapiens	537	MESH-ALL	Enzymes and Coenzymes	1.30115e-10	405	33	91	1993055	2010-06-01
405	ARNT	Homo sapiens	537	MESH-ALL	Enzymes	5.20157e-11	405	33	91	1925045	2010-06-01
405	ARNT	Homo sapiens	537	MESH-ALL	Enzyme Induction	0.136863	405	1	91	29902	2010-06-01
405	ARNT	Homo sapiens	537	MESH-ALL	Environmental Pollution	0.727694	405	1	91	262614	2010-06-01
405	ARNT	Homo sapiens	537	MESH-ALL	Environmental Pollutants	0.114772	405	2	91	117837	2010-06-01
405	ARNT	Homo sapiens	537	MESH-ALL	Environment and Public Health	0.999079	405	11	91	4557423	2010-06-01
405	ARNT	Homo sapiens	537	MESH-ALL	Environment	0.965942	405	1	91	674584	2010-06-01
405	ARNT	Homo sapiens	537	MESH-ALL	Enteroendocrine Cells	0.0232568	405	1	91	4784	2010-06-01
405	ARNT	Homo sapiens	537	MESH-ALL	Enterobacteriaceae	0.406663	405	2	91	283160	2010-06-01
405	ARNT	Homo sapiens	537	MESH-ALL	Enhancer Elements, Genetic	1.84534e-12	405	7	91	15112	2010-06-01
405	ARNT	Homo sapiens	537	MESH-ALL	Energy-Generating Resources	0.0781183	405	1	91	16531	2010-06-01
405	ARNT	Homo sapiens	537	MESH-ALL	Energy Metabolism	0.301044	405	2	91	223581	2010-06-01
405	ARNT	Homo sapiens	537	MESH-ALL	Endothelial Growth Factors	0.000724491	405	2	91	7882	2010-06-01
405	ARNT	Homo sapiens	537	MESH-ALL	Endoplasmic Reticulum	0.181197	405	1	91	40603	2010-06-01
405	ARNT	Homo sapiens	537	MESH-ALL	Endopeptidases	0.179674	405	3	91	296520	2010-06-01
405	ARNT	Homo sapiens	537	MESH-ALL	Endometrium	0.106718	405	1	91	22932	2010-06-01
405	ARNT	Homo sapiens	537	MESH-ALL	Endometriosis	0.00211588	405	2	91	13593	2010-06-01
405	ARNT	Homo sapiens	537	MESH-ALL	Endodeoxyribonucleases	0.196522	405	1	91	44436	2010-06-01
405	ARNT	Homo sapiens	537	MESH-ALL	Endocrine System Diseases	0.0850065	405	6	91	619043	2010-06-01
405	ARNT	Homo sapiens	537	MESH-ALL	Endocrine System	0.0854042	405	4	91	337389	2010-06-01
405	ARNT	Homo sapiens	537	MESH-ALL	Endocrine Surgical Procedures	0.0104845	405	3	91	91024	2010-06-01
405	ARNT	Homo sapiens	537	MESH-ALL	Endocrine Glands	0.0727969	405	4	91	318828	2010-06-01
405	ARNT	Homo sapiens	537	MESH-ALL	Endocrine Gland Neoplasms	0.233197	405	2	91	186238	2010-06-01
405	ARNT	Homo sapiens	537	MESH-ALL	Endocrine Cells	0.137946	405	1	91	30157	2010-06-01
405	ARNT	Homo sapiens	537	MESH-ALL	Embryonic and Fetal Development	0.179494	405	2	91	156210	2010-06-01
405	ARNT	Homo sapiens	537	MESH-ALL	Embryonic Structures	0.075614	405	4	91	323109	2010-06-01
405	ARNT	Homo sapiens	537	MESH-ALL	Embryo, Mammalian	0.0430054	405	2	91	66636	2010-06-01
405	ARNT	Homo sapiens	537	MESH-ALL	Elements	0.496086	405	5	91	942084	2010-06-01
405	ARNT	Homo sapiens	537	MESH-ALL	Electrophoretic Mobility Shift Assay	0.0280836	405	1	91	5791	2010-06-01
405	ARNT	Homo sapiens	537	MESH-ALL	Electrophoresis, Polyacrylamide Gel	0.0289051	405	3	91	134194	2010-06-01
405	ARNT	Homo sapiens	537	MESH-ALL	Electrophoresis	0.0429497	405	4	91	266544	2010-06-01
405	ARNT	Homo sapiens	537	MESH-ALL	Electrochemical Techniques	0.14717	405	3	91	269108	2010-06-01
405	ARNT	Homo sapiens	537	MESH-ALL	Educational Technology	0.300842	405	1	91	72624	2010-06-01
405	ARNT	Homo sapiens	537	MESH-ALL	E1A-Associated p300 Protein	0.00221075	405	1	91	450	2010-06-01
405	ARNT	Homo sapiens	537	MESH-ALL	Dyneins	0.0125464	405	1	91	2567	2010-06-01
405	ARNT	Homo sapiens	537	MESH-ALL	Drug Screening Assays, Antitumor	0.10157	405	1	91	21765	2010-06-01
405	ARNT	Homo sapiens	537	MESH-ALL	Drug Interactions	0.450401	405	1	91	121306	2010-06-01
405	ARNT	Homo sapiens	537	MESH-ALL	Drug Evaluation, Preclinical	0.445163	405	1	91	119390	2010-06-01
405	ARNT	Homo sapiens	537	MESH-ALL	Drosophilidae	0.0269449	405	2	91	51509	2010-06-01
405	ARNT	Homo sapiens	537	MESH-ALL	Drosophila Proteins	0.000174691	405	3	91	21423	2010-06-01
405	ARNT	Homo sapiens	537	MESH-ALL	Drosophila	0.026892	405	2	91	51454	2010-06-01
405	ARNT	Homo sapiens	537	MESH-ALL	Down Syndrome	0.0842516	405	1	91	17887	2010-06-01
405	ARNT	Homo sapiens	537	MESH-ALL	Dose-Response Relationship, Drug	0.164838	405	3	91	284216	2010-06-01
405	ARNT	Homo sapiens	537	MESH-ALL	Documentation	1.81272e-35	405	42	91	683747	2010-06-01
405	ARNT	Homo sapiens	537	MESH-ALL	Disease Susceptibility	2.83564e-05	405	5	91	70458	2010-06-01
405	ARNT	Homo sapiens	537	MESH-ALL	Disease Models, Animal	0.180922	405	3	91	297542	2010-06-01
405	ARNT	Homo sapiens	537	MESH-ALL	Disease Attributes	0.212395	405	5	91	645662	2010-06-01
405	ARNT	Homo sapiens	537	MESH-ALL	Diptera	0.0852744	405	2	91	98613	2010-06-01
405	ARNT	Homo sapiens	537	MESH-ALL	Dioxygenases	0.0519314	405	1	91	10840	2010-06-01
405	ARNT	Homo sapiens	537	MESH-ALL	Dioxins	4.87739e-39	405	18	91	12670	2010-06-01
405	ARNT	Homo sapiens	537	MESH-ALL	Dimerization	5.42855e-17	405	10	91	23120	2010-06-01
405	ARNT	Homo sapiens	537	MESH-ALL	Digestive System Neoplasms	0.00968697	405	6	91	367042	2010-06-01
405	ARNT	Homo sapiens	537	MESH-ALL	Digestive System Diseases	0.476078	405	6	91	1120993	2010-06-01
405	ARNT	Homo sapiens	537	MESH-ALL	Digestive System	0.814981	405	3	91	883108	2010-06-01
405	ARNT	Homo sapiens	537	MESH-ALL	Diarylheptanoids	0.0112876	405	1	91	2308	2010-06-01
405	ARNT	Homo sapiens	537	MESH-ALL	Diagnostic Techniques and Procedures	0.999998	405	3	91	3394443	2010-06-01
405	ARNT	Homo sapiens	537	MESH-ALL	Diagnostic Imaging	0.965747	405	3	91	1348001	2010-06-01
405	ARNT	Homo sapiens	537	MESH-ALL	Diagnosis	0.996887	405	14	91	4976835	2010-06-01
405	ARNT	Homo sapiens	537	MESH-ALL	Diabetes Mellitus, Type 2	0.000179742	405	4	91	55835	2010-06-01
405	ARNT	Homo sapiens	537	MESH-ALL	Diabetes Mellitus, Type 1	0.218628	405	1	91	50094	2010-06-01
405	ARNT	Homo sapiens	537	MESH-ALL	Diabetes Mellitus	0.0323221	405	4	91	243006	2010-06-01
405	ARNT	Homo sapiens	537	MESH-ALL	Deoxyribonucleases	0.234867	405	1	91	54352	2010-06-01
405	ARNT	Homo sapiens	537	MESH-ALL	Deoxyribonuclease I	0.0346315	405	1	91	7165	2010-06-01
405	ARNT	Homo sapiens	537	MESH-ALL	Dendrites	0.106018	405	1	91	22773	2010-06-01
405	ARNT	Homo sapiens	537	MESH-ALL	Demography	0.971706	405	1	91	710872	2010-06-01
405	ARNT	Homo sapiens	537	MESH-ALL	Deferoxamine	0.0252297	405	1	91	5195	2010-06-01
405	ARNT	Homo sapiens	537	MESH-ALL	Databases, Protein	0.0318204	405	1	91	6574	2010-06-01
405	ARNT	Homo sapiens	537	MESH-ALL	Databases, Genetic	0.0754097	405	1	91	15935	2010-06-01
405	ARNT	Homo sapiens	537	MESH-ALL	Databases, Factual	0.19756	405	1	91	44698	2010-06-01
405	ARNT	Homo sapiens	537	MESH-ALL	Databases as Topic	0.245008	405	1	91	57057	2010-06-01
405	ARNT	Homo sapiens	537	MESH-ALL	Data Collection	0.968195	405	2	91	1049920	2010-06-01
405	ARNT	Homo sapiens	537	MESH-ALL	DNA-Binding Proteins	2.15903e-134	405	83	91	335691	2010-06-01
405	ARNT	Homo sapiens	537	MESH-ALL	DNA, Single-Stranded	1.44977e-10	405	9	91	73563	2010-06-01
405	ARNT	Homo sapiens	537	MESH-ALL	DNA, Neoplasm	0.169508	405	1	91	37727	2010-06-01
405	ARNT	Homo sapiens	537	MESH-ALL	DNA, Intergenic	0.0169008	405	2	91	40065	2010-06-01
405	ARNT	Homo sapiens	537	MESH-ALL	DNA, Complementary	3.20368e-11	405	9	91	61882	2010-06-01
405	ARNT	Homo sapiens	537	MESH-ALL	DNA Viruses	0.237025	405	2	91	188351	2010-06-01
405	ARNT	Homo sapiens	537	MESH-ALL	DNA Tumor Viruses	0.241582	405	1	91	56139	2010-06-01
405	ARNT	Homo sapiens	537	MESH-ALL	DNA Replication	0.19452	405	1	91	43931	2010-06-01
405	ARNT	Homo sapiens	537	MESH-ALL	DNA Probes	3.87433e-21	405	19	91	155790	2010-06-01
405	ARNT	Homo sapiens	537	MESH-ALL	DNA Primers	1.1439e-14	405	12	91	81057	2010-06-01
405	ARNT	Homo sapiens	537	MESH-ALL	DNA Mutational Analysis	0.157957	405	1	91	34924	2010-06-01
405	ARNT	Homo sapiens	537	MESH-ALL	DNA Methylation	0.0664375	405	1	91	13973	2010-06-01
405	ARNT	Homo sapiens	537	MESH-ALL	DNA Footprinting	0.0148703	405	1	91	3046	2010-06-01
405	ARNT	Homo sapiens	537	MESH-ALL	DNA	1.59584e-17	405	25	91	550033	2010-06-01
405	ARNT	Homo sapiens	537	MESH-ALL	Cytosol	0.0133267	405	2	91	35311	2010-06-01
405	ARNT	Homo sapiens	537	MESH-ALL	Cytoskeleton	0.269333	405	1	91	63694	2010-06-01
405	ARNT	Homo sapiens	537	MESH-ALL	Cytoskeletal Proteins	0.181502	405	2	91	157352	2010-06-01
405	ARNT	Homo sapiens	537	MESH-ALL	Cytosine	0.0452506	405	1	91	9413	2010-06-01
405	ARNT	Homo sapiens	537	MESH-ALL	Cytoplasmic Structures	0.000755123	405	8	91	394561	2010-06-01
405	ARNT	Homo sapiens	537	MESH-ALL	Cytoplasm	2.0915e-06	405	12	91	446395	2010-06-01
405	ARNT	Homo sapiens	537	MESH-ALL	Cytological Techniques	0.0879207	405	7	91	775816	2010-06-01
405	ARNT	Homo sapiens	537	MESH-ALL	Cytokines	0.00390947	405	7	91	404634	2010-06-01
405	ARNT	Homo sapiens	537	MESH-ALL	Cytogenetic Analysis	0.0589189	405	2	91	79588	2010-06-01
405	ARNT	Homo sapiens	537	MESH-ALL	Cytochromes	1.62574e-11	405	10	91	83564	2010-06-01
405	ARNT	Homo sapiens	537	MESH-ALL	Cytochrome P-450 Enzyme System	3.19252e-13	405	10	91	55787	2010-06-01
405	ARNT	Homo sapiens	537	MESH-ALL	Cytochrome P-450 CYP1A2	0.0092186	405	1	91	1883	2010-06-01
405	ARNT	Homo sapiens	537	MESH-ALL	Cytochrome P-450 CYP1A1	3.75369e-16	405	7	91	4462	2010-06-01
405	ARNT	Homo sapiens	537	MESH-ALL	Cytochalasins	0.0369277	405	1	91	7649	2010-06-01
405	ARNT	Homo sapiens	537	MESH-ALL	Cytochalasin B	0.0232568	405	1	91	4784	2010-06-01
405	ARNT	Homo sapiens	537	MESH-ALL	Cytidine	0.13178	405	1	91	28710	2010-06-01
405	ARNT	Homo sapiens	537	MESH-ALL	Cysteine Proteases	0.218112	405	1	91	49960	2010-06-01
405	ARNT	Homo sapiens	537	MESH-ALL	Cysteine Endopeptidases	0.217213	405	1	91	49727	2010-06-01
405	ARNT	Homo sapiens	537	MESH-ALL	Cyclooxygenase 2	0.0585289	405	1	91	12259	2010-06-01
405	ARNT	Homo sapiens	537	MESH-ALL	Cycloheximide	0.0844454	405	1	91	17930	2010-06-01
405	ARNT	Homo sapiens	537	MESH-ALL	Cybernetics	0.154385	405	1	91	34065	2010-06-01
405	ARNT	Homo sapiens	537	MESH-ALL	Curcumin	0.0108839	405	1	91	2225	2010-06-01
405	ARNT	Homo sapiens	537	MESH-ALL	Culture Techniques	0.101326	405	2	91	109274	2010-06-01
405	ARNT	Homo sapiens	537	MESH-ALL	Culture Media, Serum-Free	0.029006	405	1	91	5984	2010-06-01
405	ARNT	Homo sapiens	537	MESH-ALL	Culture Media	0.411873	405	1	91	107615	2010-06-01
405	ARNT	Homo sapiens	537	MESH-ALL	Crystallography, X-Ray	0.196075	405	1	91	44323	2010-06-01
405	ARNT	Homo sapiens	537	MESH-ALL	Crystallography	0.309938	405	1	91	75276	2010-06-01
405	ARNT	Homo sapiens	537	MESH-ALL	Cricetulus	0.0737835	405	1	91	15578	2010-06-01
405	ARNT	Homo sapiens	537	MESH-ALL	Cricetinae	0.0840835	405	2	91	97799	2010-06-01
405	ARNT	Homo sapiens	537	MESH-ALL	CpG Islands	0.0245101	405	1	91	5045	2010-06-01
405	ARNT	Homo sapiens	537	MESH-ALL	Contractile Proteins	0.399289	405	1	91	103335	2010-06-01
405	ARNT	Homo sapiens	537	MESH-ALL	Continental Population Groups	0.415374	405	1	91	108822	2010-06-01
405	ARNT	Homo sapiens	537	MESH-ALL	Conserved Sequence	0.0102407	405	2	91	30730	2010-06-01
405	ARNT	Homo sapiens	537	MESH-ALL	Consensus Sequence	0.000874796	405	2	91	8672	2010-06-01
405	ARNT	Homo sapiens	537	MESH-ALL	Connective Tissue Cells	2.0905e-06	405	10	91	294800	2010-06-01
405	ARNT	Homo sapiens	537	MESH-ALL	Congenital, Hereditary, and Neonatal Diseases and Abnormalities	0.983637	405	1	91	817622	2010-06-01
405	ARNT	Homo sapiens	537	MESH-ALL	Congenital Abnormalities	0.852063	405	1	91	384502	2010-06-01
405	ARNT	Homo sapiens	537	MESH-ALL	Confidence Intervals	0.0935187	405	1	91	19953	2010-06-01
405	ARNT	Homo sapiens	537	MESH-ALL	Computing Methodologies	0.372467	405	3	91	443235	2010-06-01
405	ARNT	Homo sapiens	537	MESH-ALL	Computer Systems	0.420927	405	1	91	110751	2010-06-01
405	ARNT	Homo sapiens	537	MESH-ALL	Computer Communication Networks	0.187048	405	1	91	42058	2010-06-01
405	ARNT	Homo sapiens	537	MESH-ALL	Computational Biology	0.211498	405	1	91	48252	2010-06-01
405	ARNT	Homo sapiens	537	MESH-ALL	Complex Mixtures	0.931715	405	1	91	537777	2010-06-01
405	ARNT	Homo sapiens	537	MESH-ALL	Complement System Proteins	0.208647	405	1	91	47520	2010-06-01
405	ARNT	Homo sapiens	537	MESH-ALL	Communications Media	0.5706	405	1	91	171091	2010-06-01
405	ARNT	Homo sapiens	537	MESH-ALL	Communication	0.757969	405	1	91	286223	2010-06-01
405	ARNT	Homo sapiens	537	MESH-ALL	Colony-Stimulating Factors	0.00184574	405	3	91	48537	2010-06-01
405	ARNT	Homo sapiens	537	MESH-ALL	Coliphages	0.130145	405	1	91	28328	2010-06-01
405	ARNT	Homo sapiens	537	MESH-ALL	Colchicine	0.0600891	405	1	91	12596	2010-06-01
405	ARNT	Homo sapiens	537	MESH-ALL	Cohort Studies	0.875846	405	2	91	724686	2010-06-01
405	ARNT	Homo sapiens	537	MESH-ALL	Codon	0.0949012	405	1	91	20263	2010-06-01
405	ARNT	Homo sapiens	537	MESH-ALL	Cobalt	0.0581396	405	1	91	12175	2010-06-01
405	ARNT	Homo sapiens	537	MESH-ALL	Coal	0.0144147	405	1	91	2952	2010-06-01
405	ARNT	Homo sapiens	537	MESH-ALL	Co-Repressor Proteins	0.0043628	405	1	91	889	2010-06-01
405	ARNT	Homo sapiens	537	MESH-ALL	Cloning, Molecular	1.5314e-15	405	15	91	151567	2010-06-01
405	ARNT	Homo sapiens	537	MESH-ALL	Clinical Laboratory Techniques	0.312807	405	7	91	1120053	2010-06-01
405	ARNT	Homo sapiens	537	MESH-ALL	Classification	0.348246	405	1	91	86838	2010-06-01
405	ARNT	Homo sapiens	537	MESH-ALL	Circulatory and Respiratory Physiological Phenomena	0.995828	405	1	91	1081208	2010-06-01
405	ARNT	Homo sapiens	537	MESH-ALL	Circular Dichroism	0.13608	405	1	91	29718	2010-06-01
405	ARNT	Homo sapiens	537	MESH-ALL	Circadian Rhythm Signaling Peptides and Proteins	0.0128766	405	1	91	2635	2010-06-01
405	ARNT	Homo sapiens	537	MESH-ALL	Chromosomes, Mammalian	0.0661806	405	2	91	85072	2010-06-01
405	ARNT	Homo sapiens	537	MESH-ALL	Chromosomes, Human, Pair 16	0.0141528	405	1	91	2898	2010-06-01
405	ARNT	Homo sapiens	537	MESH-ALL	Chromosomes, Human, Pair 12	0.0165987	405	1	91	3403	2010-06-01
405	ARNT	Homo sapiens	537	MESH-ALL	Chromosomes, Human, Pair 1	0.0289057	405	1	91	5963	2010-06-01
405	ARNT	Homo sapiens	537	MESH-ALL	Chromosomes, Human, 6-12 and X	0.154069	405	1	91	33989	2010-06-01
405	ARNT	Homo sapiens	537	MESH-ALL	Chromosomes, Human, 16-18	0.0675626	405	1	91	14218	2010-06-01
405	ARNT	Homo sapiens	537	MESH-ALL	Chromosomes, Human, 1-3	0.0697354	405	1	91	14692	2010-06-01
405	ARNT	Homo sapiens	537	MESH-ALL	Chromosomes, Human	0.0643153	405	2	91	83684	2010-06-01
405	ARNT	Homo sapiens	537	MESH-ALL	Chromosomes	0.0164064	405	4	91	196601	2010-06-01
405	ARNT	Homo sapiens	537	MESH-ALL	Chromosome Structures	0.0260236	405	2	91	50544	2010-06-01
405	ARNT	Homo sapiens	537	MESH-ALL	Chromosome Positioning	0.000378627	405	1	91	77	2010-06-01
405	ARNT	Homo sapiens	537	MESH-ALL	Chromosome Mapping	0.00239768	405	4	91	112484	2010-06-01
405	ARNT	Homo sapiens	537	MESH-ALL	Chromosome Disorders	0.222534	405	1	91	51110	2010-06-01
405	ARNT	Homo sapiens	537	MESH-ALL	Chromones	0.0283291	405	2	91	52934	2010-06-01
405	ARNT	Homo sapiens	537	MESH-ALL	Chromatin Immunoprecipitation	4.32587e-07	405	3	91	2836	2010-06-01
405	ARNT	Homo sapiens	537	MESH-ALL	Chromatin	0.0118268	405	2	91	33151	2010-06-01
405	ARNT	Homo sapiens	537	MESH-ALL	Chordata	1.40564e-07	405	87	91	13850906	2010-06-01
405	ARNT	Homo sapiens	537	MESH-ALL	China	0.233964	405	1	91	54113	2010-06-01
405	ARNT	Homo sapiens	537	MESH-ALL	Chemistry Techniques, Analytical	0.00629831	405	14	91	1352953	2010-06-01
405	ARNT	Homo sapiens	537	MESH-ALL	Chemistry	0.2727	405	4	91	537852	2010-06-01
405	ARNT	Homo sapiens	537	MESH-ALL	Chemical Processes	1.12351e-32	405	53	91	1605778	2010-06-01
405	ARNT	Homo sapiens	537	MESH-ALL	Chemical Precipitation	1.62454e-07	405	6	91	47716	2010-06-01
405	ARNT	Homo sapiens	537	MESH-ALL	Chemical Phenomena	1.32446e-42	405	74	91	2982233	2010-06-01
405	ARNT	Homo sapiens	537	MESH-ALL	Chemical Actions and Uses	1.49005e-06	405	34	91	3060535	2010-06-01
405	ARNT	Homo sapiens	537	MESH-ALL	Chelating Agents	0.0980331	405	1	91	20967	2010-06-01
405	ARNT	Homo sapiens	537	MESH-ALL	Chalcogens	0.0315037	405	3	91	138844	2010-06-01
405	ARNT	Homo sapiens	537	MESH-ALL	Ceruloplasmin	0.0248796	405	1	91	5122	2010-06-01
405	ARNT	Homo sapiens	537	MESH-ALL	Cercopithecus aethiops	0.108423	405	1	91	23320	2010-06-01
405	ARNT	Homo sapiens	537	MESH-ALL	Cercopithecus	0.110826	405	1	91	23868	2010-06-01
405	ARNT	Homo sapiens	537	MESH-ALL	Cercopithecinae	0.346107	405	1	91	86175	2010-06-01
405	ARNT	Homo sapiens	537	MESH-ALL	Cercopithecidae	0.348861	405	1	91	87029	2010-06-01
405	ARNT	Homo sapiens	537	MESH-ALL	Central Nervous System Diseases	0.990119	405	1	91	915374	2010-06-01
405	ARNT	Homo sapiens	537	MESH-ALL	Central Nervous System	0.939068	405	2	91	898218	2010-06-01
405	ARNT	Homo sapiens	537	MESH-ALL	Cellular Structures	0.000176295	405	15	91	1046552	2010-06-01
405	ARNT	Homo sapiens	537	MESH-ALL	Cells, Cultured	5.35768e-41	405	51	91	966406	2010-06-01
405	ARNT	Homo sapiens	537	MESH-ALL	Cells	1.52999e-24	405	57	91	2831969	2010-06-01
405	ARNT	Homo sapiens	537	MESH-ALL	Cell Transplantation	0.0203129	405	2	91	44212	2010-06-01
405	ARNT	Homo sapiens	537	MESH-ALL	Cell Transformation, Viral	0.0630819	405	1	91	13244	2010-06-01
405	ARNT	Homo sapiens	537	MESH-ALL	Cell Transformation, Neoplastic	0.236623	405	1	91	54818	2010-06-01
405	ARNT	Homo sapiens	537	MESH-ALL	Cell Surface Extensions	0.353241	405	1	91	88395	2010-06-01
405	ARNT	Homo sapiens	537	MESH-ALL	Cell Respiration	1.44436e-12	405	7	91	14588	2010-06-01
405	ARNT	Homo sapiens	537	MESH-ALL	Cell Physiological Processes	8.57547e-12	405	26	91	1083573	2010-06-01
405	ARNT	Homo sapiens	537	MESH-ALL	Cell Physiological Phenomena	8.75364e-10	405	26	91	1341406	2010-06-01
405	ARNT	Homo sapiens	537	MESH-ALL	Cell Nucleus Structures	0.0730512	405	2	91	90075	2010-06-01
405	ARNT	Homo sapiens	537	MESH-ALL	Cell Nucleus	2.5009e-05	405	7	91	172516	2010-06-01
405	ARNT	Homo sapiens	537	MESH-ALL	Cell Line, Tumor	2.90085e-22	405	20	91	163164	2010-06-01
405	ARNT	Homo sapiens	537	MESH-ALL	Cell Line, Transformed	3.05761e-13	405	9	91	36494	2010-06-01
405	ARNT	Homo sapiens	537	MESH-ALL	Cell Line	7.37419e-34	405	37	91	496460	2010-06-01
405	ARNT	Homo sapiens	537	MESH-ALL	Cell Hypoxia	4.79834e-14	405	7	91	8942	2010-06-01
405	ARNT	Homo sapiens	537	MESH-ALL	Cell Differentiation	0.0550218	405	3	91	174125	2010-06-01
405	ARNT	Homo sapiens	537	MESH-ALL	Cell Death	0.228487	405	2	91	183635	2010-06-01
405	ARNT	Homo sapiens	537	MESH-ALL	Cell Cycle Proteins	0.221025	405	1	91	50717	2010-06-01
405	ARNT	Homo sapiens	537	MESH-ALL	Cell Cycle	0.0395067	405	4	91	259331	2010-06-01
405	ARNT	Homo sapiens	537	MESH-ALL	Cell Compartmentation	0.000917063	405	2	91	8882	2010-06-01
405	ARNT	Homo sapiens	537	MESH-ALL	Causality	0.861489	405	1	91	397606	2010-06-01
405	ARNT	Homo sapiens	537	MESH-ALL	Caudovirales	0.0483042	405	1	91	10064	2010-06-01
405	ARNT	Homo sapiens	537	MESH-ALL	Cation Transport Proteins	0.282994	405	1	91	67518	2010-06-01
405	ARNT	Homo sapiens	537	MESH-ALL	Cathepsins	0.0535955	405	1	91	11197	2010-06-01
405	ARNT	Homo sapiens	537	MESH-ALL	Cathepsin D	0.0138667	405	1	91	2839	2010-06-01
405	ARNT	Homo sapiens	537	MESH-ALL	Catechols	0.0813709	405	1	91	17249	2010-06-01
405	ARNT	Homo sapiens	537	MESH-ALL	Catarrhini	3.2304e-08	405	78	91	10925111	2010-06-01
405	ARNT	Homo sapiens	537	MESH-ALL	Castration	0.198651	405	1	91	44974	2010-06-01
405	ARNT	Homo sapiens	537	MESH-ALL	Casein Kinases	0.0144389	405	1	91	2957	2010-06-01
405	ARNT	Homo sapiens	537	MESH-ALL	Casein Kinase II	0.00880429	405	1	91	1798	2010-06-01
405	ARNT	Homo sapiens	537	MESH-ALL	Case-Control Studies	0.00588433	405	7	91	436775	2010-06-01
405	ARNT	Homo sapiens	537	MESH-ALL	Carrier Proteins	3.38762e-81	405	67	91	557035	2010-06-01
405	ARNT	Homo sapiens	537	MESH-ALL	Cardiovascular System	0.930675	405	2	91	867414	2010-06-01
405	ARNT	Homo sapiens	537	MESH-ALL	Cardiovascular Diseases	0.999614	405	1	91	1531086	2010-06-01
405	ARNT	Homo sapiens	537	MESH-ALL	Carcinoma, Squamous Cell	0.33933	405	1	91	84088	2010-06-01
405	ARNT	Homo sapiens	537	MESH-ALL	Carcinoma, Hepatocellular	7.31798e-05	405	4	91	44115	2010-06-01
405	ARNT	Homo sapiens	537	MESH-ALL	Carcinoma	0.0447005	405	5	91	392430	2010-06-01
405	ARNT	Homo sapiens	537	MESH-ALL	Carcinogens	0.18183	405	1	91	40760	2010-06-01
405	ARNT	Homo sapiens	537	MESH-ALL	Carboxylic Acids	0.855503	405	2	91	686361	2010-06-01
405	ARNT	Homo sapiens	537	MESH-ALL	Carbonic Anhydrases	0.029918	405	1	91	6175	2010-06-01
405	ARNT	Homo sapiens	537	MESH-ALL	Carbon-Oxygen Lyases	0.146827	405	1	91	32259	2010-06-01
405	ARNT	Homo sapiens	537	MESH-ALL	Carbon-Carbon Lyases	0.170878	405	1	91	38062	2010-06-01
405	ARNT	Homo sapiens	537	MESH-ALL	Carbohydrates	0.625227	405	5	91	1087736	2010-06-01
405	ARNT	Homo sapiens	537	MESH-ALL	Carbohydrate Metabolism	0.073963	405	2	91	90727	2010-06-01
405	ARNT	Homo sapiens	537	MESH-ALL	Calpain	0.0204659	405	1	91	4204	2010-06-01
405	ARNT	Homo sapiens	537	MESH-ALL	Calcium-Transporting ATPases	0.0530085	405	1	91	11071	2010-06-01
405	ARNT	Homo sapiens	537	MESH-ALL	Calcium-Binding Proteins	0.234296	405	1	91	54201	2010-06-01
405	ARNT	Homo sapiens	537	MESH-ALL	Calcium-Binding Protein, Vitamin D-Dependent	0.0190241	405	1	91	3905	2010-06-01
405	ARNT	Homo sapiens	537	MESH-ALL	Calcium Signaling	0.0555311	405	1	91	11613	2010-06-01
405	ARNT	Homo sapiens	537	MESH-ALL	Calcium Channels	0.128206	405	1	91	27876	2010-06-01
405	ARNT	Homo sapiens	537	MESH-ALL	Calcium	0.654897	405	1	91	215064	2010-06-01
405	ARNT	Homo sapiens	537	MESH-ALL	CREB-Binding Protein	0.00621703	405	1	91	1268	2010-06-01
405	ARNT	Homo sapiens	537	MESH-ALL	COS Cells	2.01974e-13	405	8	91	20836	2010-06-01
405	ARNT	Homo sapiens	537	MESH-ALL	CLOCK Proteins	0.00338784	405	1	91	690	2010-06-01
405	ARNT	Homo sapiens	537	MESH-ALL	CHO Cells	0.00742682	405	2	91	25973	2010-06-01
405	ARNT	Homo sapiens	537	MESH-ALL	CCAAT-Enhancer-Binding Proteins	0.000398959	405	2	91	5830	2010-06-01
405	ARNT	Homo sapiens	537	MESH-ALL	CCAAT-Enhancer-Binding Protein-alpha	0.00321136	405	1	91	654	2010-06-01
405	ARNT	Homo sapiens	537	MESH-ALL	Butyric Acids	0.261157	405	1	91	61439	2010-06-01
405	ARNT	Homo sapiens	537	MESH-ALL	Breast Neoplasms	0.00947738	405	4	91	166763	2010-06-01
405	ARNT	Homo sapiens	537	MESH-ALL	Breast Diseases	0.0121416	405	4	91	179510	2010-06-01
405	ARNT	Homo sapiens	537	MESH-ALL	Brain Diseases	0.977664	405	1	91	757045	2010-06-01
405	ARNT	Homo sapiens	537	MESH-ALL	Brain	0.912921	405	2	91	812319	2010-06-01
405	ARNT	Homo sapiens	537	MESH-ALL	Bone Marrow Cells	0.471697	405	1	91	129287	2010-06-01
405	ARNT	Homo sapiens	537	MESH-ALL	Blotting, Western	0.000124545	405	5	91	96655	2010-06-01
405	ARNT	Homo sapiens	537	MESH-ALL	Blotting, Northern	0.00138256	405	3	91	43837	2010-06-01
405	ARNT	Homo sapiens	537	MESH-ALL	Blood Proteins	0.666239	405	5	91	1139519	2010-06-01
405	ARNT	Homo sapiens	537	MESH-ALL	Blood Physiological Processes	0.560365	405	1	91	166345	2010-06-01
405	ARNT	Homo sapiens	537	MESH-ALL	Blood Physiological Phenomena	0.806194	405	1	91	330651	2010-06-01
405	ARNT	Homo sapiens	537	MESH-ALL	Blood Coagulation Factors	0.248533	405	3	91	350630	2010-06-01
405	ARNT	Homo sapiens	537	MESH-ALL	Blood Cells	0.866153	405	2	91	705768	2010-06-01
405	ARNT	Homo sapiens	537	MESH-ALL	Blood	0.914222	405	2	91	815986	2010-06-01
405	ARNT	Homo sapiens	537	MESH-ALL	Biopolymers	0.785448	405	1	91	310332	2010-06-01
405	ARNT	Homo sapiens	537	MESH-ALL	Biomedical and Dental Materials	0.8351	405	1	91	362876	2010-06-01
405	ARNT	Homo sapiens	537	MESH-ALL	Biology	0.737085	405	1	91	269647	2010-06-01
405	ARNT	Homo sapiens	537	MESH-ALL	Biological Transport, Active	0.012427	405	2	91	34029	2010-06-01
405	ARNT	Homo sapiens	537	MESH-ALL	Biological Transport	0.000517527	405	6	91	202490	2010-06-01
405	ARNT	Homo sapiens	537	MESH-ALL	Biological Science Disciplines	0.548848	405	4	91	791139	2010-06-01
405	ARNT	Homo sapiens	537	MESH-ALL	Biological Processes	0.835422	405	1	91	363266	2010-06-01
405	ARNT	Homo sapiens	537	MESH-ALL	Biological Phenomena	0.994799	405	1	91	1038959	2010-06-01
405	ARNT	Homo sapiens	537	MESH-ALL	Biological Markers	0.173171	405	4	91	441599	2010-06-01
405	ARNT	Homo sapiens	537	MESH-ALL	Biological Factors	0.00326779	405	20	91	2133696	2010-06-01
405	ARNT	Homo sapiens	537	MESH-ALL	Biochemistry	0.0688759	405	4	91	312724	2010-06-01
405	ARNT	Homo sapiens	537	MESH-ALL	Biochemical Processes	1.96409e-36	405	52	91	1273436	2010-06-01
405	ARNT	Homo sapiens	537	MESH-ALL	Biochemical Phenomena	4.70871e-48	405	73	91	2386072	2010-06-01
405	ARNT	Homo sapiens	537	MESH-ALL	Binding, Competitive	9.25156e-05	405	4	91	46900	2010-06-01
405	ARNT	Homo sapiens	537	MESH-ALL	Binding Sites	1.3581e-10	405	13	91	230630	2010-06-01
405	ARNT	Homo sapiens	537	MESH-ALL	Benzylidene Compounds	0.201073	405	1	91	45588	2010-06-01
405	ARNT	Homo sapiens	537	MESH-ALL	Benzoquinones	0.0513434	405	1	91	10714	2010-06-01
405	ARNT	Homo sapiens	537	MESH-ALL	Benzopyrans	0.123755	405	2	91	123409	2010-06-01
405	ARNT	Homo sapiens	537	MESH-ALL	Benzoflavones	2.75551e-05	405	2	91	1522	2010-06-01
405	ARNT	Homo sapiens	537	MESH-ALL	Benzene Derivatives	0.536074	405	1	91	155505	2010-06-01
405	ARNT	Homo sapiens	537	MESH-ALL	Benz(a)Anthracenes	0.00262379	405	2	91	15175	2010-06-01
405	ARNT	Homo sapiens	537	MESH-ALL	Behavior and Behavior Mechanisms	0.999709	405	1	91	1583648	2010-06-01
405	ARNT	Homo sapiens	537	MESH-ALL	Behavior	0.989049	405	1	91	895486	2010-06-01
405	ARNT	Homo sapiens	537	MESH-ALL	Basic-Leucine Zipper Transcription Factors	1.02759e-06	405	5	91	35318	2010-06-01
405	ARNT	Homo sapiens	537	MESH-ALL	Basic Helix-Loop-Helix Transcription Factors	1.57692e-195	405	71	91	17597	2010-06-01
405	ARNT	Homo sapiens	537	MESH-ALL	Basic Helix-Loop-Helix Leucine Zipper Transcription Factors	0.000122859	405	2	91	3222	2010-06-01
405	ARNT	Homo sapiens	537	MESH-ALL	Base Sequence	4.41844e-36	405	38	91	471666	2010-06-01
405	ARNT	Homo sapiens	537	MESH-ALL	Basal Ganglia Diseases	0.273511	405	1	91	64856	2010-06-01
405	ARNT	Homo sapiens	537	MESH-ALL	Bacteriophages	0.204355	405	1	91	46423	2010-06-01
405	ARNT	Homo sapiens	537	MESH-ALL	Bacteriophage T4	0.0074285	405	1	91	1516	2010-06-01
405	ARNT	Homo sapiens	537	MESH-ALL	Bacteria	0.932206	405	2	91	872761	2010-06-01
405	ARNT	Homo sapiens	537	MESH-ALL	BRCA1 Protein	0.0105481	405	1	91	2156	2010-06-01
405	ARNT	Homo sapiens	537	MESH-ALL	B-Lymphocytes	0.290952	405	1	91	69779	2010-06-01
405	ARNT	Homo sapiens	537	MESH-ALL	Azacitidine	0.0156211	405	1	91	3201	2010-06-01
405	ARNT	Homo sapiens	537	MESH-ALL	Aza Compounds	0.26214	405	1	91	61709	2010-06-01
405	ARNT	Homo sapiens	537	MESH-ALL	Autoimmune Diseases	0.786431	405	1	91	311250	2010-06-01
405	ARNT	Homo sapiens	537	MESH-ALL	Audiovisual Aids	0.298865	405	1	91	72052	2010-06-01
405	ARNT	Homo sapiens	537	MESH-ALL	Aspartic Acid Proteases	0.191914	405	1	91	43276	2010-06-01
405	ARNT	Homo sapiens	537	MESH-ALL	Aspartic Acid Endopeptidases	0.191914	405	1	91	43276	2010-06-01
405	ARNT	Homo sapiens	537	MESH-ALL	Asia	0.824377	405	1	91	350314	2010-06-01
405	ARNT	Homo sapiens	537	MESH-ALL	Ascomycota	1.56289e-05	405	6	91	106116	2010-06-01
405	ARNT	Homo sapiens	537	MESH-ALL	Aryl Hydrocarbon Receptor Nuclear Translocator	1.57376e-232	405	57	91	605	2010-06-01
405	ARNT	Homo sapiens	537	MESH-ALL	Aryl Hydrocarbon Hydroxylases	1.54448e-13	405	8	91	20142	2010-06-01
405	ARNT	Homo sapiens	537	MESH-ALL	Arthropods	0.295463	405	2	91	220504	2010-06-01
405	ARNT	Homo sapiens	537	MESH-ALL	Arkansas	0.011594	405	1	91	2371	2010-06-01
405	ARNT	Homo sapiens	537	MESH-ALL	Arachidonate Lipoxygenases	0.0183725	405	1	91	3770	2010-06-01
405	ARNT	Homo sapiens	537	MESH-ALL	Arachidonate 12-Lipoxygenase	0.00365249	405	1	91	744	2010-06-01
405	ARNT	Homo sapiens	537	MESH-ALL	Apoptosis	0.122245	405	2	91	122480	2010-06-01
405	ARNT	Homo sapiens	537	MESH-ALL	Antisense Elements (Genetics)	4.7099e-05	405	4	91	39337	2010-06-01
405	ARNT	Homo sapiens	537	MESH-ALL	Antigens, Viral, Tumor	0.000558066	405	2	91	6907	2010-06-01
405	ARNT	Homo sapiens	537	MESH-ALL	Antigens, Viral	0.0616599	405	2	91	81684	2010-06-01
405	ARNT	Homo sapiens	537	MESH-ALL	Antigens, Surface	0.844913	405	1	91	375102	2010-06-01
405	ARNT	Homo sapiens	537	MESH-ALL	Antigens, Polyomavirus Transforming	0.0165939	405	1	91	3402	2010-06-01
405	ARNT	Homo sapiens	537	MESH-ALL	Antigens, Neoplasm	0.000585504	405	4	91	76469	2010-06-01
405	ARNT	Homo sapiens	537	MESH-ALL	Antigens, Differentiation	0.641287	405	1	91	207289	2010-06-01
405	ARNT	Homo sapiens	537	MESH-ALL	Antigens, CD30	0.00747244	405	1	91	1525	2010-06-01
405	ARNT	Homo sapiens	537	MESH-ALL	Antigens, CD	0.622116	405	1	91	196818	2010-06-01
405	ARNT	Homo sapiens	537	MESH-ALL	Antigens	0.325378	405	5	91	766583	2010-06-01
405	ARNT	Homo sapiens	537	MESH-ALL	Antibody-Producing Cells	0.308878	405	1	91	74965	2010-06-01
405	ARNT	Homo sapiens	537	MESH-ALL	Antibodies, Neoplasm	0.0351064	405	1	91	7265	2010-06-01
405	ARNT	Homo sapiens	537	MESH-ALL	Antibodies	0.789883	405	2	91	589131	2010-06-01
405	ARNT	Homo sapiens	537	MESH-ALL	Anti-Infective Agents	0.856708	405	1	91	390853	2010-06-01
405	ARNT	Homo sapiens	537	MESH-ALL	Anti-Bacterial Agents	0.64612	405	1	91	210016	2010-06-01
405	ARNT	Homo sapiens	537	MESH-ALL	Anoxia	9.27724e-05	405	4	91	46934	2010-06-01
405	ARNT	Homo sapiens	537	MESH-ALL	Animals, Newborn	0.344616	405	1	91	85714	2010-06-01
405	ARNT	Homo sapiens	537	MESH-ALL	Animals, Laboratory	0.348139	405	4	91	605873	2010-06-01
405	ARNT	Homo sapiens	537	MESH-ALL	Animals, Inbred Strains	0.339001	405	4	91	597711	2010-06-01
405	ARNT	Homo sapiens	537	MESH-ALL	Animals, Genetically Modified	0.109785	405	2	91	114695	2010-06-01
405	ARNT	Homo sapiens	537	MESH-ALL	Animals	2.09369e-08	405	89	91	14269216	2010-06-01
405	ARNT	Homo sapiens	537	MESH-ALL	Animal Structures	0.579146	405	1	91	175140	2010-06-01
405	ARNT	Homo sapiens	537	MESH-ALL	Animal Population Groups	0.186843	405	6	91	781125	2010-06-01
405	ARNT	Homo sapiens	537	MESH-ALL	Animal Diseases	0.565641	405	2	91	383989	2010-06-01
405	ARNT	Homo sapiens	537	MESH-ALL	Angiosperms	0.70779	405	1	91	248468	2010-06-01
405	ARNT	Homo sapiens	537	MESH-ALL	Angiomatosis	0.029135	405	1	91	6011	2010-06-01
405	ARNT	Homo sapiens	537	MESH-ALL	Angiogenic Proteins	7.37999e-06	405	4	91	24406	2010-06-01
405	ARNT	Homo sapiens	537	MESH-ALL	Anemia, Iron-Deficiency	0.0221366	405	1	91	4551	2010-06-01
405	ARNT	Homo sapiens	537	MESH-ALL	Anemia, Hypochromic	0.0652053	405	1	91	13705	2010-06-01
405	ARNT	Homo sapiens	537	MESH-ALL	Anemia	0.439604	405	1	91	117376	2010-06-01
405	ARNT	Homo sapiens	537	MESH-ALL	Anatomy	0.164359	405	3	91	283813	2010-06-01
405	ARNT	Homo sapiens	537	MESH-ALL	Aminoacyltransferases	0.0737425	405	1	91	15569	2010-06-01
405	ARNT	Homo sapiens	537	MESH-ALL	Amino Acids, Peptides, and Proteins	1.74094e-53	405	90	91	4577377	2010-06-01
405	ARNT	Homo sapiens	537	MESH-ALL	Amino Acids, Neutral	0.33301	405	1	91	82161	2010-06-01
405	ARNT	Homo sapiens	537	MESH-ALL	Amino Acids, Essential	0.183768	405	2	91	158638	2010-06-01
405	ARNT	Homo sapiens	537	MESH-ALL	Amino Acids, Diamino	0.37667	405	1	91	95860	2010-06-01
405	ARNT	Homo sapiens	537	MESH-ALL	Amino Acids, Cyclic	0.636899	405	1	91	204844	2010-06-01
405	ARNT	Homo sapiens	537	MESH-ALL	Amino Acids, Branched-Chain	0.181745	405	1	91	40739	2010-06-01
405	ARNT	Homo sapiens	537	MESH-ALL	Amino Acids, Basic	0.35359	405	1	91	88504	2010-06-01
405	ARNT	Homo sapiens	537	MESH-ALL	Amino Acids	0.354983	405	4	91	611982	2010-06-01
405	ARNT	Homo sapiens	537	MESH-ALL	Amino Acid Substitution	0.000224686	405	3	91	23351	2010-06-01
405	ARNT	Homo sapiens	537	MESH-ALL	Amino Acid Sequence	1.31005e-18	405	23	91	387821	2010-06-01
405	ARNT	Homo sapiens	537	MESH-ALL	Amino Acid Motifs	1.37924e-42	405	22	91	26238	2010-06-01
405	ARNT	Homo sapiens	537	MESH-ALL	Amines	0.970794	405	1	91	704665	2010-06-01
405	ARNT	Homo sapiens	537	MESH-ALL	Amides	0.772475	405	1	91	298591	2010-06-01
405	ARNT	Homo sapiens	537	MESH-ALL	Americas	0.996531	405	1	91	1116530	2010-06-01
405	ARNT	Homo sapiens	537	MESH-ALL	Alternative Splicing	0.0667912	405	1	91	14050	2010-06-01
405	ARNT	Homo sapiens	537	MESH-ALL	Alleles	0.277316	405	1	91	65920	2010-06-01
405	ARNT	Homo sapiens	537	MESH-ALL	Alpha-Globulins	0.165335	405	1	91	36710	2010-06-01
405	ARNT	Homo sapiens	537	MESH-ALL	Alkylation	0.188185	405	1	91	42342	2010-06-01
405	ARNT	Homo sapiens	537	MESH-ALL	Alkyl and Aryl Transferases	0.00727945	405	2	91	25703	2010-06-01
405	ARNT	Homo sapiens	537	MESH-ALL	Alkanes	0.190048	405	1	91	42808	2010-06-01
405	ARNT	Homo sapiens	537	MESH-ALL	Alkaloids	0.825997	405	1	91	352162	2010-06-01
405	ARNT	Homo sapiens	537	MESH-ALL	Algorithms	0.407525	405	1	91	106126	2010-06-01
405	ARNT	Homo sapiens	537	MESH-ALL	Aldehyde-Lyases	0.0360412	405	1	91	7462	2010-06-01
405	ARNT	Homo sapiens	537	MESH-ALL	Alcohol Oxidoreductases	0.375387	405	1	91	95444	2010-06-01
405	ARNT	Homo sapiens	537	MESH-ALL	Alanine	0.100388	405	1	91	21498	2010-06-01
405	ARNT	Homo sapiens	537	MESH-ALL	Aged, 80 and over	0.876188	405	1	91	419913	2010-06-01
405	ARNT	Homo sapiens	537	MESH-ALL	Aged	0.952483	405	5	91	1824348	2010-06-01
405	ARNT	Homo sapiens	537	MESH-ALL	Age Groups	0.999994	405	11	91	5740456	2010-06-01
405	ARNT	Homo sapiens	537	MESH-ALL	African Continental Ancestry Group	0.226324	405	1	91	52101	2010-06-01
405	ARNT	Homo sapiens	537	MESH-ALL	African Americans	0.138125	405	1	91	30199	2010-06-01
405	ARNT	Homo sapiens	537	MESH-ALL	Adult	0.998652	405	11	91	4454908	2010-06-01
405	ARNT	Homo sapiens	537	MESH-ALL	Adolescent	0.998718	405	1	91	1305744	2010-06-01
405	ARNT	Homo sapiens	537	MESH-ALL	Adnexal Diseases	0.328604	405	1	91	80828	2010-06-01
405	ARNT	Homo sapiens	537	MESH-ALL	Adnexa Uteri	0.314198	405	1	91	76530	2010-06-01
405	ARNT	Homo sapiens	537	MESH-ALL	Adenovirus Early Proteins	0.0148218	405	1	91	3036	2010-06-01
405	ARNT	Homo sapiens	537	MESH-ALL	Adenovirus E1A Proteins	0.00698414	405	1	91	1425	2010-06-01
405	ARNT	Homo sapiens	537	MESH-ALL	Adenovirus E1 Proteins	0.00921373	405	1	91	1882	2010-06-01
405	ARNT	Homo sapiens	537	MESH-ALL	Adenosine Triphosphate	0.0629522	405	2	91	82661	2010-06-01
405	ARNT	Homo sapiens	537	MESH-ALL	Adenosine Triphosphatases	0.0904917	405	2	91	102139	2010-06-01
405	ARNT	Homo sapiens	537	MESH-ALL	Adenosine Diphosphate	0.108243	405	1	91	23279	2010-06-01
405	ARNT	Homo sapiens	537	MESH-ALL	Adenocarcinoma	0.0250861	405	4	91	224213	2010-06-01
405	ARNT	Homo sapiens	537	MESH-ALL	Adenine Nucleotides	0.290764	405	2	91	217916	2010-06-01
405	ARNT	Homo sapiens	537	MESH-ALL	Adaptor Proteins, Signal Transducing	0.000100334	405	4	91	47906	2010-06-01
405	ARNT	Homo sapiens	537	MESH-ALL	Acyltransferases	1.26801e-05	405	5	91	59477	2010-06-01
405	ARNT	Homo sapiens	537	MESH-ALL	Acute-Phase Proteins	0.463896	405	1	91	126327	2010-06-01
405	ARNT	Homo sapiens	537	MESH-ALL	Active Transport, Cell Nucleus	0.000339355	405	2	91	5373	2010-06-01
405	ARNT	Homo sapiens	537	MESH-ALL	Acids, Acyclic	0.866074	405	1	91	404303	2010-06-01
405	ARNT	Homo sapiens	537	MESH-ALL	Acid Anhydride Hydrolases	0.00918407	405	4	91	165223	2010-06-01
405	ARNT	Homo sapiens	537	MESH-ALL	Acetyltransferases	7.44045e-06	405	4	91	24457	2010-06-01
405	ARNT	Homo sapiens	537	MESH-ALL	Abortion, Spontaneous	0.116866	405	1	91	25252	2010-06-01
405	ARNT	Homo sapiens	537	MESH-ALL	Abortion, Habitual	0.0268971	405	1	91	5543	2010-06-01
405	ARNT	Homo sapiens	537	MESH-ALL	Abnormalities, Multiple	0.289263	405	1	91	69297	2010-06-01
405	ARNT	Homo sapiens	537	MESH-ALL	ARNTL Transcription Factors	0.0021175	405	1	91	431	2010-06-01
405	ARNT	Homo sapiens	537	MESH-ALL	AMP-Activated Protein Kinases	0.0085995	405	1	91	1756	2010-06-01
405	ARNT	Homo sapiens	537	MESH-ALL	3-Hydroxysteroid Dehydrogenases	0.0155872	405	1	91	3194	2010-06-01
405	ARNT	Homo sapiens	537	MESH-ALL	3-Hydroxybutyric Acid	0.0388969	405	1	91	8065	2010-06-01
405	ARNT	Homo sapiens	537	MESH-ALL	1-Phosphatidylinositol 3-Kinase	0.0779822	405	1	91	16501	2010-06-01
405	ARNT	Homo sapiens	537	MESH-ALL	Lung Diseases	0.539278	405	3	91	574161	2010-06-01
405	ARNT	Homo sapiens	537	MESH-ALL	Lung Neoplasms	0.0300611	405	3	91	136289	2010-06-01
405	ARNT	Homo sapiens	537	MESH-ALL	Lyases	0.0979075	405	2	91	107048	2010-06-01
405	ARNT	Homo sapiens	537	MESH-ALL	Lymphatic Diseases	0.414581	405	2	91	287786	2010-06-01
405	ARNT	Homo sapiens	537	MESH-ALL	Lymphocytes	0.537536	405	2	91	364638	2010-06-01
405	ARNT	Homo sapiens	537	MESH-ALL	Lymphokines	0.0731741	405	2	91	90163	2010-06-01
405	ARNT	Homo sapiens	537	MESH-ALL	Lymphoma	0.462801	405	1	91	125915	2010-06-01
405	ARNT	Homo sapiens	537	MESH-ALL	Lymphoma, Large-Cell, Anaplastic	0.00394648	405	1	91	804	2010-06-01
405	ARNT	Homo sapiens	537	MESH-ALL	Lymphoma, Non-Hodgkin	0.289	405	1	91	69222	2010-06-01
405	ARNT	Homo sapiens	537	MESH-ALL	Lymphoma, T-Cell	0.0577085	405	1	91	12082	2010-06-01
405	ARNT	Homo sapiens	537	MESH-ALL	Lymphoproliferative Disorders	0.357765	405	2	91	255166	2010-06-01
405	ARNT	Homo sapiens	537	MESH-ALL	Lysine	0.130894	405	1	91	28503	2010-06-01
405	ARNT	Homo sapiens	537	MESH-ALL	Macrocyclic Compounds	0.375073	405	2	91	264973	2010-06-01
405	ARNT	Homo sapiens	537	MESH-ALL	Macrolides	0.315944	405	1	91	77046	2010-06-01
405	ARNT	Homo sapiens	537	MESH-ALL	Macromolecular Substances	0.588948	405	3	91	617511	2010-06-01
405	ARNT	Homo sapiens	537	MESH-ALL	Macrophages	0.426624	405	1	91	112749	2010-06-01
405	ARNT	Homo sapiens	537	MESH-ALL	Male Urogenital Diseases	0.497411	405	4	91	741438	2010-06-01
405	ARNT	Homo sapiens	537	MESH-ALL	Mammals	3.22686e-08	405	87	91	13585516	2010-06-01
405	ARNT	Homo sapiens	537	MESH-ALL	Manufactured Materials	0.897516	405	1	91	457442	2010-06-01
405	ARNT	Homo sapiens	537	MESH-ALL	Mathematical Concepts	0.714816	405	2	91	506203	2010-06-01
405	ARNT	Homo sapiens	537	MESH-ALL	Mechanical Phenomena	0.594461	405	3	91	622514	2010-06-01
405	ARNT	Homo sapiens	537	MESH-ALL	Medical Informatics	0.65969	405	1	91	217874	2010-06-01
405	ARNT	Homo sapiens	537	MESH-ALL	Medical Informatics Applications	0.653757	405	1	91	214401	2010-06-01
405	ARNT	Homo sapiens	537	MESH-ALL	Membrane Glycoproteins	0.789057	405	1	91	313723	2010-06-01
405	ARNT	Homo sapiens	537	MESH-ALL	Membrane Proteins	5.06168e-53	405	61	91	1068977	2010-06-01
405	ARNT	Homo sapiens	537	MESH-ALL	Membrane Transport Proteins	2.16552e-84	405	58	91	251286	2010-06-01
405	ARNT	Homo sapiens	537	MESH-ALL	Menstrual Cycle	0.125415	405	1	91	27227	2010-06-01
405	ARNT	Homo sapiens	537	MESH-ALL	Mental Retardation	0.293381	405	1	91	70474	2010-06-01
405	ARNT	Homo sapiens	537	MESH-ALL	Metabolic Diseases	0.166306	405	5	91	590912	2010-06-01
405	ARNT	Homo sapiens	537	MESH-ALL	Metabolic Networks and Pathways	0.248183	405	1	91	57911	2010-06-01
405	ARNT	Homo sapiens	537	MESH-ALL	Metabolic Phenomena	1.51309e-21	405	41	91	1461213	2010-06-01
405	ARNT	Homo sapiens	537	MESH-ALL	Metabolism	3.02915e-22	405	39	91	1229546	2010-06-01
405	ARNT	Homo sapiens	537	MESH-ALL	Metalloproteins	0.0780102	405	2	91	93590	2010-06-01
405	ARNT	Homo sapiens	537	MESH-ALL	Metals	0.87463	405	2	91	722242	2010-06-01
405	ARNT	Homo sapiens	537	MESH-ALL	Metals, Alkaline Earth	0.728659	405	1	91	263325	2010-06-01
405	ARNT	Homo sapiens	537	MESH-ALL	Metals, Heavy	0.790016	405	1	91	314633	2010-06-01
405	ARNT	Homo sapiens	537	MESH-ALL	Metaplasia	0.150075	405	1	91	33033	2010-06-01
405	ARNT	Homo sapiens	537	MESH-ALL	Methylation	0.155755	405	1	91	34394	2010-06-01
405	ARNT	Homo sapiens	537	MESH-ALL	Methylcholanthrene	0.000531376	405	2	91	6738	2010-06-01
405	ARNT	Homo sapiens	537	MESH-ALL	Mice	4.21944e-17	405	30	91	922470	2010-06-01
405	ARNT	Homo sapiens	537	MESH-ALL	Mice, Inbred C57BL	0.0269211	405	3	91	130491	2010-06-01
405	ARNT	Homo sapiens	537	MESH-ALL	Mice, Inbred ICR	0.0886456	405	1	91	18864	2010-06-01
405	ARNT	Homo sapiens	537	MESH-ALL	Mice, Inbred Strains	0.0791101	405	4	91	328310	2010-06-01
405	ARNT	Homo sapiens	537	MESH-ALL	Mice, Knockout	0.0342224	405	2	91	58710	2010-06-01
405	ARNT	Homo sapiens	537	MESH-ALL	Mice, Mutant Strains	0.128058	405	2	91	126042	2010-06-01
405	ARNT	Homo sapiens	537	MESH-ALL	Mice, Transgenic	0.0933354	405	2	91	104035	2010-06-01
405	ARNT	Homo sapiens	537	MESH-ALL	Microarray Analysis	0.194289	405	1	91	43873	2010-06-01
405	ARNT	Homo sapiens	537	MESH-ALL	Microbiological Phenomena	0.744554	405	1	91	275421	2010-06-01
405	ARNT	Homo sapiens	537	MESH-ALL	Microbiological Processes	0.417335	405	1	91	109501	2010-06-01
405	ARNT	Homo sapiens	537	MESH-ALL	Microchip Analytical Procedures	0.207167	405	1	91	47141	2010-06-01
405	ARNT	Homo sapiens	537	MESH-ALL	Microscopy	0.292232	405	3	91	383526	2010-06-01
405	ARNT	Homo sapiens	537	MESH-ALL	Microscopy, Confocal	0.121265	405	1	91	26266	2010-06-01
405	ARNT	Homo sapiens	537	MESH-ALL	Microscopy, Fluorescence	0.0236358	405	2	91	47975	2010-06-01
405	ARNT	Homo sapiens	537	MESH-ALL	Microtubule Proteins	0.0113186	405	2	91	32392	2010-06-01
405	ARNT	Homo sapiens	537	MESH-ALL	Microtubule-Associated Proteins	0.09487	405	1	91	20256	2010-06-01
405	ARNT	Homo sapiens	537	MESH-ALL	Middle Aged	0.845839	405	10	91	2618202	2010-06-01
405	ARNT	Homo sapiens	537	MESH-ALL	Mitochondria	0.408287	405	1	91	106386	2010-06-01
405	ARNT	Homo sapiens	537	MESH-ALL	Mixed Function Oxygenases	2.02245e-10	405	10	91	108600	2010-06-01
405	ARNT	Homo sapiens	537	MESH-ALL	Models, Animal	0.204216	405	3	91	316277	2010-06-01
405	ARNT	Homo sapiens	537	MESH-ALL	Models, Biological	0.0707338	405	5	91	448518	2010-06-01
405	ARNT	Homo sapiens	537	MESH-ALL	Models, Genetic	0.200888	405	1	91	45541	2010-06-01
405	ARNT	Homo sapiens	537	MESH-ALL	Models, Molecular	0.468029	405	1	91	127890	2010-06-01
405	ARNT	Homo sapiens	537	MESH-ALL	Models, Statistical	0.552023	405	1	91	162557	2010-06-01
405	ARNT	Homo sapiens	537	MESH-ALL	Models, Structural	0.125333	405	1	91	27208	2010-06-01
405	ARNT	Homo sapiens	537	MESH-ALL	Models, Theoretical	0.142359	405	7	91	879606	2010-06-01
405	ARNT	Homo sapiens	537	MESH-ALL	Molecular Chaperones	1.47672e-09	405	7	91	39820	2010-06-01
405	ARNT	Homo sapiens	537	MESH-ALL	Molecular Conformation	8.1885e-26	405	27	91	319052	2010-06-01
405	ARNT	Homo sapiens	537	MESH-ALL	Molecular Mechanisms of Pharmacological Action	0.957032	405	1	91	628994	2010-06-01
405	ARNT	Homo sapiens	537	MESH-ALL	Molecular Motor Proteins	0.105177	405	1	91	22582	2010-06-01
405	ARNT	Homo sapiens	537	MESH-ALL	Molecular Probe Techniques	0.000117113	405	10	91	473582	2010-06-01
405	ARNT	Homo sapiens	537	MESH-ALL	Molecular Probes	2.07119e-22	405	21	91	190645	2010-06-01
405	ARNT	Homo sapiens	537	MESH-ALL	Molecular Sequence Data	2.15648e-36	405	42	91	648494	2010-06-01
405	ARNT	Homo sapiens	537	MESH-ALL	Molecular Structure	6.85277e-46	405	57	91	1125463	2010-06-01
405	ARNT	Homo sapiens	537	MESH-ALL	Molecular Weight	0.491701	405	1	91	137079	2010-06-01
405	ARNT	Homo sapiens	537	MESH-ALL	Monocyte-Macrophage Precursor Cells	0.0186042	405	1	91	3818	2010-06-01
405	ARNT	Homo sapiens	537	MESH-ALL	Monocytes	0.19205	405	1	91	43310	2010-06-01
405	ARNT	Homo sapiens	537	MESH-ALL	Mononuclear Phagocyte System	0.543275	405	1	91	158659	2010-06-01
405	ARNT	Homo sapiens	537	MESH-ALL	Monosaccharides	0.00699324	405	5	91	241696	2010-06-01
405	ARNT	Homo sapiens	537	MESH-ALL	Morbidity	0.724555	405	1	91	260316	2010-06-01
405	ARNT	Homo sapiens	537	MESH-ALL	Morphogenesis	0.286675	405	2	91	215665	2010-06-01
405	ARNT	Homo sapiens	537	MESH-ALL	Mouth	0.628795	405	1	91	200405	2010-06-01
405	ARNT	Homo sapiens	537	MESH-ALL	Movement Disorders	0.332163	405	1	91	81904	2010-06-01
405	ARNT	Homo sapiens	537	MESH-ALL	Multienzyme Complexes	0.353586	405	1	91	88503	2010-06-01
405	ARNT	Homo sapiens	537	MESH-ALL	Multigene Family	0.134837	405	1	91	29426	2010-06-01
405	ARNT	Homo sapiens	537	MESH-ALL	Muridae	7.25688e-12	405	36	91	2135408	2010-06-01
405	ARNT	Homo sapiens	537	MESH-ALL	Murinae	2.41871e-12	405	36	91	2056638	2010-06-01
405	ARNT	Homo sapiens	537	MESH-ALL	Muscle Development	0.0265619	405	1	91	5473	2010-06-01
405	ARNT	Homo sapiens	537	MESH-ALL	Muscle Proteins	0.39595	405	1	91	102214	2010-06-01
405	ARNT	Homo sapiens	537	MESH-ALL	Muscle, Skeletal	0.179547	405	2	91	156240	2010-06-01
405	ARNT	Homo sapiens	537	MESH-ALL	Muscle, Smooth	0.078404	405	2	91	93866	2010-06-01
405	ARNT	Homo sapiens	537	MESH-ALL	Muscle, Striated	0.297618	405	2	91	221692	2010-06-01
405	ARNT	Homo sapiens	537	MESH-ALL	Muscles	0.224972	405	4	91	493181	2010-06-01
405	ARNT	Homo sapiens	537	MESH-ALL	Musculoskeletal Development	0.182725	405	1	91	40982	2010-06-01
405	ARNT	Homo sapiens	537	MESH-ALL	Musculoskeletal Physiological Phenomena	0.950029	405	1	91	599316	2010-06-01
405	ARNT	Homo sapiens	537	MESH-ALL	Musculoskeletal Physiological Processes	0.906673	405	1	91	475993	2010-06-01
405	ARNT	Homo sapiens	537	MESH-ALL	Musculoskeletal System	0.724467	405	4	91	991061	2010-06-01
405	ARNT	Homo sapiens	537	MESH-ALL	Musculoskeletal and Neural Physiological Phenomena	0.997597	405	1	91	1186565	2010-06-01
405	ARNT	Homo sapiens	537	MESH-ALL	Mutagenesis	0.000153277	405	6	91	160904	2010-06-01
405	ARNT	Homo sapiens	537	MESH-ALL	Mutagenesis, Site-Directed	0.0209297	405	2	91	44929	2010-06-01
405	ARNT	Homo sapiens	537	MESH-ALL	Mutation	0.00838535	405	7	91	467387	2010-06-01
405	ARNT	Homo sapiens	537	MESH-ALL	Mutation, Missense	0.0564927	405	1	91	11820	2010-06-01
405	ARNT	Homo sapiens	537	MESH-ALL	Mycotoxins	0.150322	405	1	91	33092	2010-06-01
405	ARNT	Homo sapiens	537	MESH-ALL	Myeloid Cells	0.686581	405	1	91	234407	2010-06-01
405	ARNT	Homo sapiens	537	MESH-ALL	Myeloid Progenitor Cells	0.0455043	405	1	91	9467	2010-06-01
405	ARNT	Homo sapiens	537	MESH-ALL	Myometrium	0.0260829	405	1	91	5373	2010-06-01
405	ARNT	Homo sapiens	537	MESH-ALL	Myoviridae	0.0127552	405	1	91	2610	2010-06-01
405	ARNT	Homo sapiens	537	MESH-ALL	NF-kappa B	0.126388	405	1	91	27453	2010-06-01
405	ARNT	Homo sapiens	537	MESH-ALL	Natural Science Disciplines	0.933345	405	4	91	1452820	2010-06-01
405	ARNT	Homo sapiens	537	MESH-ALL	Neoplasm Proteins	1.86071e-07	405	10	91	225105	2010-06-01
405	ARNT	Homo sapiens	537	MESH-ALL	Neoplasm Transplantation	0.19238	405	1	91	43393	2010-06-01
405	ARNT	Homo sapiens	537	MESH-ALL	Neoplasms	0.0010416	405	21	91	2086411	2010-06-01
405	ARNT	Homo sapiens	537	MESH-ALL	Neoplasms by Histologic Type	0.109884	405	9	91	1144140	2010-06-01
405	ARNT	Homo sapiens	537	MESH-ALL	Neoplasms by Site	0.000466659	405	17	91	1406890	2010-06-01
405	ARNT	Homo sapiens	537	MESH-ALL	Neoplasms, Connective and Soft Tissue	0.559069	405	1	91	165752	2010-06-01
405	ARNT	Homo sapiens	537	MESH-ALL	Neoplasms, Experimental	0.525098	405	1	91	150790	2010-06-01
405	ARNT	Homo sapiens	537	MESH-ALL	Neoplasms, Germ Cell and Embryonal	0.672367	405	1	91	225501	2010-06-01
405	ARNT	Homo sapiens	537	MESH-ALL	Neoplasms, Glandular and Epithelial	0.0476948	405	6	91	532078	2010-06-01
405	ARNT	Homo sapiens	537	MESH-ALL	Neoplasms, Muscle Tissue	0.149513	405	1	91	32899	2010-06-01
405	ARNT	Homo sapiens	537	MESH-ALL	Neoplasms, Nerve Tissue	0.636853	405	1	91	204819	2010-06-01
405	ARNT	Homo sapiens	537	MESH-ALL	Neoplasms, Neuroepithelial	0.309822	405	1	91	75242	2010-06-01
405	ARNT	Homo sapiens	537	MESH-ALL	Neoplasms, Squamous Cell	0.399901	405	1	91	103541	2010-06-01
405	ARNT	Homo sapiens	537	MESH-ALL	Neoplastic Processes	0.729075	405	1	91	263633	2010-06-01
405	ARNT	Homo sapiens	537	MESH-ALL	Neovascularization, Pathologic	0.123664	405	1	91	26821	2010-06-01
405	ARNT	Homo sapiens	537	MESH-ALL	Nerve Tissue Proteins	0.339944	405	3	91	419013	2010-06-01
405	ARNT	Homo sapiens	537	MESH-ALL	Nervous System	0.887083	405	4	91	1293403	2010-06-01
405	ARNT	Homo sapiens	537	MESH-ALL	Nervous System Diseases	0.990922	405	3	91	1673002	2010-06-01
405	ARNT	Homo sapiens	537	MESH-ALL	Neurobehavioral Manifestations	0.604106	405	1	91	187450	2010-06-01
405	ARNT	Homo sapiens	537	MESH-ALL	Neuroblastoma	0.0983217	405	1	91	21032	2010-06-01
405	ARNT	Homo sapiens	537	MESH-ALL	Neurocutaneous Syndromes	0.0821439	405	1	91	17420	2010-06-01
405	ARNT	Homo sapiens	537	MESH-ALL	Neurodegenerative Diseases	0.545177	405	1	91	159500	2010-06-01
405	ARNT	Homo sapiens	537	MESH-ALL	Neuroectodermal Tumors	0.599149	405	1	91	184945	2010-06-01
405	ARNT	Homo sapiens	537	MESH-ALL	Neuroectodermal Tumors, Primitive	0.12671	405	1	91	27528	2010-06-01
405	ARNT	Homo sapiens	537	MESH-ALL	Neuroectodermal Tumors, Primitive, Peripheral	0.104172	405	1	91	22354	2010-06-01
405	ARNT	Homo sapiens	537	MESH-ALL	Neurologic Manifestations	0.961086	405	1	91	648450	2010-06-01
405	ARNT	Homo sapiens	537	MESH-ALL	Neurons	0.280691	405	3	91	374897	2010-06-01
405	ARNT	Homo sapiens	537	MESH-ALL	Neuropeptides	0.757749	405	1	91	286041	2010-06-01
405	ARNT	Homo sapiens	537	MESH-ALL	Nitriles	0.141113	405	1	91	30904	2010-06-01
405	ARNT	Homo sapiens	537	MESH-ALL	Nonheme Iron Proteins	0.190435	405	1	91	42905	2010-06-01
405	ARNT	Homo sapiens	537	MESH-ALL	North America	0.994466	405	1	91	1027062	2010-06-01
405	ARNT	Homo sapiens	537	MESH-ALL	Noxae	0.139711	405	2	91	133070	2010-06-01
405	ARNT	Homo sapiens	537	MESH-ALL	Nuclear Proteins	1.2356e-33	405	28	91	185161	2010-06-01
405	ARNT	Homo sapiens	537	MESH-ALL	Nuclear Receptor Co-Repressor 2	0.00135159	405	1	91	275	2010-06-01
405	ARNT	Homo sapiens	537	MESH-ALL	Nuclear Receptor Coactivator 1	4.67045e-06	405	2	91	626	2010-06-01
405	ARNT	Homo sapiens	537	MESH-ALL	Nuclear Receptor Coactivator 2	0.0019359	405	1	91	394	2010-06-01
405	ARNT	Homo sapiens	537	MESH-ALL	Nuclear Receptor Coactivator 3	0.00166588	405	1	91	339	2010-06-01
405	ARNT	Homo sapiens	537	MESH-ALL	Nuclear Receptor Coactivators	2.19788e-05	405	2	91	1359	2010-06-01
405	ARNT	Homo sapiens	537	MESH-ALL	Nuclease Protection Assays	0.0165116	405	1	91	3385	2010-06-01
405	ARNT	Homo sapiens	537	MESH-ALL	Nucleic Acid Amplification Techniques	8.89079e-07	405	10	91	267733	2010-06-01
405	ARNT	Homo sapiens	537	MESH-ALL	Nucleic Acid Conformation	0.213568	405	1	91	48785	2010-06-01
405	ARNT	Homo sapiens	537	MESH-ALL	Nucleic Acid Hybridization	0.000118607	405	6	91	153422	2010-06-01
405	ARNT	Homo sapiens	537	MESH-ALL	Nucleic Acid Probes	1.37279e-22	405	21	91	186824	2010-06-01
405	ARNT	Homo sapiens	537	MESH-ALL	Nucleic Acids	2.18095e-26	405	39	91	942437	2010-06-01
405	ARNT	Homo sapiens	537	MESH-ALL	Nucleic Acids, Nucleotides, and Nucleosides	2.33688e-30	405	48	91	1354761	2010-06-01
405	ARNT	Homo sapiens	537	MESH-ALL	Nucleocytoplasmic Transport Proteins	5.06694e-181	405	58	91	5409	2010-06-01
405	ARNT	Homo sapiens	537	MESH-ALL	Nucleoproteins	0.0891376	405	2	91	101230	2010-06-01
405	ARNT	Homo sapiens	537	MESH-ALL	Nucleosides	0.563775	405	1	91	167914	2010-06-01
405	ARNT	Homo sapiens	537	MESH-ALL	Nucleotides	2.92149e-09	405	15	91	426870	2010-06-01
405	ARNT	Homo sapiens	537	MESH-ALL	Nutritional and Metabolic Diseases	0.297189	405	5	91	737427	2010-06-01
405	ARNT	Homo sapiens	537	MESH-ALL	Odds Ratio	0.163231	405	1	91	36199	2010-06-01
405	ARNT	Homo sapiens	537	MESH-ALL	Oligodeoxyribonucleotides	5.29825e-15	405	13	91	101586	2010-06-01
405	ARNT	Homo sapiens	537	MESH-ALL	Oligonucleotide Array Sequence Analysis	0.169172	405	1	91	37645	2010-06-01
405	ARNT	Homo sapiens	537	MESH-ALL	Oligonucleotide Probes	0.056149	405	1	91	11746	2010-06-01
405	ARNT	Homo sapiens	537	MESH-ALL	Oligonucleotides	1.41535e-13	405	13	91	131998	2010-06-01
405	ARNT	Homo sapiens	537	MESH-ALL	Oligoribonucleotides	0.0155146	405	1	91	3179	2010-06-01
405	ARNT	Homo sapiens	537	MESH-ALL	Oncogene Proteins	6.90298e-06	405	7	91	141001	2010-06-01
405	ARNT	Homo sapiens	537	MESH-ALL	Oncogene Proteins, Viral	0.00371564	405	2	91	18144	2010-06-01
405	ARNT	Homo sapiens	537	MESH-ALL	Oncogenic Viruses	0.404717	405	1	91	105170	2010-06-01
405	ARNT	Homo sapiens	537	MESH-ALL	Open Reading Frames	0.0038581	405	2	91	18499	2010-06-01
405	ARNT	Homo sapiens	537	MESH-ALL	Operon	0.0952844	405	1	91	20349	2010-06-01
405	ARNT	Homo sapiens	537	MESH-ALL	Organelles	0.00155586	405	7	91	342576	2010-06-01
405	ARNT	Homo sapiens	537	MESH-ALL	Organic Chemicals	0.929879	405	10	91	2947837	2010-06-01
405	ARNT	Homo sapiens	537	MESH-ALL	Organic Chemistry Phenomena	0.125032	405	3	91	249280	2010-06-01
405	ARNT	Homo sapiens	537	MESH-ALL	Organic Chemistry Processes	0.0658826	405	3	91	187816	2010-06-01
405	ARNT	Homo sapiens	537	MESH-ALL	Organisms, Genetically Modified	0.135526	405	2	91	130562	2010-06-01
405	ARNT	Homo sapiens	537	MESH-ALL	Organization and Administration	0.984514	405	1	91	828321	2010-06-01
405	ARNT	Homo sapiens	537	MESH-ALL	Organogenesis	0.216297	405	1	91	49490	2010-06-01
405	ARNT	Homo sapiens	537	MESH-ALL	Orphan Nuclear Receptors	4.6353e-161	405	53	91	5724	2010-06-01
405	ARNT	Homo sapiens	537	MESH-ALL	Ovarian Diseases	0.28986	405	1	91	69467	2010-06-01
405	ARNT	Homo sapiens	537	MESH-ALL	Ovarian Neoplasms	0.222315	405	1	91	51053	2010-06-01
405	ARNT	Homo sapiens	537	MESH-ALL	Ovariectomy	0.0786582	405	1	91	16650	2010-06-01
405	ARNT	Homo sapiens	537	MESH-ALL	Ovary	0.28129	405	1	91	67037	2010-06-01
405	ARNT	Homo sapiens	537	MESH-ALL	Oviducts	0.0612726	405	1	91	12852	2010-06-01
405	ARNT	Homo sapiens	537	MESH-ALL	Oxidation-Reduction	0.521351	405	1	91	149205	2010-06-01
405	ARNT	Homo sapiens	537	MESH-ALL	Oxidoreductases	3.7652e-07	405	13	91	454223	2010-06-01
405	ARNT	Homo sapiens	537	MESH-ALL	Oxygen	0.0226798	405	3	91	122044	2010-06-01
405	ARNT	Homo sapiens	537	MESH-ALL	Oxygen Compounds	0.817486	405	1	91	342635	2010-06-01
405	ARNT	Homo sapiens	537	MESH-ALL	Oxygenases	2.78099e-11	405	11	91	121181	2010-06-01
405	ARNT	Homo sapiens	537	MESH-ALL	Palate	0.0572029	405	1	91	11973	2010-06-01
405	ARNT	Homo sapiens	537	MESH-ALL	Pancreas	0.067192	405	2	91	85819	2010-06-01
405	ARNT	Homo sapiens	537	MESH-ALL	Pancreatic Hormones	0.190296	405	2	91	162330	2010-06-01
405	ARNT	Homo sapiens	537	MESH-ALL	Parkinson Disease	0.158384	405	1	91	35027	2010-06-01
405	ARNT	Homo sapiens	537	MESH-ALL	Parkinsonian Disorders	0.190316	405	1	91	42875	2010-06-01
405	ARNT	Homo sapiens	537	MESH-ALL	Particulate Matter	0.1398	405	1	91	30594	2010-06-01
405	ARNT	Homo sapiens	537	MESH-ALL	Pathologic Processes	0.865312	405	8	91	2212548	2010-06-01
405	ARNT	Homo sapiens	537	MESH-ALL	Pathological Conditions, Signs and Symptoms	0.932375	405	12	91	3435281	2010-06-01
405	ARNT	Homo sapiens	537	MESH-ALL	Penis	0.136395	405	1	91	29792	2010-06-01
405	ARNT	Homo sapiens	537	MESH-ALL	Peptide Biosynthesis	0.0106695	405	3	91	91620	2010-06-01
405	ARNT	Homo sapiens	537	MESH-ALL	Peptide Elongation Factor 1	1.78353e-05	405	2	91	1224	2010-06-01
405	ARNT	Homo sapiens	537	MESH-ALL	Peptide Elongation Factors	0.000255406	405	2	91	4656	2010-06-01
405	ARNT	Homo sapiens	537	MESH-ALL	Peptide Hormones	0.504048	405	3	91	544987	2010-06-01
405	ARNT	Homo sapiens	537	MESH-ALL	Peptide Hydrolases	0.24623	405	3	91	348876	2010-06-01
405	ARNT	Homo sapiens	537	MESH-ALL	Peptide Initiation Factors	0.0283227	405	1	91	5841	2010-06-01
405	ARNT	Homo sapiens	537	MESH-ALL	Peptides	1.56783e-06	405	24	91	1693771	2010-06-01
405	ARNT	Homo sapiens	537	MESH-ALL	Peptidylprolyl Isomerase	0.000189741	405	2	91	4009	2010-06-01
405	ARNT	Homo sapiens	537	MESH-ALL	Persons	0.999999	405	11	91	6186884	2010-06-01
405	ARNT	Homo sapiens	537	MESH-ALL	Phagocytes	0.611963	405	1	91	191484	2010-06-01
405	ARNT	Homo sapiens	537	MESH-ALL	Pharmacokinetics	0.0250454	405	3	91	126852	2010-06-01
405	ARNT	Homo sapiens	537	MESH-ALL	Pharmacologic Actions	0.998521	405	3	91	2085206	2010-06-01
405	ARNT	Homo sapiens	537	MESH-ALL	Pharmacological Phenomena	0.00723992	405	11	91	954982	2010-06-01
405	ARNT	Homo sapiens	537	MESH-ALL	Pharmacological Processes	0.454334	405	2	91	311507	2010-06-01
405	ARNT	Homo sapiens	537	MESH-ALL	Phenols	0.534913	405	1	91	155001	2010-06-01
405	ARNT	Homo sapiens	537	MESH-ALL	Phenotype	0.555978	405	1	91	164344	2010-06-01
405	ARNT	Homo sapiens	537	MESH-ALL	Phosphoglucomutase	0.0108644	405	1	91	2221	2010-06-01
405	ARNT	Homo sapiens	537	MESH-ALL	Phosphoglycerate Kinase	0.00968146	405	1	91	1978	2010-06-01
405	ARNT	Homo sapiens	537	MESH-ALL	Phosphoproteins	0.00105699	405	4	91	89740	2010-06-01
405	ARNT	Homo sapiens	537	MESH-ALL	Phosphorylation	0.0182388	405	3	91	112205	2010-06-01
405	ARNT	Homo sapiens	537	MESH-ALL	Phosphotransferases	0.0149897	405	6	91	404327	2010-06-01
405	ARNT	Homo sapiens	537	MESH-ALL	Phosphotransferases (Alcohol Group Acceptor)	0.0140774	405	5	91	287910	2010-06-01
405	ARNT	Homo sapiens	537	MESH-ALL	Phosphotransferases (Carboxyl Group Acceptor)	0.0128038	405	1	91	2620	2010-06-01
405	ARNT	Homo sapiens	537	MESH-ALL	Phosphotransferases (Phosphomutases)	0.0145601	405	1	91	2982	2010-06-01
405	ARNT	Homo sapiens	537	MESH-ALL	Phylogeny	0.325975	405	1	91	80037	2010-06-01
405	ARNT	Homo sapiens	537	MESH-ALL	Physical Phenomena	0.970668	405	6	91	2238771	2010-06-01
405	ARNT	Homo sapiens	537	MESH-ALL	Physical Processes	0.781424	405	1	91	306616	2010-06-01
405	ARNT	Homo sapiens	537	MESH-ALL	Physicochemical Phenomena	0.928605	405	2	91	860354	2010-06-01
405	ARNT	Homo sapiens	537	MESH-ALL	Physicochemical Processes	0.889135	405	1	91	441847	2010-06-01
405	ARNT	Homo sapiens	537	MESH-ALL	Physiological Effects of Drugs	0.993555	405	1	91	997779	2010-06-01
405	ARNT	Homo sapiens	537	MESH-ALL	Physiological Phenomena	0.321978	405	15	91	2653504	2010-06-01
405	ARNT	Homo sapiens	537	MESH-ALL	Physiological Processes	0.817094	405	6	91	1617495	2010-06-01
405	ARNT	Homo sapiens	537	MESH-ALL	Piperidines	0.392394	405	1	91	101027	2010-06-01
405	ARNT	Homo sapiens	537	MESH-ALL	Piperidones	0.117718	405	1	91	25448	2010-06-01
405	ARNT	Homo sapiens	537	MESH-ALL	Pituitary Hormones	0.683618	405	1	91	232518	2010-06-01
405	ARNT	Homo sapiens	537	MESH-ALL	Pituitary Hormones, Anterior	0.61033	405	1	91	190639	2010-06-01
405	ARNT	Homo sapiens	537	MESH-ALL	Placenta	0.0242733	405	2	91	48671	2010-06-01
405	ARNT	Homo sapiens	537	MESH-ALL	Plant Families and Groups	0.719409	405	1	91	256605	2010-06-01
405	ARNT	Homo sapiens	537	MESH-ALL	Plants	0.83989	405	1	91	368752	2010-06-01
405	ARNT	Homo sapiens	537	MESH-ALL	Plants, Toxic	0.076465	405	1	91	16167	2010-06-01
405	ARNT	Homo sapiens	537	MESH-ALL	Plasmids	8.82444e-05	405	5	91	89740	2010-06-01
405	ARNT	Homo sapiens	537	MESH-ALL	Polycyclic Compounds	0.889532	405	4	91	1300255	2010-06-01
405	ARNT	Homo sapiens	537	MESH-ALL	Polycyclic Hydrocarbons, Aromatic	0.497608	405	2	91	338457	2010-06-01
405	ARNT	Homo sapiens	537	MESH-ALL	Polymerase Chain Reaction	8.09406e-07	405	10	91	264935	2010-06-01
405	ARNT	Homo sapiens	537	MESH-ALL	Polymers	0.917143	405	1	91	499550	2010-06-01
405	ARNT	Homo sapiens	537	MESH-ALL	Polymorphism, Genetic	3.15931e-12	405	12	91	131659	2010-06-01
405	ARNT	Homo sapiens	537	MESH-ALL	Polymorphism, Single Nucleotide	1.13511e-12	405	8	91	25919	2010-06-01
405	ARNT	Homo sapiens	537	MESH-ALL	Polymorphism, Single-Stranded Conformational	0.0460583	405	1	91	9585	2010-06-01
405	ARNT	Homo sapiens	537	MESH-ALL	Polynucleotide Ligases	0.0134009	405	1	91	2743	2010-06-01
405	ARNT	Homo sapiens	537	MESH-ALL	Polynucleotides	8.39045e-13	405	13	91	152295	2010-06-01
405	ARNT	Homo sapiens	537	MESH-ALL	Polyomaviridae	0.0782045	405	1	91	16550	2010-06-01
405	ARNT	Homo sapiens	537	MESH-ALL	Polyomavirus	0.0757783	405	1	91	16016	2010-06-01
405	ARNT	Homo sapiens	537	MESH-ALL	Population Characteristics	0.995219	405	1	91	1055144	2010-06-01
405	ARNT	Homo sapiens	537	MESH-ALL	Population Groups	0.523853	405	1	91	150262	2010-06-01
405	ARNT	Homo sapiens	537	MESH-ALL	Precipitin Tests	2.2718e-05	405	5	91	67235	2010-06-01
405	ARNT	Homo sapiens	537	MESH-ALL	Precursor Cell Lymphoblastic Leukemia-Lymphoma	0.0766014	405	1	91	16197	2010-06-01
405	ARNT	Homo sapiens	537	MESH-ALL	Prediabetic State	0.0122258	405	1	91	2501	2010-06-01
405	ARNT	Homo sapiens	537	MESH-ALL	Pregnancy	0.815201	405	2	91	622950	2010-06-01
405	ARNT	Homo sapiens	537	MESH-ALL	Pregnancy Complications	0.758736	405	1	91	286858	2010-06-01
405	ARNT	Homo sapiens	537	MESH-ALL	Presenilin-1	0.00978862	405	1	91	2000	2010-06-01
405	ARNT	Homo sapiens	537	MESH-ALL	Presenilins	0.011487	405	1	91	2349	2010-06-01
405	ARNT	Homo sapiens	537	MESH-ALL	Primates	3.74794e-08	405	78	91	10952241	2010-06-01
405	ARNT	Homo sapiens	537	MESH-ALL	Probability	0.404996	405	4	91	656693	2010-06-01
405	ARNT	Homo sapiens	537	MESH-ALL	Proinsulin	0.146634	405	2	91	137182	2010-06-01
405	ARNT	Homo sapiens	537	MESH-ALL	Proline	0.141891	405	1	91	31088	2010-06-01
405	ARNT	Homo sapiens	537	MESH-ALL	Proline-Directed Protein Kinases	0.217317	405	1	91	49754	2010-06-01
405	ARNT	Homo sapiens	537	MESH-ALL	Promoter Regions, Genetic	4.71194e-22	405	17	91	91030	2010-06-01
405	ARNT	Homo sapiens	537	MESH-ALL	Prostaglandin-Endoperoxide Synthases	0.0840757	405	1	91	17848	2010-06-01
405	ARNT	Homo sapiens	537	MESH-ALL	Prostatic Diseases	0.337977	405	1	91	83674	2010-06-01
405	ARNT	Homo sapiens	537	MESH-ALL	Prostatic Neoplasms	0.284059	405	1	91	67819	2010-06-01
405	ARNT	Homo sapiens	537	MESH-ALL	Protein Binding	3.18315e-25	405	22	91	165137	2010-06-01
405	ARNT	Homo sapiens	537	MESH-ALL	Protein Biosynthesis	0.00955538	405	3	91	87934	2010-06-01
405	ARNT	Homo sapiens	537	MESH-ALL	Protein Conformation	1.56593e-29	405	27	91	229771	2010-06-01
405	ARNT	Homo sapiens	537	MESH-ALL	Protein Engineering	0.000709786	405	4	91	80544	2010-06-01
405	ARNT	Homo sapiens	537	MESH-ALL	Protein Interaction Mapping	8.39419e-05	405	3	91	16686	2010-06-01
405	ARNT	Homo sapiens	537	MESH-ALL	Protein Isoforms	0.0766893	405	2	91	92661	2010-06-01
405	ARNT	Homo sapiens	537	MESH-ALL	Protein Kinases	0.00824566	405	5	91	251697	2010-06-01
405	ARNT	Homo sapiens	537	MESH-ALL	Protein Modification, Translational	0.126633	405	1	91	27510	2010-06-01
405	ARNT	Homo sapiens	537	MESH-ALL	Protein Processing, Post-Translational	0.125884	405	1	91	27336	2010-06-01
405	ARNT	Homo sapiens	537	MESH-ALL	Protein Structure, Secondary	1.34659e-34	405	22	91	60875	2010-06-01
405	ARNT	Homo sapiens	537	MESH-ALL	Protein Structure, Tertiary	5.16899e-05	405	5	91	80036	2010-06-01
405	ARNT	Homo sapiens	537	MESH-ALL	Protein Transport	8.39062e-06	405	4	91	25221	2010-06-01
405	ARNT	Homo sapiens	537	MESH-ALL	Protein-Serine-Threonine Kinases	0.00614247	405	4	91	146915	2010-06-01
405	ARNT	Homo sapiens	537	MESH-ALL	Protein-Tyrosine Kinases	0.407686	405	1	91	106181	2010-06-01
405	ARNT	Homo sapiens	537	MESH-ALL	Proteins	6.0218e-59	405	90	91	3978677	2010-06-01
405	ARNT	Homo sapiens	537	MESH-ALL	Proteobacteria	0.671084	405	2	91	466006	2010-06-01
405	ARNT	Homo sapiens	537	MESH-ALL	Proteome	0.0471514	405	1	91	9818	2010-06-01
405	ARNT	Homo sapiens	537	MESH-ALL	Proteomics	0.0655457	405	1	91	13779	2010-06-01
405	ARNT	Homo sapiens	537	MESH-ALL	Proto-Oncogene Protein c-ets-1	0.00358879	405	1	91	731	2010-06-01
405	ARNT	Homo sapiens	537	MESH-ALL	Proto-Oncogene Proteins	0.000306099	405	5	91	117575	2010-06-01
405	ARNT	Homo sapiens	537	MESH-ALL	Proto-Oncogene Proteins c-akt	0.00168133	405	2	91	12088	2010-06-01
405	ARNT	Homo sapiens	537	MESH-ALL	Proto-Oncogene Proteins c-ets	0.0133621	405	1	91	2735	2010-06-01
405	ARNT	Homo sapiens	537	MESH-ALL	Proto-Oncogene Proteins c-myc	0.000458483	405	2	91	6254	2010-06-01
405	ARNT	Homo sapiens	537	MESH-ALL	Public Health	0.996204	405	11	91	4163651	2010-06-01
405	ARNT	Homo sapiens	537	MESH-ALL	Purine Nucleotides	0.0354636	405	4	91	250381	2010-06-01
405	ARNT	Homo sapiens	537	MESH-ALL	Purines	0.0482384	405	5	91	401021	2010-06-01
405	ARNT	Homo sapiens	537	MESH-ALL	Purinones	0.359083	405	1	91	90231	2010-06-01
405	ARNT	Homo sapiens	537	MESH-ALL	Pyrans	0.137513	405	2	91	131755	2010-06-01
405	ARNT	Homo sapiens	537	MESH-ALL	Pyrimidine Nucleosides	0.373433	405	1	91	94812	2010-06-01
405	ARNT	Homo sapiens	537	MESH-ALL	Pyrimidines	0.387751	405	2	91	272223	2010-06-01
405	ARNT	Homo sapiens	537	MESH-ALL	Pyrimidinones	0.434338	405	1	91	115486	2010-06-01
405	ARNT	Homo sapiens	537	MESH-ALL	Pyrophosphatases	0.0178895	405	1	91	3670	2010-06-01
405	ARNT	Homo sapiens	537	MESH-ALL	Quality of Health Care	0.98969	405	10	91	3606914	2010-06-01
405	ARNT	Homo sapiens	537	MESH-ALL	Quinones	0.183751	405	1	91	41237	2010-06-01
405	ARNT	Homo sapiens	537	MESH-ALL	Quinoxalines	0.045941	405	1	91	9560	2010-06-01
405	ARNT	Homo sapiens	537	MESH-ALL	RNA	2.07297e-11	405	18	91	478440	2010-06-01
405	ARNT	Homo sapiens	537	MESH-ALL	RNA Caps	4.19104e-05	405	2	91	1878	2010-06-01
405	ARNT	Homo sapiens	537	MESH-ALL	RNA Ligase (ATP)	0.00179844	405	1	91	366	2010-06-01
405	ARNT	Homo sapiens	537	MESH-ALL	RNA Probes	0.0232087	405	1	91	4774	2010-06-01
405	ARNT	Homo sapiens	537	MESH-ALL	RNA Processing, Post-Transcriptional	0.14705	405	1	91	32312	2010-06-01
405	ARNT	Homo sapiens	537	MESH-ALL	RNA Splicing	0.115891	405	1	91	25028	2010-06-01
405	ARNT	Homo sapiens	537	MESH-ALL	RNA, Antisense	8.29616e-06	405	4	91	25148	2010-06-01
405	ARNT	Homo sapiens	537	MESH-ALL	RNA, Messenger	1.30118e-10	405	14	91	282078	2010-06-01
405	ARNT	Homo sapiens	537	MESH-ALL	RNA, Neoplasm	0.0629205	405	1	91	13209	2010-06-01
405	ARNT	Homo sapiens	537	MESH-ALL	RNA, Small Interfering	1.90421e-06	405	4	91	17279	2010-06-01
405	ARNT	Homo sapiens	537	MESH-ALL	RNA, Untranslated	4.93373e-05	405	4	91	39814	2010-06-01
405	ARNT	Homo sapiens	537	MESH-ALL	Rabbits	0.764004	405	1	91	291277	2010-06-01
405	ARNT	Homo sapiens	537	MESH-ALL	Rats	0.159004	405	9	91	1245785	2010-06-01
405	ARNT	Homo sapiens	537	MESH-ALL	Rats, Sprague-Dawley	0.608008	405	1	91	189443	2010-06-01
405	ARNT	Homo sapiens	537	MESH-ALL	Reactive Oxygen Species	0.331991	405	1	91	81852	2010-06-01
405	ARNT	Homo sapiens	537	MESH-ALL	Reading Frames	0.00406923	405	2	91	19014	2010-06-01
405	ARNT	Homo sapiens	537	MESH-ALL	Receptor Protein-Tyrosine Kinases	0.283811	405	1	91	67749	2010-06-01
405	ARNT	Homo sapiens	537	MESH-ALL	Receptor, erbB-2	0.0450298	405	1	91	9366	2010-06-01
405	ARNT	Homo sapiens	537	MESH-ALL	Receptors, Aryl Hydrocarbon	1.41076e-177	405	53	91	2806	2010-06-01
405	ARNT	Homo sapiens	537	MESH-ALL	Receptors, Cell Surface	0.34714	405	4	91	604981	2010-06-01
405	ARNT	Homo sapiens	537	MESH-ALL	Receptors, Cytokine	0.0709358	405	2	91	88552	2010-06-01
405	ARNT	Homo sapiens	537	MESH-ALL	Receptors, Cytoplasmic and Nuclear	1.64513e-100	405	54	91	88371	2010-06-01
405	ARNT	Homo sapiens	537	MESH-ALL	Receptors, Drug	2.92856e-08	405	5	91	17095	2010-06-01
405	ARNT	Homo sapiens	537	MESH-ALL	Receptors, Estrogen	1.52042e-05	405	4	91	29376	2010-06-01
405	ARNT	Homo sapiens	537	MESH-ALL	Receptors, Growth Factor	0.289758	405	1	91	69438	2010-06-01
405	ARNT	Homo sapiens	537	MESH-ALL	Receptors, Immunologic	0.0215246	405	4	91	213737	2010-06-01
405	ARNT	Homo sapiens	537	MESH-ALL	Receptors, Interleukin	0.156487	405	1	91	34570	2010-06-01
405	ARNT	Homo sapiens	537	MESH-ALL	Receptors, Interleukin-6	0.0122792	405	1	91	2512	2010-06-01
405	ARNT	Homo sapiens	537	MESH-ALL	Receptors, Peptide	0.55829	405	1	91	165396	2010-06-01
405	ARNT	Homo sapiens	537	MESH-ALL	Receptors, Steroid	0.000161599	405	4	91	54291	2010-06-01
405	ARNT	Homo sapiens	537	MESH-ALL	Receptors, Tumor Necrosis Factor	0.13493	405	1	91	29448	2010-06-01
405	ARNT	Homo sapiens	537	MESH-ALL	Receptors, Tumor Necrosis Factor, Type II	0.00731133	405	1	91	1492	2010-06-01
405	ARNT	Homo sapiens	537	MESH-ALL	Recombinant Fusion Proteins	5.8167e-14	405	11	91	67841	2010-06-01
405	ARNT	Homo sapiens	537	MESH-ALL	Recombinant Proteins	4.53687e-14	405	16	91	233964	2010-06-01
405	ARNT	Homo sapiens	537	MESH-ALL	Recombination, Genetic	1.44743e-10	405	12	91	184244	2010-06-01
405	ARNT	Homo sapiens	537	MESH-ALL	Regression Analysis	0.608669	405	1	91	189783	2010-06-01
405	ARNT	Homo sapiens	537	MESH-ALL	Regulatory Elements, Transcriptional	1.6096e-26	405	20	91	98790	2010-06-01
405	ARNT	Homo sapiens	537	MESH-ALL	Regulatory Sequences, Nucleic Acid	1.13057e-25	405	20	91	109109	2010-06-01
405	ARNT	Homo sapiens	537	MESH-ALL	Repressor Proteins	5.0347e-16	405	10	91	28954	2010-06-01
405	ARNT	Homo sapiens	537	MESH-ALL	Reproduction	0.562878	405	4	91	805162	2010-06-01
405	ARNT	Homo sapiens	537	MESH-ALL	Reproductive Physiological Phenomena	0.670717	405	4	91	922805	2010-06-01
405	ARNT	Homo sapiens	537	MESH-ALL	Reproductive Physiological Processes	0.57944	405	4	91	822022	2010-06-01
405	ARNT	Homo sapiens	537	MESH-ALL	Reproductive and Urinary Physiological Phenomena	0.721058	405	4	91	986465	2010-06-01
405	ARNT	Homo sapiens	537	MESH-ALL	Respiratory System	0.221563	405	3	91	329890	2010-06-01
405	ARNT	Homo sapiens	537	MESH-ALL	Respiratory Tract Diseases	0.809108	405	3	91	873551	2010-06-01
405	ARNT	Homo sapiens	537	MESH-ALL	Respiratory Tract Neoplasms	0.0579631	405	3	91	177951	2010-06-01
405	ARNT	Homo sapiens	537	MESH-ALL	Response Elements	2.7813e-06	405	3	91	5288	2010-06-01
405	ARNT	Homo sapiens	537	MESH-ALL	Retinoblastoma Protein	0.000363043	405	2	91	5559	2010-06-01
405	ARNT	Homo sapiens	537	MESH-ALL	Reverse Transcriptase Polymerase Chain Reaction	0.0108394	405	3	91	92162	2010-06-01
405	ARNT	Homo sapiens	537	MESH-ALL	Ribonucleosides	0.248402	405	1	91	57970	2010-06-01
405	ARNT	Homo sapiens	537	MESH-ALL	Ribonucleotides	0.0407245	405	4	91	261922	2010-06-01
405	ARNT	Homo sapiens	537	MESH-ALL	Ribosomal Proteins	0.000139929	405	3	91	19859	2010-06-01
405	ARNT	Homo sapiens	537	MESH-ALL	Risk	0.546542	405	3	91	580324	2010-06-01
405	ARNT	Homo sapiens	537	MESH-ALL	Risk Assessment	0.416218	405	1	91	109114	2010-06-01
405	ARNT	Homo sapiens	537	MESH-ALL	Risk Factors	0.856069	405	1	91	389967	2010-06-01
405	ARNT	Homo sapiens	537	MESH-ALL	Risk Management	0.4737	405	1	91	130054	2010-06-01
405	ARNT	Homo sapiens	537	MESH-ALL	Rodentia	2.7309e-11	405	36	91	2235577	2010-06-01
405	ARNT	Homo sapiens	537	MESH-ALL	Ryanodine Receptor Calcium Release Channel	0.0178605	405	1	91	3664	2010-06-01
405	ARNT	Homo sapiens	537	MESH-ALL	STAT Transcription Factors	0.0465698	405	1	91	9694	2010-06-01
405	ARNT	Homo sapiens	537	MESH-ALL	STAT3 Transcription Factor	0.0208899	405	1	91	4292	2010-06-01
405	ARNT	Homo sapiens	537	MESH-ALL	SUMO-1 Protein	7.607e-06	405	2	91	799	2010-06-01
405	ARNT	Homo sapiens	537	MESH-ALL	Saccharomyces	2.28081e-06	405	6	91	75470	2010-06-01
405	ARNT	Homo sapiens	537	MESH-ALL	Saccharomyces cerevisiae	1.43099e-06	405	6	91	69559	2010-06-01
405	ARNT	Homo sapiens	537	MESH-ALL	Saccharomyces cerevisiae Proteins	1.79281e-05	405	4	91	30648	2010-06-01
405	ARNT	Homo sapiens	537	MESH-ALL	Saccharomycetales	3.52686e-06	405	6	91	81476	2010-06-01
405	ARNT	Homo sapiens	537	MESH-ALL	Sarcoplasmic Reticulum Calcium-Transporting ATPases	0.00775066	405	1	91	1582	2010-06-01
405	ARNT	Homo sapiens	537	MESH-ALL	Scattering, Radiation	0.218397	405	1	91	50034	2010-06-01
405	ARNT	Homo sapiens	537	MESH-ALL	Second Messenger Systems	0.0821936	405	1	91	17431	2010-06-01
405	ARNT	Homo sapiens	537	MESH-ALL	Seminiferous Tubules	0.0190145	405	1	91	3903	2010-06-01
405	ARNT	Homo sapiens	537	MESH-ALL	Sequence Alignment	9.20559e-07	405	6	91	64411	2010-06-01
405	ARNT	Homo sapiens	537	MESH-ALL	Sequence Analysis	1.6606e-06	405	8	91	163695	2010-06-01
405	ARNT	Homo sapiens	537	MESH-ALL	Sequence Analysis, DNA	9.06949e-07	405	7	91	103283	2010-06-01
405	ARNT	Homo sapiens	537	MESH-ALL	Sequence Deletion	0.00451771	405	3	91	66833	2010-06-01
405	ARNT	Homo sapiens	537	MESH-ALL	Sequence Homology	1.75639e-16	405	15	91	130481	2010-06-01
405	ARNT	Homo sapiens	537	MESH-ALL	Sequence Homology, Amino Acid	3.23591e-14	405	12	91	88614	2010-06-01
405	ARNT	Homo sapiens	537	MESH-ALL	Sequence Homology, Nucleic Acid	0.00116471	405	3	91	41277	2010-06-01
405	ARNT	Homo sapiens	537	MESH-ALL	Sequence Tagged Sites	0.00869702	405	1	91	1776	2010-06-01
405	ARNT	Homo sapiens	537	MESH-ALL	Serine	0.0998831	405	1	91	21384	2010-06-01
405	ARNT	Homo sapiens	537	MESH-ALL	Serine Endopeptidases	0.526657	405	1	91	151453	2010-06-01
405	ARNT	Homo sapiens	537	MESH-ALL	Serine Proteases	0.533154	405	1	91	154240	2010-06-01
405	ARNT	Homo sapiens	537	MESH-ALL	Serologic Tests	0.00114982	405	5	91	158031	2010-06-01
405	ARNT	Homo sapiens	537	MESH-ALL	Serum Globulins	0.695917	405	3	91	724076	2010-06-01
405	ARNT	Homo sapiens	537	MESH-ALL	Severity of Illness Index	0.419881	405	1	91	110386	2010-06-01
405	ARNT	Homo sapiens	537	MESH-ALL	Signal Transduction	2.71654e-13	405	16	91	263521	2010-06-01
405	ARNT	Homo sapiens	537	MESH-ALL	Signs and Symptoms	0.884325	405	4	91	1285837	2010-06-01
405	ARNT	Homo sapiens	537	MESH-ALL	Signs and Symptoms, Respiratory	0.00136304	405	4	91	96207	2010-06-01
405	ARNT	Homo sapiens	537	MESH-ALL	Simian virus 40	0.0521413	405	1	91	10885	2010-06-01
405	ARNT	Homo sapiens	537	MESH-ALL	Skin Diseases	0.410127	405	4	91	661304	2010-06-01
405	ARNT	Homo sapiens	537	MESH-ALL	Skin and Connective Tissue Diseases	0.586527	405	4	91	829348	2010-06-01
405	ARNT	Homo sapiens	537	MESH-ALL	Small Ubiquitin-Related Modifier Proteins	2.22703e-05	405	2	91	1368	2010-06-01
405	ARNT	Homo sapiens	537	MESH-ALL	Smoke	0.0566598	405	1	91	11856	2010-06-01
405	ARNT	Homo sapiens	537	MESH-ALL	Smoking	0.374015	405	1	91	95000	2010-06-01
405	ARNT	Homo sapiens	537	MESH-ALL	Software	0.313992	405	1	91	76469	2010-06-01
405	ARNT	Homo sapiens	537	MESH-ALL	Solanaceae	0.148138	405	1	91	32571	2010-06-01
405	ARNT	Homo sapiens	537	MESH-ALL	Southeastern United States	0.246073	405	1	91	57343	2010-06-01
405	ARNT	Homo sapiens	537	MESH-ALL	Sp Transcription Factors	0.000149329	405	2	91	3554	2010-06-01
405	ARNT	Homo sapiens	537	MESH-ALL	Sp1 Transcription Factor	0.000137615	405	2	91	3411	2010-06-01
405	ARNT	Homo sapiens	537	MESH-ALL	Spain	0.175239	405	1	91	39132	2010-06-01
405	ARNT	Homo sapiens	537	MESH-ALL	Specialty Uses of Chemicals	3.07183e-15	405	30	91	1083532	2010-06-01
405	ARNT	Homo sapiens	537	MESH-ALL	Spectrum Analysis	0.834245	405	1	91	361845	2010-06-01
405	ARNT	Homo sapiens	537	MESH-ALL	Spermatogenesis	0.062353	405	1	91	13086	2010-06-01
405	ARNT	Homo sapiens	537	MESH-ALL	Staining and Labeling	6.25491e-05	405	6	91	136378	2010-06-01
405	ARNT	Homo sapiens	537	MESH-ALL	Statistics as Topic	0.914591	405	4	91	1379145	2010-06-01
405	ARNT	Homo sapiens	537	MESH-ALL	Stem Cells	0.549357	405	1	91	161361	2010-06-01
405	ARNT	Homo sapiens	537	MESH-ALL	Sterol Regulatory Element Binding Protein 1	0.00593838	405	1	91	1211	2010-06-01
405	ARNT	Homo sapiens	537	MESH-ALL	Sterol Regulatory Element Binding Proteins	0.00741385	405	1	91	1513	2010-06-01
405	ARNT	Homo sapiens	537	MESH-ALL	Stomach Diseases	0.492976	405	1	91	137586	2010-06-01
405	ARNT	Homo sapiens	537	MESH-ALL	Stomach Neoplasms	0.259536	405	1	91	60995	2010-06-01
405	ARNT	Homo sapiens	537	MESH-ALL	Stomatognathic System	0.751007	405	1	91	280545	2010-06-01
405	ARNT	Homo sapiens	537	MESH-ALL	Structure-Activity Relationship	0.0241695	405	3	91	125102	2010-06-01
405	ARNT	Homo sapiens	537	MESH-ALL	Subcellular Fractions	0.00153888	405	6	91	250514	2010-06-01
405	ARNT	Homo sapiens	537	MESH-ALL	Substrate Specificity	0.287897	405	1	91	68908	2010-06-01
405	ARNT	Homo sapiens	537	MESH-ALL	Surgical Procedures, Operative	0.996194	405	3	91	1874246	2010-06-01
405	ARNT	Homo sapiens	537	MESH-ALL	Synucleins	0.0126727	405	1	91	2593	2010-06-01
405	ARNT	Homo sapiens	537	MESH-ALL	T-Lymphocytes	0.660059	405	1	91	218092	2010-06-01
405	ARNT	Homo sapiens	537	MESH-ALL	T-Phages	0.0270598	405	1	91	5577	2010-06-01
405	ARNT	Homo sapiens	537	MESH-ALL	TGF-beta Superfamily Proteins	0.178075	405	1	91	39831	2010-06-01
405	ARNT	Homo sapiens	537	MESH-ALL	Tacrolimus Binding Proteins	0.0074822	405	1	91	1527	2010-06-01
405	ARNT	Homo sapiens	537	MESH-ALL	Teaching Materials	0.327339	405	1	91	80447	2010-06-01
405	ARNT	Homo sapiens	537	MESH-ALL	Technology	0.652404	405	1	91	213617	2010-06-01
405	ARNT	Homo sapiens	537	MESH-ALL	Technology, Industry, and Agriculture	0.953664	405	2	91	962783	2010-06-01
405	ARNT	Homo sapiens	537	MESH-ALL	Teratogens	0.0297653	405	1	91	6143	2010-06-01
405	ARNT	Homo sapiens	537	MESH-ALL	Testis	0.248146	405	1	91	57901	2010-06-01
405	ARNT	Homo sapiens	537	MESH-ALL	Tetrachlorodibenzodioxin	3.16754e-39	405	16	91	5939	2010-06-01
405	ARNT	Homo sapiens	537	MESH-ALL	Therapeutic Uses	0.998941	405	1	91	1341801	2010-06-01
405	ARNT	Homo sapiens	537	MESH-ALL	Thoracic Neoplasms	0.0569508	405	3	91	176645	2010-06-01
405	ARNT	Homo sapiens	537	MESH-ALL	Thromboplastin	0.0363968	405	1	91	7537	2010-06-01
405	ARNT	Homo sapiens	537	MESH-ALL	Thyroid Diseases	0.403626	405	1	91	104800	2010-06-01
405	ARNT	Homo sapiens	537	MESH-ALL	Thyroid Neoplasms	0.142567	405	1	91	31248	2010-06-01
405	ARNT	Homo sapiens	537	MESH-ALL	Time	0.840839	405	3	91	928469	2010-06-01
405	ARNT	Homo sapiens	537	MESH-ALL	Time Factors	0.774108	405	3	91	821146	2010-06-01
405	ARNT	Homo sapiens	537	MESH-ALL	Tissue Distribution	0.00447652	405	3	91	66612	2010-06-01
405	ARNT	Homo sapiens	537	MESH-ALL	Tissue Kallikreins	0.00280928	405	1	91	572	2010-06-01
405	ARNT	Homo sapiens	537	MESH-ALL	Tissues	0.882367	405	4	91	1280558	2010-06-01
405	ARNT	Homo sapiens	537	MESH-ALL	Tobacco	0.0934027	405	1	91	19927	2010-06-01
405	ARNT	Homo sapiens	537	MESH-ALL	Toxic Actions	0.0553067	405	4	91	290040	2010-06-01
405	ARNT	Homo sapiens	537	MESH-ALL	Toxins, Biological	0.648666	405	1	91	211467	2010-06-01
405	ARNT	Homo sapiens	537	MESH-ALL	Trans-Activators	1.53884e-14	405	10	91	40953	2010-06-01
405	ARNT	Homo sapiens	537	MESH-ALL	Transcription Factor RelB	0.0020537	405	1	91	418	2010-06-01
405	ARNT	Homo sapiens	537	MESH-ALL	Transcription Factors	6.50826e-141	405	84	91	302724	2010-06-01
405	ARNT	Homo sapiens	537	MESH-ALL	Transcription Factors, General	0.0233577	405	1	91	4805	2010-06-01
405	ARNT	Homo sapiens	537	MESH-ALL	Transcription Factors, TFII	0.0172951	405	1	91	3547	2010-06-01
405	ARNT	Homo sapiens	537	MESH-ALL	Transcription, Genetic	3.615e-21	405	18	91	127549	2010-06-01
405	ARNT	Homo sapiens	537	MESH-ALL	Transcriptional Activation	8.53519e-15	405	9	91	24391	2010-06-01
405	ARNT	Homo sapiens	537	MESH-ALL	Transfection	4.16348e-13	405	12	91	110426	2010-06-01
405	ARNT	Homo sapiens	537	MESH-ALL	Transferases	9.41195e-06	405	13	91	610231	2010-06-01
405	ARNT	Homo sapiens	537	MESH-ALL	Transforming Growth Factor beta	0.147189	405	1	91	32345	2010-06-01
405	ARNT	Homo sapiens	537	MESH-ALL	Transforming Growth Factors	0.168869	405	1	91	37571	2010-06-01
405	ARNT	Homo sapiens	537	MESH-ALL	Transglutaminases	0.0199791	405	1	91	4103	2010-06-01
405	ARNT	Homo sapiens	537	MESH-ALL	Transition Elements	0.730788	405	1	91	264904	2010-06-01
405	ARNT	Homo sapiens	537	MESH-ALL	Transplantation	0.488618	405	2	91	332747	2010-06-01
405	ARNT	Homo sapiens	537	MESH-ALL	Tumor Cells, Cultured	9.13534e-34	405	32	91	301836	2010-06-01
405	ARNT	Homo sapiens	537	MESH-ALL	Tumor Markers, Biological	0.0247377	405	3	91	126241	2010-06-01
405	ARNT	Homo sapiens	537	MESH-ALL	Tumor Suppressor Proteins	0.000279357	405	4	91	62746	2010-06-01
405	ARNT	Homo sapiens	537	MESH-ALL	Two-Hybrid System Techniques	9.37401e-06	405	3	91	7953	2010-06-01
405	ARNT	Homo sapiens	537	MESH-ALL	Tyrphostins	0.00767257	405	1	91	1566	2010-06-01
405	ARNT	Homo sapiens	537	MESH-ALL	U937 Cells	0.0185608	405	1	91	3809	2010-06-01
405	ARNT	Homo sapiens	537	MESH-ALL	Ubiquitin-Protein Ligase Complexes	0.059006	405	1	91	12362	2010-06-01
405	ARNT	Homo sapiens	537	MESH-ALL	Ubiquitin-Protein Ligases	0.0508578	405	1	91	10610	2010-06-01
405	ARNT	Homo sapiens	537	MESH-ALL	Ubiquitination	0.00626102	405	1	91	1277	2010-06-01
405	ARNT	Homo sapiens	537	MESH-ALL	Ubiquitins	3.65505e-05	405	3	91	12586	2010-06-01
405	ARNT	Homo sapiens	537	MESH-ALL	United States	0.990299	405	1	91	918936	2010-06-01
405	ARNT	Homo sapiens	537	MESH-ALL	Up-Regulation	0.186214	405	1	91	41850	2010-06-01
405	ARNT	Homo sapiens	537	MESH-ALL	Upstream Stimulatory Factors	0.00256402	405	1	91	522	2010-06-01
405	ARNT	Homo sapiens	537	MESH-ALL	Urea	0.335976	405	1	91	83063	2010-06-01
405	ARNT	Homo sapiens	537	MESH-ALL	Urinary Bladder Diseases	0.29239	405	1	91	70190	2010-06-01
405	ARNT	Homo sapiens	537	MESH-ALL	Urinary Bladder Neoplasms	0.165475	405	1	91	36744	2010-06-01
405	ARNT	Homo sapiens	537	MESH-ALL	Urinary Tract	0.0231749	405	5	91	327825	2010-06-01
405	ARNT	Homo sapiens	537	MESH-ALL	Urogenital Neoplasms	0.0207439	405	5	91	318360	2010-06-01
405	ARNT	Homo sapiens	537	MESH-ALL	Urogenital Surgical Procedures	0.658169	405	1	91	216978	2010-06-01
405	ARNT	Homo sapiens	537	MESH-ALL	Urogenital System	0.00741725	405	9	91	696922	2010-06-01
405	ARNT	Homo sapiens	537	MESH-ALL	Urologic Diseases	0.719304	405	2	91	510608	2010-06-01
405	ARNT	Homo sapiens	537	MESH-ALL	Urologic Neoplasms	0.0688316	405	2	91	87022	2010-06-01
405	ARNT	Homo sapiens	537	MESH-ALL	Uterine Cervical Diseases	0.234655	405	1	91	54296	2010-06-01
405	ARNT	Homo sapiens	537	MESH-ALL	Uterine Cervical Neoplasms	0.21304	405	1	91	48649	2010-06-01
405	ARNT	Homo sapiens	537	MESH-ALL	Uterine Diseases	0.109992	405	2	91	114826	2010-06-01
405	ARNT	Homo sapiens	537	MESH-ALL	Uterine Neoplasms	0.0683122	405	2	91	86642	2010-06-01
405	ARNT	Homo sapiens	537	MESH-ALL	Uterus	0.0683928	405	2	91	86701	2010-06-01
405	ARNT	Homo sapiens	537	MESH-ALL	Vascular Diseases	0.996208	405	1	91	1099516	2010-06-01
405	ARNT	Homo sapiens	537	MESH-ALL	Vascular Endothelial Growth Factor A	4.10708e-06	405	4	91	21013	2010-06-01
405	ARNT	Homo sapiens	537	MESH-ALL	Vascular Endothelial Growth Factors	5.14911e-06	405	4	91	22261	2010-06-01
405	ARNT	Homo sapiens	537	MESH-ALL	Vertebrate Viruses	0.881346	405	1	91	428367	2010-06-01
405	ARNT	Homo sapiens	537	MESH-ALL	Vertebrates	1.38576e-07	405	87	91	13848299	2010-06-01
405	ARNT	Homo sapiens	537	MESH-ALL	Viral Proteins	9.2146e-10	405	11	91	169521	2010-06-01
405	ARNT	Homo sapiens	537	MESH-ALL	Viral Regulatory and Accessory Proteins	9.93654e-14	405	10	91	49518	2010-06-01
405	ARNT	Homo sapiens	537	MESH-ALL	Virus Physiological Phenomena	0.389155	405	1	91	99952	2010-06-01
405	ARNT	Homo sapiens	537	MESH-ALL	Virus Physiological Processes	0.301846	405	1	91	72915	2010-06-01
405	ARNT	Homo sapiens	537	MESH-ALL	Viruses	0.716513	405	2	91	507862	2010-06-01
405	ARNT	Homo sapiens	537	MESH-ALL	Vital Statistics	0.907954	405	1	91	478731	2010-06-01
405	ARNT	Homo sapiens	537	MESH-ALL	Von Hippel-Lindau Tumor Suppressor Protein	0.0053466	405	1	91	1090	2010-06-01
405	ARNT	Homo sapiens	537	MESH-ALL	Winged-Helix Transcription Factors	0.0259823	405	1	91	5352	2010-06-01
405	ARNT	Homo sapiens	537	MESH-ALL	X-Ray Diffraction	0.286764	405	1	91	68586	2010-06-01
405	ARNT	Homo sapiens	537	MESH-ALL	Xenograft Model Antitumor Assays	0.0278206	405	1	91	5736	2010-06-01
405	ARNT	Homo sapiens	537	MESH-ALL	Yeasts	4.14539e-06	405	7	91	130303	2010-06-01
405	ARNT	Homo sapiens	537	MESH-ALL	alpha-Synuclein	0.0109034	405	1	91	2229	2010-06-01
405	ARNT	Homo sapiens	537	MESH-ALL	cis-trans-Isomerases	0.00020042	405	2	91	4121	2010-06-01
405	ARNT	Homo sapiens	537	MESH-ALL	p300-CBP Transcription Factors	6.32735e-05	405	2	91	2309	2010-06-01
405	ARNT	Homo sapiens	537	MESH-ALL	von Hippel-Lindau Disease	0.00857512	405	1	91	1751	2010-06-01
ENTREZ_GENE_ID	GENE_NAME	GENE_SPECIES	TFE_ID	SECTION	MESH_TERM	FISHERS_EXACT_P_VALUE	ASSC_ENTREZ_GENE_ID	FREQ_TERM_AND_GENE	FREQ_TERM_ONLY	FREQ_GENE_ONLY	DATE_COMPUTED
405	ARNT	Homo sapiens	537	MESH-DISEASE	Liver Neoplasms, Experimental	0.0616929	405	1	91	12943	2010-06-01
405	ARNT	Homo sapiens	537	MESH-DISEASE	Liver Neoplasms	0.000151613	405	5	91	100858	2010-06-01
405	ARNT	Homo sapiens	537	MESH-DISEASE	Liver Diseases	0.0321247	405	5	91	357977	2010-06-01
405	ARNT	Homo sapiens	537	MESH-DISEASE	Leukemia, Lymphoid	0.223055	405	1	91	51246	2010-06-01
405	ARNT	Homo sapiens	537	MESH-DISEASE	Leukemia	0.570434	405	1	91	171013	2010-06-01
405	ARNT	Homo sapiens	537	MESH-DISEASE	Leiomyoma	0.0691079	405	1	91	14555	2010-06-01
405	ARNT	Homo sapiens	537	MESH-DISEASE	Kidney Neoplasms	0.206932	405	1	91	47081	2010-06-01
405	ARNT	Homo sapiens	537	MESH-DISEASE	Kidney Diseases	0.816579	405	1	91	341645	2010-06-01
405	ARNT	Homo sapiens	537	MESH-DISEASE	Ischemia	0.189225	405	1	91	42602	2010-06-01
405	ARNT	Homo sapiens	537	MESH-DISEASE	Iron Metabolism Disorders	0.0686771	405	1	91	14461	2010-06-01
405	ARNT	Homo sapiens	537	MESH-DISEASE	Infertility	0.196625	405	1	91	44462	2010-06-01
405	ARNT	Homo sapiens	537	MESH-DISEASE	Infertility, Male	0.0892601	405	1	91	19001	2010-06-01
405	ARNT	Homo sapiens	537	MESH-DISEASE	Immunoproliferative Disorders	0.298542	405	2	91	222201	2010-06-01
405	ARNT	Homo sapiens	537	MESH-DISEASE	Immune System Diseases	0.871763	405	3	91	991819	2010-06-01
405	ARNT	Homo sapiens	537	MESH-DISEASE	Hemic and Lymphatic Diseases	0.606695	405	3	91	633773	2010-06-01
405	ARNT	Homo sapiens	537	MESH-DISEASE	Hematologic Diseases	0.853564	405	1	91	386533	2010-06-01
405	ARNT	Homo sapiens	537	MESH-DISEASE	Head and Neck Neoplasms	0.621198	405	1	91	196330	2010-06-01
405	ARNT	Homo sapiens	537	MESH-DISEASE	Gonadal Disorders	0.455034	405	1	91	123016	2010-06-01
405	ARNT	Homo sapiens	537	MESH-DISEASE	Glucose Metabolism Disorders	0.0327134	405	4	91	243947	2010-06-01
405	ARNT	Homo sapiens	537	MESH-DISEASE	Genital Neoplasms, Male	0.365563	405	1	91	92287	2010-06-01
405	ARNT	Homo sapiens	537	MESH-DISEASE	Genital Neoplasms, Female	0.164679	405	2	91	147719	2010-06-01
405	ARNT	Homo sapiens	537	MESH-DISEASE	Genital Diseases, Male	0.307965	405	2	91	227402	2010-06-01
405	ARNT	Homo sapiens	537	MESH-DISEASE	Genital Diseases, Female	0.0621102	405	4	91	301746	2010-06-01
405	ARNT	Homo sapiens	537	MESH-DISEASE	Genetic Predisposition to Disease	6.64341e-06	405	5	91	51962	2010-06-01
405	ARNT	Homo sapiens	537	MESH-DISEASE	Genetic Diseases, Inborn	0.869124	405	1	91	408883	2010-06-01
405	ARNT	Homo sapiens	537	MESH-DISEASE	Gastrointestinal Neoplasms	0.672716	405	1	91	225715	2010-06-01
405	ARNT	Homo sapiens	537	MESH-DISEASE	Gastrointestinal Diseases	0.954304	405	1	91	616902	2010-06-01
405	ARNT	Homo sapiens	537	MESH-DISEASE	Female Urogenital Diseases and Pregnancy Complications	0.275885	405	7	91	1072908	2010-06-01
405	ARNT	Homo sapiens	537	MESH-DISEASE	Female Urogenital Diseases	0.223042	405	6	91	828290	2010-06-01
405	ARNT	Homo sapiens	537	MESH-DISEASE	Endometriosis	0.00211588	405	2	91	13593	2010-06-01
405	ARNT	Homo sapiens	537	MESH-DISEASE	Endocrine System Diseases	0.0850065	405	6	91	619043	2010-06-01
405	ARNT	Homo sapiens	537	MESH-DISEASE	Endocrine Gland Neoplasms	0.233197	405	2	91	186238	2010-06-01
405	ARNT	Homo sapiens	537	MESH-DISEASE	Down Syndrome	0.0842516	405	1	91	17887	2010-06-01
405	ARNT	Homo sapiens	537	MESH-DISEASE	Disease Susceptibility	2.83564e-05	405	5	91	70458	2010-06-01
405	ARNT	Homo sapiens	537	MESH-DISEASE	Disease Models, Animal	0.180922	405	3	91	297542	2010-06-01
405	ARNT	Homo sapiens	537	MESH-DISEASE	Disease Attributes	0.212395	405	5	91	645662	2010-06-01
405	ARNT	Homo sapiens	537	MESH-DISEASE	Digestive System Neoplasms	0.00968697	405	6	91	367042	2010-06-01
405	ARNT	Homo sapiens	537	MESH-DISEASE	Digestive System Diseases	0.476078	405	6	91	1120993	2010-06-01
405	ARNT	Homo sapiens	537	MESH-DISEASE	Diabetes Mellitus, Type 2	0.000179742	405	4	91	55835	2010-06-01
405	ARNT	Homo sapiens	537	MESH-DISEASE	Diabetes Mellitus, Type 1	0.218628	405	1	91	50094	2010-06-01
405	ARNT	Homo sapiens	537	MESH-DISEASE	Diabetes Mellitus	0.0323221	405	4	91	243006	2010-06-01
405	ARNT	Homo sapiens	537	MESH-DISEASE	Congenital, Hereditary, and Neonatal Diseases and Abnormalities	0.983637	405	1	91	817622	2010-06-01
405	ARNT	Homo sapiens	537	MESH-DISEASE	Congenital Abnormalities	0.852063	405	1	91	384502	2010-06-01
405	ARNT	Homo sapiens	537	MESH-DISEASE	Chromosome Disorders	0.222534	405	1	91	51110	2010-06-01
405	ARNT	Homo sapiens	537	MESH-DISEASE	Central Nervous System Diseases	0.990119	405	1	91	915374	2010-06-01
405	ARNT	Homo sapiens	537	MESH-DISEASE	Cell Transformation, Viral	0.0630819	405	1	91	13244	2010-06-01
405	ARNT	Homo sapiens	537	MESH-DISEASE	Cell Transformation, Neoplastic	0.236623	405	1	91	54818	2010-06-01
405	ARNT	Homo sapiens	537	MESH-DISEASE	Cardiovascular Diseases	0.999614	405	1	91	1531086	2010-06-01
405	ARNT	Homo sapiens	537	MESH-DISEASE	Carcinoma, Squamous Cell	0.33933	405	1	91	84088	2010-06-01
405	ARNT	Homo sapiens	537	MESH-DISEASE	Carcinoma, Hepatocellular	7.31798e-05	405	4	91	44115	2010-06-01
405	ARNT	Homo sapiens	537	MESH-DISEASE	Carcinoma	0.0447005	405	5	91	392430	2010-06-01
405	ARNT	Homo sapiens	537	MESH-DISEASE	Breast Neoplasms	0.00947738	405	4	91	166763	2010-06-01
405	ARNT	Homo sapiens	537	MESH-DISEASE	Breast Diseases	0.0121416	405	4	91	179510	2010-06-01
405	ARNT	Homo sapiens	537	MESH-DISEASE	Brain Diseases	0.977664	405	1	91	757045	2010-06-01
405	ARNT	Homo sapiens	537	MESH-DISEASE	Basal Ganglia Diseases	0.273511	405	1	91	64856	2010-06-01
405	ARNT	Homo sapiens	537	MESH-DISEASE	Autoimmune Diseases	0.786431	405	1	91	311250	2010-06-01
405	ARNT	Homo sapiens	537	MESH-DISEASE	Anoxia	9.27724e-05	405	4	91	46934	2010-06-01
405	ARNT	Homo sapiens	537	MESH-DISEASE	Animal Diseases	0.565641	405	2	91	383989	2010-06-01
405	ARNT	Homo sapiens	537	MESH-DISEASE	Angiomatosis	0.029135	405	1	91	6011	2010-06-01
405	ARNT	Homo sapiens	537	MESH-DISEASE	Anemia, Iron-Deficiency	0.0221366	405	1	91	4551	2010-06-01
405	ARNT	Homo sapiens	537	MESH-DISEASE	Anemia, Hypochromic	0.0652053	405	1	91	13705	2010-06-01
405	ARNT	Homo sapiens	537	MESH-DISEASE	Anemia	0.439604	405	1	91	117376	2010-06-01
405	ARNT	Homo sapiens	537	MESH-DISEASE	Adnexal Diseases	0.328604	405	1	91	80828	2010-06-01
405	ARNT	Homo sapiens	537	MESH-DISEASE	Adenocarcinoma	0.0250861	405	4	91	224213	2010-06-01
405	ARNT	Homo sapiens	537	MESH-DISEASE	Abortion, Spontaneous	0.116866	405	1	91	25252	2010-06-01
405	ARNT	Homo sapiens	537	MESH-DISEASE	Abortion, Habitual	0.0268971	405	1	91	5543	2010-06-01
405	ARNT	Homo sapiens	537	MESH-DISEASE	Abnormalities, Multiple	0.289263	405	1	91	69297	2010-06-01
405	ARNT	Homo sapiens	537	MESH-DISEASE	Lung Diseases	0.539278	405	3	91	574161	2010-06-01
405	ARNT	Homo sapiens	537	MESH-DISEASE	Lung Neoplasms	0.0300611	405	3	91	136289	2010-06-01
405	ARNT	Homo sapiens	537	MESH-DISEASE	Lymphatic Diseases	0.414581	405	2	91	287786	2010-06-01
405	ARNT	Homo sapiens	537	MESH-DISEASE	Lymphoma	0.462801	405	1	91	125915	2010-06-01
405	ARNT	Homo sapiens	537	MESH-DISEASE	Lymphoma, Large-Cell, Anaplastic	0.00394648	405	1	91	804	2010-06-01
405	ARNT	Homo sapiens	537	MESH-DISEASE	Lymphoma, Non-Hodgkin	0.289	405	1	91	69222	2010-06-01
405	ARNT	Homo sapiens	537	MESH-DISEASE	Lymphoma, T-Cell	0.0577085	405	1	91	12082	2010-06-01
405	ARNT	Homo sapiens	537	MESH-DISEASE	Lymphoproliferative Disorders	0.357765	405	2	91	255166	2010-06-01
405	ARNT	Homo sapiens	537	MESH-DISEASE	Male Urogenital Diseases	0.497411	405	4	91	741438	2010-06-01
405	ARNT	Homo sapiens	537	MESH-DISEASE	Mental Retardation	0.293381	405	1	91	70474	2010-06-01
405	ARNT	Homo sapiens	537	MESH-DISEASE	Metabolic Diseases	0.166306	405	5	91	590912	2010-06-01
405	ARNT	Homo sapiens	537	MESH-DISEASE	Metaplasia	0.150075	405	1	91	33033	2010-06-01
405	ARNT	Homo sapiens	537	MESH-DISEASE	Movement Disorders	0.332163	405	1	91	81904	2010-06-01
405	ARNT	Homo sapiens	537	MESH-DISEASE	Neoplasms	0.0010416	405	21	91	2086411	2010-06-01
405	ARNT	Homo sapiens	537	MESH-DISEASE	Neoplasms by Histologic Type	0.109884	405	9	91	1144140	2010-06-01
405	ARNT	Homo sapiens	537	MESH-DISEASE	Neoplasms by Site	0.000466659	405	17	91	1406890	2010-06-01
405	ARNT	Homo sapiens	537	MESH-DISEASE	Neoplasms, Connective and Soft Tissue	0.559069	405	1	91	165752	2010-06-01
405	ARNT	Homo sapiens	537	MESH-DISEASE	Neoplasms, Experimental	0.525098	405	1	91	150790	2010-06-01
405	ARNT	Homo sapiens	537	MESH-DISEASE	Neoplasms, Germ Cell and Embryonal	0.672367	405	1	91	225501	2010-06-01
405	ARNT	Homo sapiens	537	MESH-DISEASE	Neoplasms, Glandular and Epithelial	0.0476948	405	6	91	532078	2010-06-01
405	ARNT	Homo sapiens	537	MESH-DISEASE	Neoplasms, Muscle Tissue	0.149513	405	1	91	32899	2010-06-01
405	ARNT	Homo sapiens	537	MESH-DISEASE	Neoplasms, Nerve Tissue	0.636853	405	1	91	204819	2010-06-01
405	ARNT	Homo sapiens	537	MESH-DISEASE	Neoplasms, Neuroepithelial	0.309822	405	1	91	75242	2010-06-01
405	ARNT	Homo sapiens	537	MESH-DISEASE	Neoplasms, Squamous Cell	0.399901	405	1	91	103541	2010-06-01
405	ARNT	Homo sapiens	537	MESH-DISEASE	Neoplastic Processes	0.729075	405	1	91	263633	2010-06-01
405	ARNT	Homo sapiens	537	MESH-DISEASE	Neovascularization, Pathologic	0.123664	405	1	91	26821	2010-06-01
405	ARNT	Homo sapiens	537	MESH-DISEASE	Nervous System Diseases	0.990922	405	3	91	1673002	2010-06-01
405	ARNT	Homo sapiens	537	MESH-DISEASE	Neurobehavioral Manifestations	0.604106	405	1	91	187450	2010-06-01
405	ARNT	Homo sapiens	537	MESH-DISEASE	Neuroblastoma	0.0983217	405	1	91	21032	2010-06-01
405	ARNT	Homo sapiens	537	MESH-DISEASE	Neurocutaneous Syndromes	0.0821439	405	1	91	17420	2010-06-01
405	ARNT	Homo sapiens	537	MESH-DISEASE	Neurodegenerative Diseases	0.545177	405	1	91	159500	2010-06-01
405	ARNT	Homo sapiens	537	MESH-DISEASE	Neuroectodermal Tumors	0.599149	405	1	91	184945	2010-06-01
405	ARNT	Homo sapiens	537	MESH-DISEASE	Neuroectodermal Tumors, Primitive	0.12671	405	1	91	27528	2010-06-01
405	ARNT	Homo sapiens	537	MESH-DISEASE	Neuroectodermal Tumors, Primitive, Peripheral	0.104172	405	1	91	22354	2010-06-01
405	ARNT	Homo sapiens	537	MESH-DISEASE	Neurologic Manifestations	0.961086	405	1	91	648450	2010-06-01
405	ARNT	Homo sapiens	537	MESH-DISEASE	Nutritional and Metabolic Diseases	0.297189	405	5	91	737427	2010-06-01
405	ARNT	Homo sapiens	537	MESH-DISEASE	Ovarian Diseases	0.28986	405	1	91	69467	2010-06-01
405	ARNT	Homo sapiens	537	MESH-DISEASE	Ovarian Neoplasms	0.222315	405	1	91	51053	2010-06-01
405	ARNT	Homo sapiens	537	MESH-DISEASE	Parkinson Disease	0.158384	405	1	91	35027	2010-06-01
405	ARNT	Homo sapiens	537	MESH-DISEASE	Parkinsonian Disorders	0.190316	405	1	91	42875	2010-06-01
405	ARNT	Homo sapiens	537	MESH-DISEASE	Pathologic Processes	0.865312	405	8	91	2212548	2010-06-01
405	ARNT	Homo sapiens	537	MESH-DISEASE	Pathological Conditions, Signs and Symptoms	0.932375	405	12	91	3435281	2010-06-01
405	ARNT	Homo sapiens	537	MESH-DISEASE	Precursor Cell Lymphoblastic Leukemia-Lymphoma	0.0766014	405	1	91	16197	2010-06-01
405	ARNT	Homo sapiens	537	MESH-DISEASE	Prediabetic State	0.0122258	405	1	91	2501	2010-06-01
405	ARNT	Homo sapiens	537	MESH-DISEASE	Pregnancy Complications	0.758736	405	1	91	286858	2010-06-01
405	ARNT	Homo sapiens	537	MESH-DISEASE	Prostatic Diseases	0.337977	405	1	91	83674	2010-06-01
405	ARNT	Homo sapiens	537	MESH-DISEASE	Prostatic Neoplasms	0.284059	405	1	91	67819	2010-06-01
405	ARNT	Homo sapiens	537	MESH-DISEASE	Respiratory Tract Diseases	0.809108	405	3	91	873551	2010-06-01
405	ARNT	Homo sapiens	537	MESH-DISEASE	Respiratory Tract Neoplasms	0.0579631	405	3	91	177951	2010-06-01
405	ARNT	Homo sapiens	537	MESH-DISEASE	Signs and Symptoms	0.884325	405	4	91	1285837	2010-06-01
405	ARNT	Homo sapiens	537	MESH-DISEASE	Signs and Symptoms, Respiratory	0.00136304	405	4	91	96207	2010-06-01
405	ARNT	Homo sapiens	537	MESH-DISEASE	Skin Diseases	0.410127	405	4	91	661304	2010-06-01
405	ARNT	Homo sapiens	537	MESH-DISEASE	Skin and Connective Tissue Diseases	0.586527	405	4	91	829348	2010-06-01
405	ARNT	Homo sapiens	537	MESH-DISEASE	Stomach Diseases	0.492976	405	1	91	137586	2010-06-01
405	ARNT	Homo sapiens	537	MESH-DISEASE	Stomach Neoplasms	0.259536	405	1	91	60995	2010-06-01
405	ARNT	Homo sapiens	537	MESH-DISEASE	Thoracic Neoplasms	0.0569508	405	3	91	176645	2010-06-01
405	ARNT	Homo sapiens	537	MESH-DISEASE	Thyroid Diseases	0.403626	405	1	91	104800	2010-06-01
405	ARNT	Homo sapiens	537	MESH-DISEASE	Thyroid Neoplasms	0.142567	405	1	91	31248	2010-06-01
405	ARNT	Homo sapiens	537	MESH-DISEASE	Urinary Bladder Diseases	0.29239	405	1	91	70190	2010-06-01
405	ARNT	Homo sapiens	537	MESH-DISEASE	Urinary Bladder Neoplasms	0.165475	405	1	91	36744	2010-06-01
405	ARNT	Homo sapiens	537	MESH-DISEASE	Urogenital Neoplasms	0.0207439	405	5	91	318360	2010-06-01
405	ARNT	Homo sapiens	537	MESH-DISEASE	Urologic Diseases	0.719304	405	2	91	510608	2010-06-01
405	ARNT	Homo sapiens	537	MESH-DISEASE	Urologic Neoplasms	0.0688316	405	2	91	87022	2010-06-01
405	ARNT	Homo sapiens	537	MESH-DISEASE	Uterine Cervical Diseases	0.234655	405	1	91	54296	2010-06-01
405	ARNT	Homo sapiens	537	MESH-DISEASE	Uterine Cervical Neoplasms	0.21304	405	1	91	48649	2010-06-01
405	ARNT	Homo sapiens	537	MESH-DISEASE	Uterine Diseases	0.109992	405	2	91	114826	2010-06-01
405	ARNT	Homo sapiens	537	MESH-DISEASE	Uterine Neoplasms	0.0683122	405	2	91	86642	2010-06-01
405	ARNT	Homo sapiens	537	MESH-DISEASE	Vascular Diseases	0.996208	405	1	91	1099516	2010-06-01
405	ARNT	Homo sapiens	537	MESH-DISEASE	von Hippel-Lindau Disease	0.00857512	405	1	91	1751	2010-06-01
ENTREZ_GENE_ID	GENE_NAME	GENE_SPECIES	TFE_ID	SECTION	MGI_PHENOTYPE_ID	MGI_ID	ENTREZ_GENE_ID	GENE_SYMBOL_MOUSE	GENE_SYMBOL_HUMAN	MGI_PHENOTYPE_TERM
405	ARNT	Homo sapiens	537	MGI-PHENOTYPE	MP:0002169	MGI:88071	405	Arnt	ARNT	no abnormal phenotype detected
405	ARNT	Homo sapiens	537	MGI-PHENOTYPE	MP:0000435	MGI:88071	405	Arnt	ARNT	shortened head
405	ARNT	Homo sapiens	537	MGI-PHENOTYPE	MP:0002151	MGI:88071	405	Arnt	ARNT	abnormal neural tube morphology/development
405	ARNT	Homo sapiens	537	MGI-PHENOTYPE	MP:0001711	MGI:88071	405	Arnt	ARNT	abnormal placenta morphology
405	ARNT	Homo sapiens	537	MGI-PHENOTYPE	MP:0000784	MGI:88071	405	Arnt	ARNT	forebrain hypoplasia
405	ARNT	Homo sapiens	537	MGI-PHENOTYPE	MP:0003231	MGI:88071	405	Arnt	ARNT	abnormal placenta vasculature
405	ARNT	Homo sapiens	537	MGI-PHENOTYPE	MP:0006207	MGI:88071	405	Arnt	ARNT	embryonic lethality during organogenesis
405	ARNT	Homo sapiens	537	MGI-PHENOTYPE	MP:0003984	MGI:88071	405	Arnt	ARNT	embryonic growth retardation
405	ARNT	Homo sapiens	537	MGI-PHENOTYPE	MP:0000260	MGI:88071	405	Arnt	ARNT	abnormal angiogenesis
405	ARNT	Homo sapiens	537	MGI-PHENOTYPE	MP:0001718	MGI:88071	405	Arnt	ARNT	abnormal yolk sac morphology
405	ARNT	Homo sapiens	537	MGI-PHENOTYPE	MP:0001712	MGI:88071	405	Arnt	ARNT	abnormal placenta development
405	ARNT	Homo sapiens	537	MGI-PHENOTYPE	MP:0001719	MGI:88071	405	Arnt	ARNT	absent vitelline blood vessels
405	ARNT	Homo sapiens	537	MGI-PHENOTYPE	MP:0001723	MGI:88071	405	Arnt	ARNT	disorganized vascular plexus
405	ARNT	Homo sapiens	537	MGI-PHENOTYPE	MP:0001698	MGI:88071	405	Arnt	ARNT	decreased embryo size
405	ARNT	Homo sapiens	537	MGI-PHENOTYPE	MP:0001606	MGI:88071	405	Arnt	ARNT	impaired hematopoiesis
405	ARNT	Homo sapiens	537	MGI-PHENOTYPE	MP:0005031	MGI:88071	405	Arnt	ARNT	abnormal trophoblast layer morphology
405	ARNT	Homo sapiens	537	MGI-PHENOTYPE	MP:0005033	MGI:88071	405	Arnt	ARNT	abnormal trophoblast giant cells
405	ARNT	Homo sapiens	537	MGI-PHENOTYPE	MP:0003403	MGI:88071	405	Arnt	ARNT	absent placental labyrinth
405	ARNT	Homo sapiens	537	MGI-PHENOTYPE	MP:0004255	MGI:88071	405	Arnt	ARNT	abnormal spongiotrophoblast layer morphology
405	ARNT	Homo sapiens	537	MGI-PHENOTYPE	MP:0004560	MGI:88071	405	Arnt	ARNT	abnormal chorionic plate morphology
405	ARNT	Homo sapiens	537	MGI-PHENOTYPE	MP:0008874	MGI:88071	405	Arnt	ARNT	decreased physiological sensitivity to xenobiotic
405	ARNT	Homo sapiens	537	MGI-PHENOTYPE	MP:0001790	MGI:88071	405	Arnt	ARNT	abnormal immune system physiology
405	ARNT	Homo sapiens	537	MGI-PHENOTYPE	MP:0002080	MGI:88071	405	Arnt	ARNT	prenatal lethality
405	ARNT	Homo sapiens	537	MGI-PHENOTYPE	MP:0001926	MGI:88071	405	Arnt	ARNT	female infertility
405	ARNT	Homo sapiens	537	MGI-PHENOTYPE	MP:0006206	MGI:88071	405	Arnt	ARNT	embryonic lethality before turning of embryo
405	ARNT	Homo sapiens	537	MGI-PHENOTYPE	MP:0004004	MGI:88071	405	Arnt	ARNT	patent ductus venosus
405	ARNT	Homo sapiens	537	MGI-PHENOTYPE	MP:0002628	MGI:88071	405	Arnt	ARNT	hepatic steatosis
405	ARNT	Homo sapiens	537	MGI-PHENOTYPE	MP:0001882	MGI:88071	405	Arnt	ARNT	abnormal lactation
405	ARNT	Homo sapiens	537	MGI-PHENOTYPE	MP:0001131	MGI:88071	405	Arnt	ARNT	abnormal ovarian follicle morphology
405	ARNT	Homo sapiens	537	MGI-PHENOTYPE	MP:0001935	MGI:88071	405	Arnt	ARNT	decreased litter size
405	ARNT	Homo sapiens	537	MGI-PHENOTYPE	MP:0006269	MGI:88071	405	Arnt	ARNT	abnormal mammary gland growth during pregnancy
405	ARNT	Homo sapiens	537	MGI-PHENOTYPE	MP:0009361	MGI:88071	405	Arnt	ARNT	abnormal primordial ovarian follicle morphology
405	ARNT	Homo sapiens	537	MGI-PHENOTYPE	MP:0001429	MGI:88071	405	Arnt	ARNT	dehydration
405	ARNT	Homo sapiens	537	MGI-PHENOTYPE	MP:0001263	MGI:88071	405	Arnt	ARNT	weight loss
405	ARNT	Homo sapiens	537	MGI-PHENOTYPE	MP:0001240	MGI:88071	405	Arnt	ARNT	abnormal epidermis stratum corneum morphology
405	ARNT	Homo sapiens	537	MGI-PHENOTYPE	MP:0002058	MGI:88071	405	Arnt	ARNT	neonatal lethality
405	ARNT	Homo sapiens	537	MGI-PHENOTYPE	MP:0002796	MGI:88071	405	Arnt	ARNT	impaired skin barrier function
405	ARNT	Homo sapiens	537	MGI-PHENOTYPE	MP:0005501	MGI:88071	405	Arnt	ARNT	abnormal skin physiology
405	ARNT	Homo sapiens	537	MGI-PHENOTYPE	MP:0009580	MGI:88071	405	Arnt	ARNT	increased keratinocyte apoptosis
405	ARNT	Homo sapiens	537	MGI-PHENOTYPE	MP:0009605	MGI:88071	405	Arnt	ARNT	decreased keratohyalin granule number
ENTREZ_GENE_ID	GENE_NAME	GENE_SPECIES	TFE_ID	SECTION	PUBMED_ID	AUTHORS	ARTICLE_TITLE	JOURNAL_INFORMATION	YEAR_INDEXED	RECOMMENDATION_LEVEL	IS_REVIEW_ARTICLE
405	ARNT	Homo sapiens	537	PAPERS	9545558	Jain S, Maltepe E, Lu MM, Simon C, Bradfield CA.	Expression of ARNT, ARNT2, HIF1 alpha, HIF2 alpha and Ah receptor mRNAs in the developing mouse.	Mech. Dev., 73(1):117-23.	1998	0	0
405	ARNT	Homo sapiens	537	PAPERS	7892203	Sogawa K, Nakano R, Kobayashi A, Kikuchi Y, Ohe N, Matsushita N, Fujii-Kuriyama Y.	Possible function of Ah receptor nuclear translocator (Arnt) homodimer in transcriptional regulation.	Proc. Natl. Acad. Sci. U.S.A., 92(6):1936-40.	1995	0	0
405	ARNT	Homo sapiens	537	PAPERS	7592839	Swanson HI, Chan WK, Bradfield CA.	DNA binding specificities and pairing rules of the Ah receptor, ARNT, and SIM proteins.	J. Biol. Chem., 270(44):26292-302.	1995	0	0
405	ARNT	Homo sapiens	537	PAPERS	7598497	Hankinson O.	The aryl hydrocarbon receptor complex.	Annu. Rev. Pharmacol. Toxicol., 35:307-40.	1995	1	1
405	ARNT	Homo sapiens	537	PAPERS	18505681	Kaluz S, KaluzovÃ¡ M, Stanbridge EJ.	Regulation of gene expression by hypoxia: integration of the HIF-transduced hypoxic signal at the hypoxia-responsive element.	Clin. Chim. Acta, 395(1-2):6-13.	2008	0	1
405	ARNT	Homo sapiens	537	PAPERS	9874250	Kress S, Reichert J, Schwarz M.	Functional analysis of the human cytochrome P4501A1 (CYP1A1) gene enhancer.	Eur. J. Biochem., 258(2):803-12.	1998	0	0
405	ARNT	Homo sapiens	537	PAPERS	11455387	Matikainen T, Perez GI, Jurisicova A, Pru JK, Schlezinger JJ, Ryu HY, Laine J, Sakai T, Korsmeyer SJ, Casper RF, Sherr DH, Tilly JL.	Aromatic hydrocarbon receptor-driven Bax gene expression is required for premature ovarian failure caused by biohazardous environmental chemicals.	Nat. Genet., 28(4):355-60.	2001	0	0
405	ARNT	Homo sapiens	537	PAPERS	12774124	Ohtake F, Takeyama K, Matsumoto T, Kitagawa H, Yamamoto Y, Nohara K, Tohyama C, Krust A, Mimura J, Chambon P, Yanagisawa J, Fujii-Kuriyama Y, Kato S.	Modulation of oestrogen receptor signalling by association with the activated dioxin receptor.	Nature, 423(6939):545-50.	2003	1	0
405	ARNT	Homo sapiens	537	PAPERS	17392787	Ohtake F, Baba A, Takada I, Okada M, Iwasaki K, Miki H, Takahashi S, Kouzmenko A, Nohara K, Chiba T, Fujii-Kuriyama Y, Kato S.	Dioxin receptor is a ligand-dependent E3 ubiquitin ligase.	Nature, 446(7135):562-6.	2007	1	0
405	ARNT	Homo sapiens	537	PAPERS	11043581	Tomita S, Sinal CJ, Yim SH, Gonzalez FJ.	Conditional disruption of the aryl hydrocarbon receptor nuclear translocator (Arnt) gene leads to loss of target gene induction by the aryl hydrocarbon receptor and hypoxia-inducible factor 1alpha.	Mol. Endocrinol., 14(10):1674-81.	2000	1	0
405	ARNT	Homo sapiens	537	PAPERS	14597763	Takagi S, Tojo H, Tomita S, Sano S, Itami S, Hara M, Inoue S, Horie K, Kondoh G, Hosokawa K, Gonzalez FJ, Takeda J.	Alteration of the 4-sphingenine scaffolds of ceramides in keratinocyte-specific Arnt-deficient mice affects skin barrier function.	J. Clin. Invest., 112(9):1372-82.	2003	0	0
405	ARNT	Homo sapiens	537	PAPERS	1852076	Hoffman EC, Reyes H, Chu FF, Sander F, Conley LH, Brooks BA, Hankinson O.	Cloning of a factor required for activity of the Ah (dioxin) receptor.	Science, 252(5008):954-8.	1991	2	0
405	ARNT	Homo sapiens	537	PAPERS	1317062	Reyes H, Reisz-Porszasz S, Hankinson O.	Identification of the Ah receptor nuclear translocator protein (Arnt) as a component of the DNA binding form of the Ah receptor.	Science, 256(5060):1193-5.	1992	2	0
405	ARNT	Homo sapiens	537	PAPERS	15581594	Hankinson O.	Role of coactivators in transcriptional activation by the aryl hydrocarbon receptor.	Arch. Biochem. Biophys., 433(2):379-86.	2005	0	1
405	ARNT	Homo sapiens	537	PAPERS	15485806	Beischlag TV, Taylor RT, Rose DW, Yoon D, Chen Y, Lee WH, Rosenfeld MG, Hankinson O.	Recruitment of thyroid hormone receptor/retinoblastoma-interacting protein 230 by the aryl hydrocarbon receptor nuclear translocator is required for the transcriptional response to both dioxin and hypoxia.	J. Biol. Chem., 279(52):54620-8.	2004	0	0
405	ARNT	Homo sapiens	537	PAPERS	12024042	Beischlag TV, Wang S, Rose DW, Torchia J, Reisz-Porszasz S, Muhammad K, Nelson WE, Probst MR, Rosenfeld MG, Hankinson O.	Recruitment of the NCoA/SRC-1/p160 family of transcriptional coactivators by the aryl hydrocarbon receptor/aryl hydrocarbon receptor nuclear translocator complex.	Mol. Cell. Biol., 22(12):4319-33.	2002	0	0
405	ARNT	Homo sapiens	537	PAPERS	9398442	Kozak KR, Abbott B, Hankinson O.	ARNT-deficient mice and placental differentiation.	Dev. Biol., 191(2):297-305.	1997	1	0
405	ARNT	Homo sapiens	537	PAPERS	9223322	Maxwell PH, Dachs GU, Gleadle JM, Nicholls LG, Harris AL, Stratford IJ, Hankinson O, Pugh CW, Ratcliffe PJ.	Hypoxia-inducible factor-1 modulates gene expression in solid tumors and influences both angiogenesis and tumor growth.	Proc. Natl. Acad. Sci. U.S.A., 94(15):8104-9.	1997	0	0
405	ARNT	Homo sapiens	537	PAPERS	8662957	Wood SM, Gleadle JM, Pugh CW, Hankinson O, Ratcliffe PJ.	The role of the aryl hydrocarbon receptor nuclear translocator (ARNT) in hypoxic induction of gene expression. Studies in ARNT-deficient cells.	J. Biol. Chem., 271(25):15117-23.	1996	0	0
405	ARNT	Homo sapiens	537	PAPERS	8631989	Fukunaga BN, Hankinson O.	Identification of a novel domain in the aryl hydrocarbon receptor required for DNA binding.	J. Biol. Chem., 271(7):3743-9.	1996	0	0
405	ARNT	Homo sapiens	537	PAPERS	7700240	Bacsi SG, Reisz-Porszasz S, Hankinson O.	Orientation of the heterodimeric aryl hydrocarbon (dioxin) receptor complex on its asymmetric DNA recognition sequence.	Mol. Pharmacol., 47(3):432-8.	1995	0	0
405	ARNT	Homo sapiens	537	PAPERS	8065341	Reisz-Porszasz S, Probst MR, Fukunaga BN, Hankinson O.	Identification of functional domains of the aryl hydrocarbon receptor nuclear translocator protein (ARNT).	Mol. Cell. Biol., 14(9):6075-86.	1994	0	0
405	ARNT	Homo sapiens	537	PAPERS	7942273	Hankinson O.	A genetic analysis of processes regulating cytochrome P4501A1 expression.	Adv. Enzyme Regul., 34:159-71.	1994	0	1
405	ARNT	Homo sapiens	537	PAPERS	8621524	Bacsi SG, Hankinson O.	Functional characterization of DNA-binding domains of the subunits of the heterodimeric aryl hydrocarbon receptor complex imputing novel and canonical basic helix-loop-helix protein-DNA interactions.	J. Biol. Chem., 271(15):8843-50.	1996	0	0
405	ARNT	Homo sapiens	537	PAPERS	15798202	Rankin EB, Higgins DF, Walisser JA, Johnson RS, Bradfield CA, Haase VH.	Inactivation of the arylhydrocarbon receptor nuclear translocator (Arnt) suppresses von Hippel-Lindau disease-associated vascular tumors in mice.	Mol. Cell. Biol., 25(8):3163-72.	2005	0	0
405	ARNT	Homo sapiens	537	PAPERS	15545609	Walisser JA, Bunger MK, Glover E, Bradfield CA.	Gestational exposure of Ahr and Arnt hypomorphs to dioxin rescues vascular development.	Proc. Natl. Acad. Sci. U.S.A., 101(47):16677-82.	2004	0	0
405	ARNT	Homo sapiens	537	PAPERS	14764592	Walisser JA, Bunger MK, Glover E, Harstad EB, Bradfield CA.	Patent ductus venosus and dioxin resistance in mice harboring a hypomorphic Arnt allele.	J. Biol. Chem., 279(16):16326-31.	2004	0	0
405	ARNT	Homo sapiens	537	PAPERS	9121557	Maltepe E, Schmidt JV, Baunoch D, Bradfield CA, Simon MC.	Abnormal angiogenesis and responses to glucose and oxygen deprivation in mice lacking the protein ARNT.	Nature, 386(6623):403-7.	1997	1	0
405	ARNT	Homo sapiens	537	PAPERS	7539918	Wang GL, Jiang BH, Rue EA, Semenza GL.	Hypoxia-inducible factor 1 is a basic-helix-loop-helix-PAS heterodimer regulated by cellular O2 tension.	Proc. Natl. Acad. Sci. U.S.A., 92(12):5510-4.	1995	2	0
405	ARNT	Homo sapiens	537	PAPERS	8756616	Forsythe JA, Jiang BH, Iyer NV, Agani F, Leung SW, Koos RD, Semenza GL.	Activation of vascular endothelial growth factor gene transcription by hypoxia-inducible factor 1.	Mol. Cell. Biol., 16(9):4604-13.	1996	0	0
405	ARNT	Homo sapiens	537	PAPERS	11074397	Sojka KM, Kern CB, Pollenz RS.	Expression and subcellular localization of the aryl hydrocarbon receptor nuclear translocator (ARNT) protein in mouse and chicken over developmental time.	Anat. Rec., 260(4):327-34.	2000	0	0
405	ARNT	Homo sapiens	537	PAPERS	8145729	Pollenz RS, Sattler CA, Poland A.	The aryl hydrocarbon receptor and aryl hydrocarbon receptor nuclear translocator protein show distinct subcellular localizations in Hepa 1c1c7 cells by immunofluorescence microscopy.	Mol. Pharmacol., 45(3):428-38.	1994	0	0
405	ARNT	Homo sapiens	537	PAPERS	18540824	Beischlag TV, Luis Morales J, Hollingshead BD, Perdew GH.	The aryl hydrocarbon receptor complex and the control of gene expression.	Crit. Rev. Eukaryot. Gene Expr., 18(3):207-50.	2008	0	1
405	ARNT	Homo sapiens	537	PAPERS	19416713	Wang XL, Suzuki R, Lee K, Tran T, Gunton JE, Saha AK, Patti ME, Goldfine A, Ruderman NB, Gonzalez FJ, Kahn CR.	Ablation of ARNT/HIF1beta in liver alters gluconeogenesis, lipogenic gene expression, and serum ketones.	Cell Metab., 9(5):428-39.	2009	0	0
405	ARNT	Homo sapiens	537	PAPERS	16096055	Gunton JE, Kulkarni RN, Yim S, Okada T, Hawthorne WJ, Tseng YH, Roberson RS, Ricordi C, O'Connell PJ, Gonzalez FJ, Kahn CR.	Loss of ARNT/HIF1beta mediates altered gene expression and pancreatic-islet dysfunction in human type 2 diabetes.	Cell, 122(3):337-49.	2005	0	0
405	ARNT	Homo sapiens	537	PAPERS	10829078	Salomon-Nguyen F, Della-Valle V, Mauchauffe M, Busson-Le Coniat M, Ghysdael J, Berger R, Bernard OA.	The t(1;12)(q21;p13) translocation of human acute myeloblastic leukemia results in a TEL-ARNT fusion.	Proc. Natl. Acad. Sci. U.S.A., 97(12):6757-62.	2000	0	0
ENTREZ_GENE_ID	GENE_NAME	GENE_SPECIES	TFE_ID	SECTION	ENTREZ_GENE_ID	ENSEMBL_GENE_ID	ENSEMBL_TRANSCRIPT_ID	REGULATOR_GENE_SYMBOL	REGULATOR_GENE_SPECIES	COMPLEX_MEMBERS_ENTREZ_GENE_ID	COMPLEX_NAME	PAZAR_TF_ID	PUBMED_ID
ENTREZ_GENE_ID	GENE_NAME	GENE_SPECIES	TFE_ID	SECTION	ENTREZ_GENE_ID	TARGET_GENE_SYMBOL	ACTING_TF_COMPLEX	PUBMED_ID	SOURCE
405	ARNT	Homo sapiens	537	TARGETS	1316	KLF6	HIFALPHA		20061373	auto
405	ARNT	Homo sapiens	537	TARGETS	1956	EGFR	HIFALPHA		20061373	auto
405	ARNT	Homo sapiens	537	TARGETS	51646	YPEL5	HIFALPHA		20061373	auto
405	ARNT	Homo sapiens	537	TARGETS	161357	MDGA2	HIFALPHA		20061373	auto
405	ARNT	Homo sapiens	537	TARGETS	593	BCKDHA	HIFALPHA		20061373	auto
405	ARNT	Homo sapiens	537	TARGETS	1027	CDKN1B	HIFALPHA		20061373	auto
405	ARNT	Homo sapiens	537	TARGETS	9651	PLCH2	HIFALPHA		20061373	auto
405	ARNT	Homo sapiens	537	TARGETS	54629	FAM63B	HIFALPHA		20061373	auto
405	ARNT	Homo sapiens	537	TARGETS	7128	TNFAIP3	HIFALPHA		20061373	auto
405	ARNT	Homo sapiens	537	TARGETS	26577	PCOLCE2	HIFALPHA		20061373	auto
405	ARNT	Homo sapiens	537	TARGETS	59339	PLEKHA2	HIFALPHA		20061373	auto
405	ARNT	Homo sapiens	537	TARGETS	2056	EPO	EPAS1_HUMAN/ ARNT_HUMAN		9000051	auto
405	ARNT	Homo sapiens	537	TARGETS	7015	TERT	EPAS1_HUMAN/ ARNT_HUMAN		17699105	auto
405	ARNT	Homo sapiens	537	TARGETS	8553	BHLHE40	EPAS1_HUMAN/ ARNT_HUMAN		17097563	auto
405	ARNT	Homo sapiens	537	TARGETS	7015	TERT	HIF1_HUMAN		15199161	auto
405	ARNT	Homo sapiens	537	TARGETS	135	ADORA2A	EPAS1_HUMAN/ ARNT_HUMAN		19541651	auto
405	ARNT	Homo sapiens	537	TARGETS	2056	EPO	HIF1_HUMAN		8408001	auto
405	ARNT	Homo sapiens	537	TARGETS	18126	Nos2	HIF1_HUMAN		7500013	auto
405	ARNT	Homo sapiens	537	TARGETS	362282	Pck1	HIF1_HUMAN		15907483	auto
405	ARNT	Homo sapiens	537	TARGETS	79365	BHLHE41	HIF1_HUMAN		12354771	auto
405	ARNT	Homo sapiens	537	TARGETS	2597	GAPDH	HIF1_HUMAN		10542317	auto
405	ARNT	Homo sapiens	537	TARGETS	1356	CP	HIF1_HUMAN		10777486	auto
405	ARNT	Homo sapiens	537	TARGETS	2235	FECH	HIF1_HUMAN		15312748	auto
405	ARNT	Homo sapiens	537	TARGETS	9429	ABCG2	HIF1_HUMAN		15044468	auto
405	ARNT	Homo sapiens	537	TARGETS	24385	Gck	HIF1_HUMAN		14612449	auto
405	ARNT	Homo sapiens	537	TARGETS	2113	ETS1	HIF1_HUMAN		11708773	auto
405	ARNT	Homo sapiens	537	TARGETS	5045	FURIN	HIF1_HUMAN		15611046	auto
405	ARNT	Homo sapiens	537	TARGETS	15368	Hmox1	HIF1_HUMAN		9038135	auto
405	ARNT	Homo sapiens	537	TARGETS	83785	Vegfa	HIF1_HUMAN		7768934	auto
405	ARNT	Homo sapiens	537	TARGETS	7184	HSP90B1	HIF1_HUMAN		15620698	auto
405	ARNT	Homo sapiens	537	TARGETS	22431	Wt1	HIF1_HUMAN		12738801	auto
405	ARNT	Homo sapiens	537	TARGETS	7422	VEGFA	HIF1_HUMAN		7641334	auto
405	ARNT	Homo sapiens	537	TARGETS	768	CA9	HIF1_HUMAN		15184875	auto
405	ARNT	Homo sapiens	537	TARGETS	2022	ENG	HIF1_HUMAN		12228247	auto
405	ARNT	Homo sapiens	537	TARGETS	7018	TF	HIF1_HUMAN		9242677	auto
405	ARNT	Homo sapiens	537	TARGETS	10370	CITED2	HIF1_HUMAN		9887100	auto
405	ARNT	Homo sapiens	537	TARGETS	11535	Adm	HIF1_HUMAN		10558876	auto
405	ARNT	Homo sapiens	537	TARGETS	7037	TFRC	HIF1_HUMAN		10446187	auto
405	ARNT	Homo sapiens	537	TARGETS	21809	Tgfb3	HIF1_HUMAN		14580376	auto
405	ARNT	Homo sapiens	537	TARGETS	16542	Kdr	HIF1_HUMAN		12464608	auto
405	ARNT	Homo sapiens	537	TARGETS	54583	EGLN1	HIF1_HUMAN		15563275	auto
405	ARNT	Homo sapiens	537	TARGETS	24602	Nppa<sup>em1Mcwi</sup>	HIF1_HUMAN		12413399	auto
405	ARNT	Homo sapiens	537	TARGETS	5536	PPP5C	HIF1_HUMAN		15328343	auto
405	ARNT	Homo sapiens	537	TARGETS	7043	TGFB3	HIF1_HUMAN		15155569	auto
405	ARNT	Homo sapiens	537	TARGETS	74747	Ddit4	HIF1_HUMAN		11884613	auto
405	ARNT	Homo sapiens	537	TARGETS	3952	LEP	HIF1_HUMAN		12084725	auto
405	ARNT	Homo sapiens	537	TARGETS	4846	NOS3	HIF1_HUMAN		12963737	auto
405	ARNT	Homo sapiens	537	TARGETS	3398	ID2	HIF1_HUMAN		15252039	auto
405	ARNT	Homo sapiens	537	TARGETS	7852	CXCR4	HIF1_HUMAN		13679920	auto
405	ARNT	Homo sapiens	537	TARGETS	7033	TFF3	HIF1_HUMAN		11342587	auto
405	ARNT	Homo sapiens	537	TARGETS	664	BNIP3	HIF1_HUMAN		12879018	auto
405	ARNT	Homo sapiens	537	TARGETS	20525	Slc2a1	HIF1_HUMAN		9726995	auto
405	ARNT	Homo sapiens	537	TARGETS	18655	Pgk1	HIF1_HUMAN		9726995	auto
405	ARNT	Homo sapiens	537	TARGETS	112399	EGLN3	HIF1_HUMAN		15823097	auto
405	ARNT	Homo sapiens	537	TARGETS	226	ALDOA	HIF1_HUMAN		8955077	auto
405	ARNT	Homo sapiens	537	TARGETS	5230	PGK1	HIF1_HUMAN		8955077	auto
405	ARNT	Homo sapiens	537	TARGETS	2023	ENO1	HIF1_HUMAN		8955077	auto
405	ARNT	Homo sapiens	537	TARGETS	24617	Serpine1	HIF1_HUMAN		10590062	auto
405	ARNT	Homo sapiens	537	TARGETS	5054	SERPINE1	HIF1_HUMAN		11877282	auto
405	ARNT	Homo sapiens	537	TARGETS	13856	Epo	HIF1_HUMAN		8022811	auto
405	ARNT	Homo sapiens	537	TARGETS	4170	MCL1	HIF1_HUMAN		15611089	auto
405	ARNT	Homo sapiens	537	TARGETS	3939	LDHA	HIFALPHA		20061373	auto
405	ARNT	Homo sapiens	537	TARGETS	16828	Ldha	HIF1_HUMAN		7673128	auto
405	ARNT	Homo sapiens	537	TARGETS	7422	VEGFA	HIFALPHA		20061373	auto
405	ARNT	Homo sapiens	537	TARGETS	665	BNIP3L	HIFALPHA		20061373	auto
405	ARNT	Homo sapiens	537	TARGETS	5230	PGK1	HIFALPHA		20061373	auto
405	ARNT	Homo sapiens	537	TARGETS	30001	ERO1L	HIFALPHA		20061373	auto
405	ARNT	Homo sapiens	537	TARGETS	54583	EGLN1	HIFALPHA		20061373	auto
405	ARNT	Homo sapiens	537	TARGETS	6095	RORA	HIFALPHA		20061373	auto
405	ARNT	Homo sapiens	537	TARGETS	5033	P4HA1	HIFALPHA		20061373	auto
405	ARNT	Homo sapiens	537	TARGETS	4601	MXI1	HIFALPHA		20061373	auto
405	ARNT	Homo sapiens	537	TARGETS	5352	PLOD2	HIFALPHA		20061373	auto
405	ARNT	Homo sapiens	537	TARGETS	5214	PFKP	HIFALPHA		20061373	auto
405	ARNT	Homo sapiens	537	TARGETS	4616	GADD45B	HIFALPHA		20061373	auto
405	ARNT	Homo sapiens	537	TARGETS	100507855	AK4	HIFALPHA		20061373	auto
405	ARNT	Homo sapiens	537	TARGETS	664	BNIP3	HIFALPHA		20061373	auto
405	ARNT	Homo sapiens	537	TARGETS	4783	NFIL3	HIFALPHA		20061373	auto
405	ARNT	Homo sapiens	537	TARGETS	4015	LOX	HIFALPHA		20061373	auto
405	ARNT	Homo sapiens	537	TARGETS	6513	SLC2A1	HIFALPHA		20061373	auto
405	ARNT	Homo sapiens	537	TARGETS	8614	STC2	HIFALPHA		20061373	auto
405	ARNT	Homo sapiens	537	TARGETS	6781	STC1	HIFALPHA		20061373	auto
405	ARNT	Homo sapiens	537	TARGETS	7071	KLF10	HIFALPHA		20061373	auto
405	ARNT	Homo sapiens	537	TARGETS	54541	DDIT4	HIFALPHA		20061373	auto
405	ARNT	Homo sapiens	537	TARGETS	4282	MIF	HIFALPHA		20061373	auto
405	ARNT	Homo sapiens	537	TARGETS	55186	SLC25A36	HIFALPHA		20061373	auto
405	ARNT	Homo sapiens	537	TARGETS	5209	PFKFB3	HIFALPHA		20061373	auto
405	ARNT	Homo sapiens	537	TARGETS	2023	ENO1	HIFALPHA		20061373	auto
405	ARNT	Homo sapiens	537	TARGETS	3098	HK1	HIFALPHA		20061373	auto
405	ARNT	Homo sapiens	537	TARGETS	133	ADM	HIFALPHA		20061373	auto
405	ARNT	Homo sapiens	537	TARGETS	694	BTG1	HIFALPHA		20061373	auto
405	ARNT	Homo sapiens	537	TARGETS	7852	CXCR4	HIFALPHA		20061373	auto
405	ARNT	Homo sapiens	537	TARGETS	51400	PPME1	HIFALPHA		20061373	auto
405	ARNT	Homo sapiens	537	TARGETS	4092	SMAD7	HIFALPHA		20061373	auto
405	ARNT	Homo sapiens	537	TARGETS	5054	SERPINE1	HIFALPHA		20061373	auto
405	ARNT	Homo sapiens	537	TARGETS	5351	PLOD1	HIFALPHA		20061373	auto
405	ARNT	Homo sapiens	537	TARGETS	10957	PNRC1	HIFALPHA		20061373	auto
405	ARNT	Homo sapiens	537	TARGETS	112399	EGLN3	HIFALPHA		20061373	auto
405	ARNT	Homo sapiens	537	TARGETS	8013	NR4A3	HIFALPHA		20061373	auto
405	ARNT	Homo sapiens	537	TARGETS	23036	ZNF292	HIFALPHA		20061373	auto
405	ARNT	Homo sapiens	537	TARGETS	60370	AVPI1	HIFALPHA		20061373	auto
405	ARNT	Homo sapiens	537	TARGETS	55689	YEATS2	HIFALPHA		20061373	auto
405	ARNT	Homo sapiens	537	TARGETS	58528	RRAGD	HIFALPHA		20061373	auto
405	ARNT	Homo sapiens	537	TARGETS	5507	PPP1R3C	HIFALPHA		20061373	auto
405	ARNT	Homo sapiens	537	TARGETS	7423	VEGFB	HIFALPHA		20061373	auto
405	ARNT	Homo sapiens	537	TARGETS	5165	PDK3	HIFALPHA		20061373	auto
405	ARNT	Homo sapiens	537	TARGETS	3488	IGFBP5	HIFALPHA		20061373	auto
405	ARNT	Homo sapiens	537	TARGETS	10370	CITED2	HIFALPHA		20061373	auto
405	ARNT	Homo sapiens	537	TARGETS	1615	DARS	HIFALPHA		20061373	auto
405	ARNT	Homo sapiens	537	TARGETS	10058	ABCB6	HIFALPHA		20061373	auto
405	ARNT	Homo sapiens	537	TARGETS	3099	HK2	HIFALPHA		20061373	auto
405	ARNT	Homo sapiens	537	TARGETS	8974	P4HA2	HIFALPHA		20061373	auto
405	ARNT	Homo sapiens	537	TARGETS	23764	MAFF	HIFALPHA		20061373	auto
405	ARNT	Homo sapiens	537	TARGETS	1944	EFNA3	HIFALPHA		20061373	auto
405	ARNT	Homo sapiens	537	TARGETS	5315	PKM2	HIFALPHA		20061373	auto
405	ARNT	Homo sapiens	537	TARGETS	6018	RLF	HIFALPHA		20061373	auto
405	ARNT	Homo sapiens	537	TARGETS	2597	GAPDH	HIFALPHA		20061373	auto
405	ARNT	Homo sapiens	537	TARGETS	3726	JUNB	HIFALPHA		20061373	auto
405	ARNT	Homo sapiens	537	TARGETS	25911	DPCD	HIFALPHA		20061373	auto
405	ARNT	Homo sapiens	537	TARGETS	22856	CHSY1	HIFALPHA		20061373	auto
405	ARNT	Homo sapiens	537	TARGETS	2309	FOXO3	HIFALPHA		20061373	auto
405	ARNT	Homo sapiens	537	TARGETS	3097	HIVEP2	HIFALPHA		20061373	auto
405	ARNT	Homo sapiens	537	TARGETS	2632	GBE1	HIFALPHA		20061373	auto
405	ARNT	Homo sapiens	537	TARGETS	3201	HOXA4	HIFALPHA		20061373	auto
405	ARNT	Homo sapiens	537	TARGETS	5223	PGAM1	HIFALPHA		20061373	auto
405	ARNT	Homo sapiens	537	TARGETS	7163	TPD52	HIFALPHA		20061373	auto
405	ARNT	Homo sapiens	537	TARGETS	5155	PDGFB	HIFALPHA		20061373	auto
405	ARNT	Homo sapiens	537	TARGETS	7220	TRPC1	HIFALPHA		20061373	auto
405	ARNT	Homo sapiens	537	TARGETS	1176	AP3S1	HIFALPHA		20061373	auto
405	ARNT	Homo sapiens	537	TARGETS	81575	APOLD1	HIFALPHA		20061373	auto
405	ARNT	Homo sapiens	537	TARGETS	780	DDR1	HIFALPHA		20061373	auto
405	ARNT	Homo sapiens	537	TARGETS	51299	NRN1	HIFALPHA		20061373	auto
405	ARNT	Homo sapiens	537	TARGETS	23362	PSD3	HIFALPHA		20061373	auto
405	ARNT	Homo sapiens	537	TARGETS	55076	TMEM45A	HIFALPHA		20061373	auto
405	ARNT	Homo sapiens	537	TARGETS	333	APLP1	HIFALPHA		20061373	auto
405	ARNT	Homo sapiens	537	TARGETS	768	CA9	HIFALPHA		20061373	auto
405	ARNT	Homo sapiens	537	TARGETS	1831	TSC22D3	HIFALPHA		20061373	auto
405	ARNT	Homo sapiens	537	TARGETS	6478	SIAH2	HIFALPHA		20061373	auto
405	ARNT	Homo sapiens	537	TARGETS	81855	SFXN3	HIFALPHA		20061373	auto
405	ARNT	Homo sapiens	537	TARGETS	55824	PAG1	HIFALPHA		20061373	auto
405	ARNT	Homo sapiens	537	TARGETS	6323	SCN1A	HIFALPHA		20061373	auto
405	ARNT	Homo sapiens	537	TARGETS	9024	BRSK2	HIFALPHA		20061373	auto
405	ARNT	Homo sapiens	537	TARGETS	1906	EDN1	HIFALPHA		20061373	auto
405	ARNT	Homo sapiens	537	TARGETS	9468	PCYT1B	HIFALPHA		20061373	auto
405	ARNT	Homo sapiens	537	TARGETS	5292	PIM1	HIFALPHA		20061373	auto
405	ARNT	Homo sapiens	537	TARGETS	8609	KLF7	HIFALPHA		20061373	auto
405	ARNT	Homo sapiens	537	TARGETS	51317	PHF21A	HIFALPHA		20061373	auto
405	ARNT	Homo sapiens	537	TARGETS	10252	SPRY1	HIFALPHA		20061373	auto
405	ARNT	Homo sapiens	537	TARGETS	85012	TCEAL3	HIFALPHA		20061373	auto
405	ARNT	Homo sapiens	537	TARGETS	22339	Vegfa	HIF-1a/ARNT		8662957	user
405	ARNT	Homo sapiens	537	TARGETS	13076	Cyp1a1	AHR/ARNT		1852076	user
405	ARNT	Homo sapiens	537	TARGETS	20893	Bhlhe40	HIF-1a/ARNT		12387890	user
405	ARNT	Homo sapiens	537	TARGETS	18655	Pgk1	HIF-1a/ARNT		8662957	user
405	ARNT	Homo sapiens	537	TARGETS	13077	Cyp1a2	AHR/ARNT		11043581	user
405	ARNT	Homo sapiens	537	TARGETS	15368	Hmox1	HIF-1a/ARNT		11043581	user
405	ARNT	Homo sapiens	537	TARGETS	11520	Adfp	HIF-1a/ARNT		12387890	user
405	ARNT	Homo sapiens	537	TARGETS	74134	Cyp2s1	HIF-1a/ARNT and AHR/ARNT		17277313	user
405	ARNT	Homo sapiens	537	TARGETS	16828	Ldha	HIF-1a/ARNT		8662957	user
405	ARNT	Homo sapiens	537	TARGETS	20525	Slc2a1	HIF-1a/ARNT		8662957	user
ENTREZ_GENE_ID	GENE_NAME	GENE_SPECIES	TFE_ID	SECTION	BINDING_SITE	PAZAR_SEQ_ID	TARGET_GENE_NAME	TARGET_PAZAR_ID	ACTING_TF_COMPLEX	TF_PAZAR_ID	TF_ENSEMBL_ID	TF_SPECIES	TF_GIVEN_NAME	PAZAR_PROJECT_NAME
405	ARNT	Homo sapiens	537	TFBS	AGGAATCGCGTGC	CO0000155	Artificial construct			TF0000003	ENSMUST00000015666	None	ARNT	jaspar_core
405	ARNT	Homo sapiens	537	TFBS	AACGTGCACATCGTCC	CO0000154	Artificial construct			TF0000003	ENSMUST00000015666	None	ARNT	jaspar_core
405	ARNT	Homo sapiens	537	TFBS	AACGTGACAGCCCTCC	CO0000153	Artificial construct			TF0000003	ENSMUST00000015666	None	ARNT	jaspar_core
405	ARNT	Homo sapiens	537	TFBS	AACGTGCGTGATGTCC	CO0000152	Artificial construct			TF0000003	ENSMUST00000015666	None	ARNT	jaspar_core
405	ARNT	Homo sapiens	537	TFBS	AACGTGACTTCGTACC	CO0000151	Artificial construct			TF0000003	ENSMUST00000015666	None	ARNT	jaspar_core
405	ARNT	Homo sapiens	537	TFBS	ATTGTGCACGTGG	CO0000150	Artificial construct			TF0000003	ENSMUST00000015666	None	ARNT	jaspar_core
405	ARNT	Homo sapiens	537	TFBS	TGACACGTGTCCG	CO0000149	Artificial construct			TF0000003	ENSMUST00000015666	None	ARNT	jaspar_core
405	ARNT	Homo sapiens	537	TFBS	TGAATACCACGTG	CO0000148	Artificial construct			TF0000003	ENSMUST00000015666	None	ARNT	jaspar_core
405	ARNT	Homo sapiens	537	TFBS	TAAGCACGTGGTC	CO0000147	Artificial construct			TF0000003	ENSMUST00000015666	None	ARNT	jaspar_core
405	ARNT	Homo sapiens	537	TFBS	AGTTCGCACGTGC	CO0000146	Artificial construct			TF0000003	ENSMUST00000015666	None	ARNT	jaspar_core
405	ARNT	Homo sapiens	537	TFBS	CATGTCACGTGCC	CO0000145	Artificial construct			TF0000003	ENSMUST00000015666	None	ARNT	jaspar_core
405	ARNT	Homo sapiens	537	TFBS	GGGTCACGTGTTC	CO0000144	Artificial construct			TF0000003	ENSMUST00000015666	None	ARNT	jaspar_core
405	ARNT	Homo sapiens	537	TFBS	GGGATCACGTGGT	CO0000143	Artificial construct			TF0000003	ENSMUST00000015666	None	ARNT	jaspar_core
405	ARNT	Homo sapiens	537	TFBS	AGTCACGTGTTCC	CO0000142	Artificial construct			TF0000003	ENSMUST00000015666	None	ARNT	jaspar_core
405	ARNT	Homo sapiens	537	TFBS	AGGTATACACGTG	CO0000141	Artificial construct			TF0000003	ENSMUST00000015666	None	ARNT	jaspar_core
405	ARNT	Homo sapiens	537	TFBS	TAAATGCCACGTG	CO0000140	Artificial construct			TF0000003	ENSMUST00000015666	None	ARNT	jaspar_core
405	ARNT	Homo sapiens	537	TFBS	CACGTGAAGTTGTC	CO0000139	Artificial construct			TF0000003	ENSMUST00000015666	None	ARNT	jaspar_core
405	ARNT	Homo sapiens	537	TFBS	CACGTGCCGCGCGC	CO0000138	Artificial construct			TF0000003	ENSMUST00000015666	None	ARNT	jaspar_core
405	ARNT	Homo sapiens	537	TFBS	CACGTGGGAGGTAC	CO0000137	Artificial construct			TF0000003	ENSMUST00000015666	None	ARNT	jaspar_core
405	ARNT	Homo sapiens	537	TFBS	CACGTGATGTCCTC	CO0000136	Artificial construct			TF0000003	ENSMUST00000015666	None	ARNT	jaspar_core
405	ARNT	Homo sapiens	537	TFBS	CCTACACGTGGGTTCCCG	RS0153247	LDHA	GS0014366	HIF1_HUMAN	TF0000897	ENST00000337138:ENST00000358595	None	HIF1_HUMAN	HIF1 TFBS
405	ARNT	Homo sapiens	537	TFBS	AGCGGACGTGCGGGAACC	RS0153246	LDHA	GS0014366	HIF1_HUMAN	TF0000897	ENST00000337138:ENST00000358595	None	HIF1_HUMAN	HIF1 TFBS
405	ARNT	Homo sapiens	537	TFBS	TACAGGCGTGCGCCACCA	RS0153307	MCL1	GS0014408	HIF1_HUMAN	TF0000897	ENST00000337138:ENST00000358595	None	HIF1_HUMAN	HIF1 TFBS
405	ARNT	Homo sapiens	537	TFBS	GCAGGACGTGACAAATGG	RS0153264	PGK1	GS0014376	HIF1_HUMAN	TF0000897	ENST00000337138:ENST00000358595	None	HIF1_HUMAN	HIF1 TFBS
405	ARNT	Homo sapiens	537	TFBS	GCCCTACGTGCTGCCTCG	RS0153294	EPO	GS0014397	HIF1_HUMAN	TF0000897	ENST00000337138:ENST00000358595	None	HIF1_HUMAN	HIF1 TFBS
405	ARNT	Homo sapiens	537	TFBS	TGTGTACGTGTGTAAGAG	RS0153273	SERPINE1	GS0014381	HIF1_HUMAN	TF0000897	ENST00000337138:ENST00000358595	None	HIF1_HUMAN	HIF1 TFBS
405	ARNT	Homo sapiens	537	TFBS	TCTTCACGTGCGGGGACC	RS0153242	ALDOA	GS0014363	HIF1_HUMAN	TF0000897	ENST00000337138:ENST00000358595	None	HIF1_HUMAN	HIF1 TFBS
405	ARNT	Homo sapiens	537	TFBS	TGCCGACGTGCGCTCCGG	RS0153259	PGK1	GS0014372	HIF1_HUMAN	TF0000897	ENST00000337138:ENST00000358595	None	HIF1_HUMAN	HIF1 TFBS
405	ARNT	Homo sapiens	537	TFBS	GGGCCACGTGCGCCGCCT	RS0153252	ENO1	GS0014368	HIF1_HUMAN	TF0000897	ENST00000337138:ENST00000358595	None	HIF1_HUMAN	HIF1 TFBS
405	ARNT	Homo sapiens	537	TFBS	GTGAGACGTGCGGCTTCC	RS0153257	PGK1	GS0014372	HIF1_HUMAN	TF0000897	ENST00000337138:ENST00000358595	None	HIF1_HUMAN	HIF1 TFBS
405	ARNT	Homo sapiens	537	TFBS	TGCAGACGTGCGTGTGGG	RS0153244	EPO	GS0014364	HIF1_HUMAN	TF0000897	ENST00000337138:ENST00000358595	None	HIF1_HUMAN	HIF1 TFBS
405	ARNT	Homo sapiens	537	TFBS	GGGACACGTGTGTGTACG	RS0153302	SERPINE1	GS0014404	HIF1_HUMAN	TF0000897	ENST00000337138:ENST00000358595	None	HIF1_HUMAN	HIF1 TFBS
405	ARNT	Homo sapiens	537	TFBS	GCCGGACGTGGGGCCCCA	RS0153251	ENO1	GS0014368	HIF1_HUMAN	TF0000897	ENST00000337138:ENST00000358595	None	HIF1_HUMAN	HIF1 TFBS
405	ARNT	Homo sapiens	537	TFBS	TGAGTGCGTGCGGGACTC	RS0153250	ENO1	GS0014368	HIF1_HUMAN	TF0000897	ENST00000337138:ENST00000358595	None	HIF1_HUMAN	HIF1 TFBS
405	ARNT	Homo sapiens	537	TFBS	GGAGTACGTGACGGAGCC	RS0153249	ENO1	GS0014368	HIF1_HUMAN	TF0000897	ENST00000337138:ENST00000358595	None	HIF1_HUMAN	HIF1 TFBS
405	ARNT	Homo sapiens	537	TFBS	GCCGGACGTGACAAACGG	RS0153258	PGK1	GS0014372	HIF1_HUMAN	TF0000897	ENST00000337138:ENST00000358595	None	HIF1_HUMAN	HIF1 TFBS
405	ARNT	Homo sapiens	537	TFBS	CTCGGACGTGACTCGGAC	RS0153241	ALDOA	GS0014363	HIF1_HUMAN	TF0000897	ENST00000337138:ENST00000358595	None	HIF1_HUMAN	HIF1 TFBS
405	ARNT	Homo sapiens	537	TFBS	GGGCTACGTGCGCTGCGT	RS0153276	EGLN3	GS0014384	HIF1_HUMAN	TF0000897	ENST00000337138:ENST00000358595	None	HIF1_HUMAN	HIF1 TFBS
405	ARNT	Homo sapiens	537	TFBS	TCGCGTCGTGCAGGACGT	RS0153265	PGK1	GS0014376	HIF1_HUMAN	TF0000897	ENST00000337138:ENST00000358595	None	HIF1_HUMAN	HIF1 TFBS
405	ARNT	Homo sapiens	537	TFBS	GTGAGACGTGCTACTTCC	RS0153263	PGK1	GS0014376	HIF1_HUMAN	TF0000897	ENST00000337138:ENST00000358595	None	HIF1_HUMAN	HIF1 TFBS
405	ARNT	Homo sapiens	537	TFBS	CTGATGCGTGTCAGACGG	RS0153254	SLC2A1	GS0014369	HIF1_HUMAN	TF0000897	ENST00000337138:ENST00000358595	None	HIF1_HUMAN	HIF1 TFBS
405	ARNT	Homo sapiens	537	TFBS	CACAGGCGTGCCGTCTGA	RS0153253	SLC2A1	GS0014369	HIF1_HUMAN	TF0000897	ENST00000337138:ENST00000358595	None	HIF1_HUMAN	HIF1 TFBS
405	ARNT	Homo sapiens	537	TFBS	GGAGTACGTGGGCCTGTG	RS0153275	ITF	GS0014383	HIF1_HUMAN	TF0000897	ENST00000337138:ENST00000358595	None	HIF1_HUMAN	HIF1 TFBS
405	ARNT	Homo sapiens	537	TFBS	GCCGCACGTGCCACACGC	RS0153266	BNIP3	GS0014377	HIF1_HUMAN	TF0000897	ENST00000337138:ENST00000358595	None	HIF1_HUMAN	HIF1 TFBS
405	ARNT	Homo sapiens	537	TFBS	GAGGCGCGTGCGTCGCGA	RS0153303	CXCR4	GS0014405	HIF1_HUMAN	TF0000897	ENST00000337138:ENST00000358595	None	HIF1_HUMAN	HIF1 TFBS
405	ARNT	Homo sapiens	537	TFBS	CGAATGCGTGCGTGGGTG	RS0153268	ID2	GS0014378	HIF1_HUMAN	TF0000897	ENST00000337138:ENST00000358595	None	HIF1_HUMAN	HIF1 TFBS
405	ARNT	Homo sapiens	537	TFBS	CACATACGTGCCACAGTG	RS0153267	ID2	GS0014378	HIF1_HUMAN	TF0000897	ENST00000337138:ENST00000358595	None	HIF1_HUMAN	HIF1 TFBS
405	ARNT	Homo sapiens	537	TFBS	TGTGTGCGTGTACGTGTG	RS0153284	NOS3	GS0014389	HIF1_HUMAN	TF0000897	ENST00000337138:ENST00000358595	None	HIF1_HUMAN	HIF1 TFBS
405	ARNT	Homo sapiens	537	TFBS	CGTGTACGTGTGTATGTG	RS0153283	NOS3	GS0014389	HIF1_HUMAN	TF0000897	ENST00000337138:ENST00000358595	None	HIF1_HUMAN	HIF1 TFBS
405	ARNT	Homo sapiens	537	TFBS	TAGCGACGTGCCGGGCGG	RS0153256	LEP	GS0014371	HIF1_HUMAN	TF0000897	ENST00000337138:ENST00000358595	None	HIF1_HUMAN	HIF1 TFBS
405	ARNT	Homo sapiens	537	TFBS	TGCGAACGTGCGCCCGGT	RS0153262	DDIT4	GS0014375	HIF1_HUMAN	TF0000897	ENST00000337138:ENST00000358595	None	HIF1_HUMAN	HIF1 TFBS
405	ARNT	Homo sapiens	537	TFBS	AGGCTGCGTGCGCTGGTC	RS0153295	TGFB3	GS0014398	HIF1_HUMAN	TF0000897	ENST00000337138:ENST00000358595	None	HIF1_HUMAN	HIF1 TFBS
405	ARNT	Homo sapiens	537	TFBS	CAGGCGCGTGAAGGGCGC	RS0153280	PPP5C	GS0014387	HIF1_HUMAN	TF0000897	ENST00000337138:ENST00000358595	None	HIF1_HUMAN	HIF1 TFBS
405	ARNT	Homo sapiens	537	TFBS	TGGAGACGTGCAGAGCAT	RS0153292	NPPA	GS0014395	HIF1_HUMAN	TF0000897	ENST00000337138:ENST00000358595	None	HIF1_HUMAN	HIF1 TFBS
405	ARNT	Homo sapiens	537	TFBS	GGTGTACGTGCAGAGCGC	RS0153240	EGLN1	GS0014361	HIF1_HUMAN	TF0000897	ENST00000337138:ENST00000358595	None	HIF1_HUMAN	HIF1 TFBS
405	ARNT	Homo sapiens	537	TFBS	AGTGGGCGTGGGAAACCG	RS0153238	KDR	GS0014359	HIF1_HUMAN	TF0000897	ENST00000337138:ENST00000358595	None	HIF1_HUMAN	HIF1 TFBS
405	ARNT	Homo sapiens	537	TFBS	AGGACACGTGGAGAGGCT	RS0153311	TGFB3	GS0014411	HIF1_HUMAN	TF0000897	ENST00000337138:ENST00000358595	None	HIF1_HUMAN	HIF1 TFBS
405	ARNT	Homo sapiens	537	TFBS	TCGGAACGTGGGCCTTGG	RS0153310	TGFB3	GS0014411	HIF1_HUMAN	TF0000897	ENST00000337138:ENST00000358595	None	HIF1_HUMAN	HIF1 TFBS
405	ARNT	Homo sapiens	537	TFBS	AGCGTACGTGCCTCAGGA	RS0153260	TFR	GS0014373	HIF1_HUMAN	TF0000897	ENST00000337138:ENST00000358595	None	HIF1_HUMAN	HIF1 TFBS
405	ARNT	Homo sapiens	537	TFBS	GGCAAACGTGTTCGAACT	RS0153293	ADM	GS0014396	HIF1_HUMAN	TF0000897	ENST00000337138:ENST00000358595	None	HIF1_HUMAN	HIF1 TFBS
405	ARNT	Homo sapiens	537	TFBS	TGTGTACGTGCAGGAAAG	RS0153237	TF	GS0014358	HIF1_HUMAN	TF0000897	ENST00000337138:ENST00000358595	None	HIF1_HUMAN	HIF1 TFBS
405	ARNT	Homo sapiens	537	TFBS	TGTGCGCGTGGTGCCATA	RS0153314	CITED2	GS0014412	HIF1_HUMAN	TF0000897	ENST00000337138:ENST00000358595	None	HIF1_HUMAN	HIF1 TFBS
405	ARNT	Homo sapiens	537	TFBS	ACGGGACGTGCAGCTACG	RS0153313	CITED2	GS0014412	HIF1_HUMAN	TF0000897	ENST00000337138:ENST00000358595	None	HIF1_HUMAN	HIF1 TFBS
405	ARNT	Homo sapiens	537	TFBS	CAGCTACGTGCCCACCTC	RS0153312	CITED2	GS0014412	HIF1_HUMAN	TF0000897	ENST00000337138:ENST00000358595	None	HIF1_HUMAN	HIF1 TFBS
405	ARNT	Homo sapiens	537	TFBS	TGTCCACGTGGGGGCCTG	RS0153291	ENG	GS0014394	HIF1_HUMAN	TF0000897	ENST00000337138:ENST00000358595	None	HIF1_HUMAN	HIF1 TFBS
405	ARNT	Homo sapiens	537	TFBS	GCTGTACGTGCATTGGAA	RS0153306	CA9	GS0014407	HIF1_HUMAN	TF0000897	ENST00000337138:ENST00000358595	None	HIF1_HUMAN	HIF1 TFBS
405	ARNT	Homo sapiens	537	TFBS	TGCATACGTGGGCTCCAA	RS0153248	VEGF	GS0014367	HIF1_HUMAN	TF0000897	ENST00000337138:ENST00000358595	None	HIF1_HUMAN	HIF1 TFBS
405	ARNT	Homo sapiens	537	TFBS	AGAGCACGTGGCGGGCCA	RS0153298	WT1	GS0014401	HIF1_HUMAN	TF0000897	ENST00000337138:ENST00000358595	None	HIF1_HUMAN	HIF1 TFBS
405	ARNT	Homo sapiens	537	TFBS	TGGCAACGTGTTCTTCAC	RS0153300	HSP90B1	GS0014402	HIF1_HUMAN	TF0000897	ENST00000337138:ENST00000358595	None	HIF1_HUMAN	HIF1 TFBS
405	ARNT	Homo sapiens	537	TFBS	GTCCCACGTGTGAGGGGC	RS0153299	HSP90B1	GS0014402	HIF1_HUMAN	TF0000897	ENST00000337138:ENST00000358595	None	HIF1_HUMAN	HIF1 TFBS
405	ARNT	Homo sapiens	537	TFBS	TGCATACGTGGGCTTCCA	RS0153269	VEGFA	GS0014379	HIF1_HUMAN	TF0000897	ENST00000337138:ENST00000358595	None	HIF1_HUMAN	HIF1 TFBS
405	ARNT	Homo sapiens	537	TFBS	AGAGGACGTGCCACGCCA	RS0153287	HMOX1	GS0014391	HIF1_HUMAN	TF0000897	ENST00000337138:ENST00000358595	None	HIF1_HUMAN	HIF1 TFBS
405	ARNT	Homo sapiens	537	TFBS	AGCGGACGTGCTGGCGTG	RS0153286	HMOX1	GS0014391	HIF1_HUMAN	TF0000897	ENST00000337138:ENST00000358595	None	HIF1_HUMAN	HIF1 TFBS
405	ARNT	Homo sapiens	537	TFBS	ACCGGGCGTGGTGGCTCA	RS0153279	FURIN	GS0014386	HIF1_HUMAN	TF0000897	ENST00000337138:ENST00000358595	None	HIF1_HUMAN	HIF1 TFBS
405	ARNT	Homo sapiens	537	TFBS	ACAGGACGTGAGGCATGT	RS0153316	ETS1	GS0014414	HIF1_HUMAN	TF0000897	ENST00000337138:ENST00000358595	None	HIF1_HUMAN	HIF1 TFBS
405	ARNT	Homo sapiens	537	TFBS	ACCCCACGTGGTTCTTTG	RS0153245	GCK	GS0014365	HIF1_HUMAN	TF0000897	ENST00000337138:ENST00000358595	None	HIF1_HUMAN	HIF1 TFBS
405	ARNT	Homo sapiens	537	TFBS	AGGACACGTGTGCGCTTT	RS0153301	ABCG2	GS0014403	HIF1_HUMAN	TF0000897	ENST00000337138:ENST00000358595	None	HIF1_HUMAN	HIF1 TFBS
405	ARNT	Homo sapiens	537	TFBS	GAGGGGCGTGTCTCTGCC	RS0153308	FECH	GS0014409	HIF1_HUMAN	TF0000897	ENST00000337138:ENST00000358595	None	HIF1_HUMAN	HIF1 TFBS
405	ARNT	Homo sapiens	537	TFBS	TCTGTACGTGACCACACT	RS0153296	CP	GS0014399	HIF1_HUMAN	TF0000897	ENST00000337138:ENST00000358595	None	HIF1_HUMAN	HIF1 TFBS
405	ARNT	Homo sapiens	537	TFBS	GAGCTACGTGCGCCCGTA	RS0153288	GAPDH	GS0014392	HIF1_HUMAN	TF0000897	ENST00000337138:ENST00000358595	None	HIF1_HUMAN	HIF1 TFBS
405	ARNT	Homo sapiens	537	TFBS	AGCTCACGTGCGGAACGT	RS0153278	DEC2	GS0014385	HIF1_HUMAN	TF0000897	ENST00000337138:ENST00000358595	None	HIF1_HUMAN	HIF1 TFBS
405	ARNT	Homo sapiens	537	TFBS	GACGCGCGTGCCCTGTGG	RS0153277	DEC2	GS0014385	HIF1_HUMAN	TF0000897	ENST00000337138:ENST00000358595	None	HIF1_HUMAN	HIF1 TFBS
405	ARNT	Homo sapiens	537	TFBS	TGACTACGTGCTGCCTAG	RS0153297	NOS2	GS0014400	HIF1_HUMAN	TF0000897	ENST00000337138:ENST00000358595	None	HIF1_HUMAN	HIF1 TFBS
405	ARNT	Homo sapiens	537	TFBS	CCAAACCGTGCTGACCAT	RS0153309	PCK1	GS0014410	HIF1_HUMAN	TF0000897	ENST00000337138:ENST00000358595	None	HIF1_HUMAN	HIF1 TFBS
405	ARNT	Homo sapiens	537	TFBS	GCCCTACGTGCTGTCTCA	RS0153243	EPO	GS0014364	HIF1_HUMAN	TF0000897	ENST00000337138:ENST00000358595	None	HIF1_HUMAN	HIF1 TFBS
405	ARNT	Homo sapiens	537	TFBS	TGCGCACGTGGGAAGCCC	RS0153282	TERT	GS0014388	HIF1_HUMAN	TF0000897	ENST00000337138:ENST00000358595	None	HIF1_HUMAN	HIF1 TFBS
405	ARNT	Homo sapiens	537	TFBS	TTCCCACGTGGCGGAGGG	RS0153281	TERT	GS0014388	HIF1_HUMAN	TF0000897	ENST00000337138:ENST00000358595	None	HIF1_HUMAN	HIF1 TFBS
405	ARNT	Homo sapiens	537	TFBS	CAGGTTGCCAGTCCTGCTCCATCCCTCATGTCCTGGAAGAGAGAGAGAGACGAGGTGGCTGCCCGAGTCCACGTGAAAGGCAGCCTCTGACCTCTTGTCCCCAGGCAGGT	RS0153211	ADORA2A	GS0014337	EPAS1_HUMAN/ ARNT_HUMAN	TF0000888	ENST00000358595:ENST00000263734	None	EPAS1_HUMAN/ ARNT_HUMAN	TFe
405	ARNT	Homo sapiens	537	TFBS	CACGTGAGACTCATGTGATGAAGCCGGGGGAGGGCGGGCAGGTCGCTCCTTCCCTCCCCGGCAGTGGCCAGACGTGCCTGGAGTCACAGGGTAGAACACGTAGCTCCAACCCACCCACTCGCTCCCATTTAACCCAGCCCGCAGCCTCTCCATTACTCCTCGGCTT	RS0153210	BHLHB2	GS0014336	EPAS1_HUMAN/ ARNT_HUMAN	TF0000888	ENST00000358595:ENST00000263734	None	EPAS1_HUMAN/ ARNT_HUMAN	TFe
405	ARNT	Homo sapiens	537	TFBS	CCAGGCCGGGCTCCCAGTGGATTCGCGGGCACAGACGCCCAGGACCGCGCTTCCCACGTGGCGGAGGGACTGGGGACCCGGGCACCCGTCCTGCCCCTTCACCTTCCAGCTCCGCCTCCTCCGCGCGGACCCCGCCCCGTCCCGACCCCTCCCGGGTCCCCGGCCCAGCCCCCTCCGGGCCCTCCCAGCCCCTCCCCTTCCTTTCCGCGGCCCCGCCCTCTCCTCGCGGCGCGAGTTTCAGGCAGCGCTGCGTCCTGCTGCGCACGTGGGAAGCC	RS0153209	TERT	GS0014335	EPAS1_HUMAN/ ARNT_HUMAN	TF0000888	ENST00000358595:ENST00000263734	None	EPAS1_HUMAN/ ARNT_HUMAN	TFe
405	ARNT	Homo sapiens	537	TFBS	GCCCTACGTGCTGTCTCA	RS0153208	EPO	GS0014334	EPAS1_HUMAN/ ARNT_HUMAN	TF0000888	ENST00000358595:ENST00000263734	None	EPAS1_HUMAN/ ARNT_HUMAN	TFe
405	ARNT	Homo sapiens	537	TFBS	GGCGTGCGCTGGGGGCGC	RS0826716	BRSK2	GS0014909	HIFALPHA	TF0001144	ENST00000358595:ENST00000337138:ENST00000263734	None	HIFALPHA	Ortiz_Barahona
405	ARNT	Homo sapiens	537	TFBS	TCCCCCTCCCCCCACGTG	RS0826715	KLF6	GS0014928	HIFALPHA	TF0001144	ENST00000358595:ENST00000337138:ENST00000263734	None	HIFALPHA	Ortiz_Barahona
405	ARNT	Homo sapiens	537	TFBS	GCCGGCTGGCGTCACGTG	RS0826714	YPEL5	GS0014927	HIFALPHA	TF0001144	ENST00000358595:ENST00000337138:ENST00000263734	None	HIFALPHA	Ortiz_Barahona
405	ARNT	Homo sapiens	537	TFBS	TGGGGCACGGGACACGTG	RS0826713	FOXO3	GS0014886	HIFALPHA	TF0001144	ENST00000358595:ENST00000337138:ENST00000263734	None	HIFALPHA	Ortiz_Barahona
405	ARNT	Homo sapiens	537	TFBS	GCACGTGCGCCCCGCGCT	RS0826712	EGFR	GS0014926	HIFALPHA	TF0001144	ENST00000358595:ENST00000337138:ENST00000263734	None	HIFALPHA	Ortiz_Barahona
405	ARNT	Homo sapiens	537	TFBS	TACGTGCTGAGAGCGCGA	RS0826711	MDGA2	GS0014925	HIFALPHA	TF0001144	ENST00000358595:ENST00000337138:ENST00000263734	None	HIFALPHA	Ortiz_Barahona
405	ARNT	Homo sapiens	537	TFBS	TGTTTTCTTTGTCACGTA	RS0826710	PCYT1B	GS0014911	HIFALPHA	TF0001144	ENST00000358595:ENST00000337138:ENST00000263734	None	HIFALPHA	Ortiz_Barahona
405	ARNT	Homo sapiens	537	TFBS	CCTGGGCGTCCGCACGTG	RS0826709	BCKDHA	GS0014924	HIFALPHA	TF0001144	ENST00000358595:ENST00000337138:ENST00000263734	None	HIFALPHA	Ortiz_Barahona
405	ARNT	Homo sapiens	537	TFBS	CCCTCCAGCAGTCACGCG	RS0826708	CDKN1B	GS0014923	HIFALPHA	TF0001144	ENST00000358595:ENST00000337138:ENST00000263734	None	HIFALPHA	Ortiz_Barahona
405	ARNT	Homo sapiens	537	TFBS	GACGTGCGGGGGGACAAG	RS0826707	PLCH2	GS0014922	HIFALPHA	TF0001144	ENST00000358595:ENST00000337138:ENST00000263734	None	HIFALPHA	Ortiz_Barahona
405	ARNT	Homo sapiens	537	TFBS	GACGTGCCTGACCGAGGC	RS0826706	FAM63B	GS0014921	HIFALPHA	TF0001144	ENST00000358595:ENST00000337138:ENST00000263734	None	HIFALPHA	Ortiz_Barahona
405	ARNT	Homo sapiens	537	TFBS	TCACGTGCACAGCCCAAA	RS0826705	TNFAIP3	GS0014920	HIFALPHA	TF0001144	ENST00000358595:ENST00000337138:ENST00000263734	None	HIFALPHA	Ortiz_Barahona
405	ARNT	Homo sapiens	537	TFBS	CCACGTGGTGGCCAAGCC	RS0826704	PCOLCE2	GS0014919	HIFALPHA	TF0001144	ENST00000358595:ENST00000337138:ENST00000263734	None	HIFALPHA	Ortiz_Barahona
405	ARNT	Homo sapiens	537	TFBS	TACGTGAGGCTGGGAGGG	RS0826703	PDGFB	GS0014894	HIFALPHA	TF0001144	ENST00000358595:ENST00000337138:ENST00000263734	None	HIFALPHA	Ortiz_Barahona
405	ARNT	Homo sapiens	537	TFBS	CCCTGCACAATTCACGTT	RS0826702	KLF7	GS0014912	HIFALPHA	TF0001144	ENST00000358595:ENST00000337138:ENST00000263734	None	HIFALPHA	Ortiz_Barahona
405	ARNT	Homo sapiens	537	TFBS	AACGTGAGAAAATTACAT	RS0826701	RORA	GS0014837	HIFALPHA	TF0001144	ENST00000358595:ENST00000337138:ENST00000263734	None	HIFALPHA	Ortiz_Barahona
405	ARNT	Homo sapiens	537	TFBS	AGAAGAGTTGTGCACGCA	RS0826700	MXI1	GS0014839	HIFALPHA	TF0001144	ENST00000358595:ENST00000337138:ENST00000263734	None	HIFALPHA	Ortiz_Barahona
405	ARNT	Homo sapiens	537	TFBS	GCTGCATTTTCTCACGTT	RS0826699	PLEKHA2	GS0014918	HIFALPHA	TF0001144	ENST00000358595:ENST00000337138:ENST00000263734	None	HIFALPHA	Ortiz_Barahona
405	ARNT	Homo sapiens	537	TFBS	CGGGTCCGCGATCACGCT	RS0826698	HK2	GS0014877	HIFALPHA	TF0001144	ENST00000358595:ENST00000337138:ENST00000263734	None	HIFALPHA	Ortiz_Barahona
405	ARNT	Homo sapiens	537	TFBS	TACGTGCGGCCCGACAGC	RS0826697	VEGFB	GS0014917	HIFALPHA	TF0001144	ENST00000358595:ENST00000337138:ENST00000263734	None	HIFALPHA	Ortiz_Barahona
405	ARNT	Homo sapiens	537	TFBS	GCCTGCGTCAATCACGCG	RS0826696	NR4A3	GS0014866	HIFALPHA	TF0001144	ENST00000358595:ENST00000337138:ENST00000263734	None	HIFALPHA	Ortiz_Barahona
405	ARNT	Homo sapiens	537	TFBS	CACGTGACCCGCCGGGCG	RS0826695	TCEAL3	GS0014916	HIFALPHA	TF0001144	ENST00000358595:ENST00000337138:ENST00000263734	None	HIFALPHA	Ortiz_Barahona
405	ARNT	Homo sapiens	537	TFBS	ACACACGTACATCACGTA	RS0826694	NRN1	GS0014897	HIFALPHA	TF0001144	ENST00000358595:ENST00000337138:ENST00000263734	None	HIFALPHA	Ortiz_Barahona
405	ARNT	Homo sapiens	537	TFBS	TGACGCGGCGCTCACGTG	RS0826693	TCEAL3	GS0014916	HIFALPHA	TF0001144	ENST00000358595:ENST00000337138:ENST00000263734	None	HIFALPHA	Ortiz_Barahona
405	ARNT	Homo sapiens	537	TFBS	AACGTGCAGGACTGCATG	RS0826692	SPRY1	GS0014915	HIFALPHA	TF0001144	ENST00000358595:ENST00000337138:ENST00000263734	None	HIFALPHA	Ortiz_Barahona
405	ARNT	Homo sapiens	537	TFBS	GTTTTACGGGCGCACGTA	RS0826691	GAPDH	GS0014883	HIFALPHA	TF0001144	ENST00000358595:ENST00000337138:ENST00000263734	None	HIFALPHA	Ortiz_Barahona
405	ARNT	Homo sapiens	537	TFBS	TGCGTGCGGGAGCCGCAG	RS0826690	HIVEP2	GS0014889	HIFALPHA	TF0001144	ENST00000358595:ENST00000337138:ENST00000263734	None	HIFALPHA	Ortiz_Barahona
405	ARNT	Homo sapiens	537	TFBS	CCACGCCGCGCACACGTG	RS0826689	EFNA3	GS0014881	HIFALPHA	TF0001144	ENST00000358595:ENST00000337138:ENST00000263734	None	HIFALPHA	Ortiz_Barahona
405	ARNT	Homo sapiens	537	TFBS	GACGTGCAGAGTGAGATC	RS0826688	PHF21A	GS0014914	HIFALPHA	TF0001144	ENST00000358595:ENST00000337138:ENST00000263734	None	HIFALPHA	Ortiz_Barahona
405	ARNT	Homo sapiens	537	TFBS	GCATTGTGTTATCACGTG	RS0826687	ZNF292	GS0014867	HIFALPHA	TF0001144	ENST00000358595:ENST00000337138:ENST00000263734	None	HIFALPHA	Ortiz_Barahona
405	ARNT	Homo sapiens	537	TFBS	CCCGCCTCCCCTCACGCC	RS0826686	PIM1	GS0014913	HIFALPHA	TF0001144	ENST00000358595:ENST00000337138:ENST00000263734	None	HIFALPHA	Ortiz_Barahona
405	ARNT	Homo sapiens	537	TFBS	GACGTGGCACCCTTCCCT	RS0826685	LOX	GS0014846	HIFALPHA	TF0001144	ENST00000358595:ENST00000337138:ENST00000263734	None	HIFALPHA	Ortiz_Barahona
405	ARNT	Homo sapiens	537	TFBS	TCAGCTGTTCAACACGTG	RS0826684	NR4A3	GS0014866	HIFALPHA	TF0001144	ENST00000358595:ENST00000337138:ENST00000263734	None	HIFALPHA	Ortiz_Barahona
405	ARNT	Homo sapiens	537	TFBS	CGGGGAGGTCCTCACGTA	RS0826683	KLF7	GS0014912	HIFALPHA	TF0001144	ENST00000358595:ENST00000337138:ENST00000263734	None	HIFALPHA	Ortiz_Barahona
405	ARNT	Homo sapiens	537	TFBS	TACGTGCAGGTAGCACCC	RS0826682	PCYT1B	GS0014911	HIFALPHA	TF0001144	ENST00000358595:ENST00000337138:ENST00000263734	None	HIFALPHA	Ortiz_Barahona
405	ARNT	Homo sapiens	537	TFBS	GATTGCTGCGCCCACGTG	RS0826681	HK2	GS0014877	HIFALPHA	TF0001144	ENST00000358595:ENST00000337138:ENST00000263734	None	HIFALPHA	Ortiz_Barahona
405	ARNT	Homo sapiens	537	TFBS	AGCGTGATGGCCGACTCC	RS0826680	BTG1	GS0014858	HIFALPHA	TF0001144	ENST00000358595:ENST00000337138:ENST00000263734	None	HIFALPHA	Ortiz_Barahona
405	ARNT	Homo sapiens	537	TFBS	TATCTCCGGCTGCACGTT	RS0826679	EDN1	GS0014910	HIFALPHA	TF0001144	ENST00000358595:ENST00000337138:ENST00000263734	None	HIFALPHA	Ortiz_Barahona
405	ARNT	Homo sapiens	537	TFBS	TGCGTGCGGCCGGGGCGG	RS0826678	BRSK2	GS0014909	HIFALPHA	TF0001144	ENST00000358595:ENST00000337138:ENST00000263734	None	HIFALPHA	Ortiz_Barahona
405	ARNT	Homo sapiens	537	TFBS	GACCCTGCCAGTCACGCC	RS0826677	RRAGD	GS0014870	HIFALPHA	TF0001144	ENST00000358595:ENST00000337138:ENST00000263734	None	HIFALPHA	Ortiz_Barahona
405	ARNT	Homo sapiens	537	TFBS	GACGTGTGGCAGCCTCTG	RS0826676	PFKFB3	GS0014854	HIFALPHA	TF0001144	ENST00000358595:ENST00000337138:ENST00000263734	None	HIFALPHA	Ortiz_Barahona
405	ARNT	Homo sapiens	537	TFBS	AACGTGCACCACAGGGTA	RS0826675	SCN1A	GS0014908	HIFALPHA	TF0001144	ENST00000358595:ENST00000337138:ENST00000263734	None	HIFALPHA	Ortiz_Barahona
405	ARNT	Homo sapiens	537	TFBS	TGGCCGCAGCGGCACGTC	RS0826674	PAG1	GS0014907	HIFALPHA	TF0001144	ENST00000358595:ENST00000337138:ENST00000263734	None	HIFALPHA	Ortiz_Barahona
405	ARNT	Homo sapiens	537	TFBS	GCTGGTCGGCGTCACGCG	RS0826673	SFXN3	GS0014906	HIFALPHA	TF0001144	ENST00000358595:ENST00000337138:ENST00000263734	None	HIFALPHA	Ortiz_Barahona
405	ARNT	Homo sapiens	537	TFBS	GGATGCAAACGGCACGCA	RS0826672	TSC22D3	GS0014905	HIFALPHA	TF0001144	ENST00000358595:ENST00000337138:ENST00000263734	None	HIFALPHA	Ortiz_Barahona
405	ARNT	Homo sapiens	537	TFBS	GACGTGACGCCTGGACAC	RS0826671	SIAH2	GS0014904	HIFALPHA	TF0001144	ENST00000358595:ENST00000337138:ENST00000263734	None	HIFALPHA	Ortiz_Barahona
405	ARNT	Homo sapiens	537	TFBS	GCCCCTTGGGGTCACGTG	RS0826670	EFNA3	GS0014881	HIFALPHA	TF0001144	ENST00000358595:ENST00000337138:ENST00000263734	None	HIFALPHA	Ortiz_Barahona
405	ARNT	Homo sapiens	537	TFBS	GACGTGAGGGCGCAAGGG	RS0826669	APLP1	GS0014903	HIFALPHA	TF0001144	ENST00000358595:ENST00000337138:ENST00000263734	None	HIFALPHA	Ortiz_Barahona
405	ARNT	Homo sapiens	537	TFBS	TACGTGACTCGGTGGGAA	RS0826668	MAFF	GS0014879	HIFALPHA	TF0001144	ENST00000358595:ENST00000337138:ENST00000263734	None	HIFALPHA	Ortiz_Barahona
405	ARNT	Homo sapiens	537	TFBS	TCGTTTCCAATGCACGTA	RS0826667	CA9	GS0014902	HIFALPHA	TF0001144	ENST00000358595:ENST00000337138:ENST00000263734	None	HIFALPHA	Ortiz_Barahona
405	ARNT	Homo sapiens	537	TFBS	TACGTGGGAGTCAGCACA	RS0826666	ADM	GS0014857	HIFALPHA	TF0001144	ENST00000358595:ENST00000337138:ENST00000263734	None	HIFALPHA	Ortiz_Barahona
405	ARNT	Homo sapiens	537	TFBS	CGCGTGTGGTCGTGCAGG	RS0826665	AK4	GS0014843	HIFALPHA	TF0001144	ENST00000358595:ENST00000337138:ENST00000263734	None	HIFALPHA	Ortiz_Barahona
405	ARNT	Homo sapiens	537	TFBS	GACTTCCGCCCTCACGTC	RS0826664	GAPDH	GS0014883	HIFALPHA	TF0001144	ENST00000358595:ENST00000337138:ENST00000263734	None	HIFALPHA	Ortiz_Barahona
405	ARNT	Homo sapiens	537	TFBS	GACGTGACCAGCAAGCAG	RS0826663	PKM2	GS0014880	HIFALPHA	TF0001144	ENST00000358595:ENST00000337138:ENST00000263734	None	HIFALPHA	Ortiz_Barahona
405	ARNT	Homo sapiens	537	TFBS	GAGCACGTCCCCCACGTC	RS0826662	TMEM45A	GS0014901	HIFALPHA	TF0001144	ENST00000358595:ENST00000337138:ENST00000263734	None	HIFALPHA	Ortiz_Barahona
405	ARNT	Homo sapiens	537	TFBS	CCCACCTCCCGTCACGTG	RS0826661	EFNA3	GS0014881	HIFALPHA	TF0001144	ENST00000358595:ENST00000337138:ENST00000263734	None	HIFALPHA	Ortiz_Barahona
405	ARNT	Homo sapiens	537	TFBS	GCTCTGCGGGGTCACGTG	RS0826660	GAPDH	GS0014883	HIFALPHA	TF0001144	ENST00000358595:ENST00000337138:ENST00000263734	None	HIFALPHA	Ortiz_Barahona
405	ARNT	Homo sapiens	537	TFBS	TGCGTGTGACATCCCCCC	RS0826659	STC2	GS0014848	HIFALPHA	TF0001144	ENST00000358595:ENST00000337138:ENST00000263734	None	HIFALPHA	Ortiz_Barahona
405	ARNT	Homo sapiens	537	TFBS	CCAGGCACAGCTCACGTC	RS0826658	PSD3	GS0014900	HIFALPHA	TF0001144	ENST00000358595:ENST00000337138:ENST00000263734	None	HIFALPHA	Ortiz_Barahona
405	ARNT	Homo sapiens	537	TFBS	TACGTGCCTCTCCTCACA	RS0826657	DDR1	GS0014899	HIFALPHA	TF0001144	ENST00000358595:ENST00000337138:ENST00000263734	None	HIFALPHA	Ortiz_Barahona
405	ARNT	Homo sapiens	537	TFBS	TCCTGGGGGGGTCACGTG	RS0826656	EFNA3	GS0014881	HIFALPHA	TF0001144	ENST00000358595:ENST00000337138:ENST00000263734	None	HIFALPHA	Ortiz_Barahona
405	ARNT	Homo sapiens	537	TFBS	GACGTGGGGGATGACACG	RS0826655	NRN1	GS0014897	HIFALPHA	TF0001144	ENST00000358595:ENST00000337138:ENST00000263734	None	HIFALPHA	Ortiz_Barahona
405	ARNT	Homo sapiens	537	TFBS	ACTCCCCTAGCGCACGCG	RS0826654	ABCB6	GS0014876	HIFALPHA	TF0001144	ENST00000358595:ENST00000337138:ENST00000263734	None	HIFALPHA	Ortiz_Barahona
405	ARNT	Homo sapiens	537	TFBS	GGCGCCAGGAGCCACGTC	RS0826653	HK2	GS0014877	HIFALPHA	TF0001144	ENST00000358595:ENST00000337138:ENST00000263734	None	HIFALPHA	Ortiz_Barahona
405	ARNT	Homo sapiens	537	TFBS	TGGGTGTGCGCGCACGTG	RS0826652	PDGFB	GS0014894	HIFALPHA	TF0001144	ENST00000358595:ENST00000337138:ENST00000263734	None	HIFALPHA	Ortiz_Barahona
405	ARNT	Homo sapiens	537	TFBS	CGCCGCGCCAGGCACGTC	RS0826651	APOLD1	GS0014896	HIFALPHA	TF0001144	ENST00000358595:ENST00000337138:ENST00000263734	None	HIFALPHA	Ortiz_Barahona
405	ARNT	Homo sapiens	537	TFBS	CGCGTGCGGGAGGGGGCG	RS0826650	AP3S1	GS0014895	HIFALPHA	TF0001144	ENST00000358595:ENST00000337138:ENST00000263734	None	HIFALPHA	Ortiz_Barahona
405	ARNT	Homo sapiens	537	TFBS	TGTGCCACCGAGCACGTG	RS0826649	PDGFB	GS0014894	HIFALPHA	TF0001144	ENST00000358595:ENST00000337138:ENST00000263734	None	HIFALPHA	Ortiz_Barahona
405	ARNT	Homo sapiens	537	TFBS	GACGTGATGCGGCGCGGG	RS0826648	GAPDH	GS0014883	HIFALPHA	TF0001144	ENST00000358595:ENST00000337138:ENST00000263734	None	HIFALPHA	Ortiz_Barahona
405	ARNT	Homo sapiens	537	TFBS	GACGTGAGGACAGAGTCG	RS0826647	TRPC1	GS0014893	HIFALPHA	TF0001144	ENST00000358595:ENST00000337138:ENST00000263734	None	HIFALPHA	Ortiz_Barahona
405	ARNT	Homo sapiens	537	TFBS	AGCGTGATCAGCGGCTGC	RS0826646	KLF10	GS0014850	HIFALPHA	TF0001144	ENST00000358595:ENST00000337138:ENST00000263734	None	HIFALPHA	Ortiz_Barahona
405	ARNT	Homo sapiens	537	TFBS	TGTGCGCTCCGCCACGTC	RS0826645	TPD52	GS0014892	HIFALPHA	TF0001144	ENST00000358595:ENST00000337138:ENST00000263734	None	HIFALPHA	Ortiz_Barahona
405	ARNT	Homo sapiens	537	TFBS	CCTCCCCTTCCCCACGCT	RS0826644	JUNB	GS0014884	HIFALPHA	TF0001144	ENST00000358595:ENST00000337138:ENST00000263734	None	HIFALPHA	Ortiz_Barahona
405	ARNT	Homo sapiens	537	TFBS	TACGTGCGCTCCGTGACT	RS0826643	PGAM1	GS0014891	HIFALPHA	TF0001144	ENST00000358595:ENST00000337138:ENST00000263734	None	HIFALPHA	Ortiz_Barahona
405	ARNT	Homo sapiens	537	TFBS	CGCCCCGTGCCCCACGTG	RS0826642	HOXA4	GS0014890	HIFALPHA	TF0001144	ENST00000358595:ENST00000337138:ENST00000263734	None	HIFALPHA	Ortiz_Barahona
405	ARNT	Homo sapiens	537	TFBS	TGCGCGCCGGTGCACGTC	RS0826641	HIVEP2	GS0014889	HIFALPHA	TF0001144	ENST00000358595:ENST00000337138:ENST00000263734	None	HIFALPHA	Ortiz_Barahona
405	ARNT	Homo sapiens	537	TFBS	CACGACAGTGAACACGCT	RS0826640	RORA	GS0014837	HIFALPHA	TF0001144	ENST00000358595:ENST00000337138:ENST00000263734	None	HIFALPHA	Ortiz_Barahona
405	ARNT	Homo sapiens	537	TFBS	TACGTGGAAACTGTCAAG	RS0826639	NR4A3	GS0014866	HIFALPHA	TF0001144	ENST00000358595:ENST00000337138:ENST00000263734	None	HIFALPHA	Ortiz_Barahona
405	ARNT	Homo sapiens	537	TFBS	GTTCGCTGGCCGCACGTC	RS0826638	FOXO3	GS0014886	HIFALPHA	TF0001144	ENST00000358595:ENST00000337138:ENST00000263734	None	HIFALPHA	Ortiz_Barahona
405	ARNT	Homo sapiens	537	TFBS	TCTCTTTCCAGTCACGCT	RS0826637	GBE1	GS0014888	HIFALPHA	TF0001144	ENST00000358595:ENST00000337138:ENST00000263734	None	HIFALPHA	Ortiz_Barahona
405	ARNT	Homo sapiens	537	TFBS	GCTTTGTGCTTTCACGTC	RS0826636	PDK3	GS0014872	HIFALPHA	TF0001144	ENST00000358595:ENST00000337138:ENST00000263734	None	HIFALPHA	Ortiz_Barahona
405	ARNT	Homo sapiens	537	TFBS	TGAGGGGCGGTTCACGTG	RS0826635	CHSY1	GS0014887	HIFALPHA	TF0001144	ENST00000358595:ENST00000337138:ENST00000263734	None	HIFALPHA	Ortiz_Barahona
405	ARNT	Homo sapiens	537	TFBS	GCCCTCCTCCCGCACGTG	RS0826634	FOXO3	GS0014886	HIFALPHA	TF0001144	ENST00000358595:ENST00000337138:ENST00000263734	None	HIFALPHA	Ortiz_Barahona
405	ARNT	Homo sapiens	537	TFBS	GAAAGCAGAGGTCACGTG	RS0826633	DPCD	GS0014885	HIFALPHA	TF0001144	ENST00000358595:ENST00000337138:ENST00000263734	None	HIFALPHA	Ortiz_Barahona
405	ARNT	Homo sapiens	537	TFBS	CCCCGCCGCGCCCACGCC	RS0826632	JUNB	GS0014884	HIFALPHA	TF0001144	ENST00000358595:ENST00000337138:ENST00000263734	None	HIFALPHA	Ortiz_Barahona
405	ARNT	Homo sapiens	537	TFBS	AACGTGTCAGATCTTGCA	RS0826631	MXI1	GS0014839	HIFALPHA	TF0001144	ENST00000358595:ENST00000337138:ENST00000263734	None	HIFALPHA	Ortiz_Barahona
405	ARNT	Homo sapiens	537	TFBS	AACTGTCCACAGCACGTG	RS0826630	PLOD1	GS0014863	HIFALPHA	TF0001144	ENST00000358595:ENST00000337138:ENST00000263734	None	HIFALPHA	Ortiz_Barahona
405	ARNT	Homo sapiens	537	TFBS	TCTGGAGGTGGGCACGTA	RS0826629	CITED2	GS0014875	HIFALPHA	TF0001144	ENST00000358595:ENST00000337138:ENST00000263734	None	HIFALPHA	Ortiz_Barahona
405	ARNT	Homo sapiens	537	TFBS	CTGGCTCGCCTGCACGTC	RS0826628	GAPDH	GS0014883	HIFALPHA	TF0001144	ENST00000358595:ENST00000337138:ENST00000263734	None	HIFALPHA	Ortiz_Barahona
405	ARNT	Homo sapiens	537	TFBS	CCAGGGCTGAGTCACGTG	RS0826627	RLF	GS0014882	HIFALPHA	TF0001144	ENST00000358595:ENST00000337138:ENST00000263734	None	HIFALPHA	Ortiz_Barahona
405	ARNT	Homo sapiens	537	TFBS	CACGTGACCCCGCCGAAC	RS0826626	ZNF292	GS0014867	HIFALPHA	TF0001144	ENST00000358595:ENST00000337138:ENST00000263734	None	HIFALPHA	Ortiz_Barahona
405	ARNT	Homo sapiens	537	TFBS	TACGTGCGGTTTAATAAG	RS0826625	ADM	GS0014857	HIFALPHA	TF0001144	ENST00000358595:ENST00000337138:ENST00000263734	None	HIFALPHA	Ortiz_Barahona
405	ARNT	Homo sapiens	537	TFBS	CTCCGAGTCCCGCACGCA	RS0826624	ENO1	GS0014855	HIFALPHA	TF0001144	ENST00000358595:ENST00000337138:ENST00000263734	None	HIFALPHA	Ortiz_Barahona
405	ARNT	Homo sapiens	537	TFBS	CCGGAGAAAGGACACGCA	RS0826623	MXI1	GS0014839	HIFALPHA	TF0001144	ENST00000358595:ENST00000337138:ENST00000263734	None	HIFALPHA	Ortiz_Barahona
405	ARNT	Homo sapiens	537	TFBS	CCTCCCCCTAGTCACGTG	RS0826622	EFNA3	GS0014881	HIFALPHA	TF0001144	ENST00000358595:ENST00000337138:ENST00000263734	None	HIFALPHA	Ortiz_Barahona
405	ARNT	Homo sapiens	537	TFBS	GACGTGCTCCGGAGCCGA	RS0826621	EFNA3	GS0014881	HIFALPHA	TF0001144	ENST00000358595:ENST00000337138:ENST00000263734	None	HIFALPHA	Ortiz_Barahona
405	ARNT	Homo sapiens	537	TFBS	AGGAAGGTAAGCCACGTG	RS0826620	RORA	GS0014837	HIFALPHA	TF0001144	ENST00000358595:ENST00000337138:ENST00000263734	None	HIFALPHA	Ortiz_Barahona
405	ARNT	Homo sapiens	537	TFBS	AATGGGCGTGCGCACGTC	RS0826619	HK2	GS0014877	HIFALPHA	TF0001144	ENST00000358595:ENST00000337138:ENST00000263734	None	HIFALPHA	Ortiz_Barahona
405	ARNT	Homo sapiens	537	TFBS	CGCGTGCGTCAGCGCCGC	RS0826618	NR4A3	GS0014866	HIFALPHA	TF0001144	ENST00000358595:ENST00000337138:ENST00000263734	None	HIFALPHA	Ortiz_Barahona
405	ARNT	Homo sapiens	537	TFBS	TACGTGCAGACAAGCACA	RS0826617	PKM2	GS0014880	HIFALPHA	TF0001144	ENST00000358595:ENST00000337138:ENST00000263734	None	HIFALPHA	Ortiz_Barahona
405	ARNT	Homo sapiens	537	TFBS	CTCGCGAGGTGTCACGTG	RS0826616	MAFF	GS0014879	HIFALPHA	TF0001144	ENST00000358595:ENST00000337138:ENST00000263734	None	HIFALPHA	Ortiz_Barahona
405	ARNT	Homo sapiens	537	TFBS	CACCCTCCTCCCCACGTG	RS0826615	PFKFB3	GS0014854	HIFALPHA	TF0001144	ENST00000358595:ENST00000337138:ENST00000263734	None	HIFALPHA	Ortiz_Barahona
405	ARNT	Homo sapiens	537	TFBS	TGTGTACGTGTGCACGCT	RS0826614	STC2	GS0014848	HIFALPHA	TF0001144	ENST00000358595:ENST00000337138:ENST00000263734	None	HIFALPHA	Ortiz_Barahona
405	ARNT	Homo sapiens	537	TFBS	TTGAGCCGCCGCCACGTC	RS0826613	P4HA2	GS0014878	HIFALPHA	TF0001144	ENST00000358595:ENST00000337138:ENST00000263734	None	HIFALPHA	Ortiz_Barahona
405	ARNT	Homo sapiens	537	TFBS	TTCCGGCGAGAGCACGTG	RS0826612	HK2	GS0014877	HIFALPHA	TF0001144	ENST00000358595:ENST00000337138:ENST00000263734	None	HIFALPHA	Ortiz_Barahona
405	ARNT	Homo sapiens	537	TFBS	CGGGAAGGGACGCACGTG	RS0826611	ABCB6	GS0014876	HIFALPHA	TF0001144	ENST00000358595:ENST00000337138:ENST00000263734	None	HIFALPHA	Ortiz_Barahona
405	ARNT	Homo sapiens	537	TFBS	GAGGGCCAGCCCCACGTG	RS0826610	KLF10	GS0014850	HIFALPHA	TF0001144	ENST00000358595:ENST00000337138:ENST00000263734	None	HIFALPHA	Ortiz_Barahona
405	ARNT	Homo sapiens	537	TFBS	CGCCGCCCGCGGCACGTG	RS0826609	CITED2	GS0014875	HIFALPHA	TF0001144	ENST00000358595:ENST00000337138:ENST00000263734	None	HIFALPHA	Ortiz_Barahona
405	ARNT	Homo sapiens	537	TFBS	TGCGTGCGCGTGTGCGGG	RS0826608	STC2	GS0014848	HIFALPHA	TF0001144	ENST00000358595:ENST00000337138:ENST00000263734	None	HIFALPHA	Ortiz_Barahona
405	ARNT	Homo sapiens	537	TFBS	CGCGTGATCGGCGACTGC	RS0826607	KLF10	GS0014850	HIFALPHA	TF0001144	ENST00000358595:ENST00000337138:ENST00000263734	None	HIFALPHA	Ortiz_Barahona
405	ARNT	Homo sapiens	537	TFBS	GCAGTCAGTCCTCACGTT	RS0826606	ADM	GS0014857	HIFALPHA	TF0001144	ENST00000358595:ENST00000337138:ENST00000263734	None	HIFALPHA	Ortiz_Barahona
405	ARNT	Homo sapiens	537	TFBS	TACGTGGCAAAGCCATTT	RS0826605	RORA	GS0014837	HIFALPHA	TF0001144	ENST00000358595:ENST00000337138:ENST00000263734	None	HIFALPHA	Ortiz_Barahona
405	ARNT	Homo sapiens	537	TFBS	GCTCTGGGGCCCCACGTC	RS0826604	ENO1	GS0014855	HIFALPHA	TF0001144	ENST00000358595:ENST00000337138:ENST00000263734	None	HIFALPHA	Ortiz_Barahona
405	ARNT	Homo sapiens	537	TFBS	GCTCCGCTCCTCCACGTC	RS0826603	SMAD7	GS0014861	HIFALPHA	TF0001144	ENST00000358595:ENST00000337138:ENST00000263734	None	HIFALPHA	Ortiz_Barahona
405	ARNT	Homo sapiens	537	TFBS	GACGTGCCTAACCCAGAG	RS0826602	DARS	GS0014874	HIFALPHA	TF0001144	ENST00000358595:ENST00000337138:ENST00000263734	None	HIFALPHA	Ortiz_Barahona
405	ARNT	Homo sapiens	537	TFBS	ATCCCTTTCCCTCACGCA	RS0826601	RORA	GS0014837	HIFALPHA	TF0001144	ENST00000358595:ENST00000337138:ENST00000263734	None	HIFALPHA	Ortiz_Barahona
405	ARNT	Homo sapiens	537	TFBS	AAGCGCGCCCGGCACGTG	RS0826600	ZNF292	GS0014867	HIFALPHA	TF0001144	ENST00000358595:ENST00000337138:ENST00000263734	None	HIFALPHA	Ortiz_Barahona
405	ARNT	Homo sapiens	537	TFBS	CAGCGCCAGGTGCACGCA	RS0826599	IGFBP5	GS0014873	HIFALPHA	TF0001144	ENST00000358595:ENST00000337138:ENST00000263734	None	HIFALPHA	Ortiz_Barahona
405	ARNT	Homo sapiens	537	TFBS	TACGTGCAGCAACCGACT	RS0826598	PDK3	GS0014872	HIFALPHA	TF0001144	ENST00000358595:ENST00000337138:ENST00000263734	None	HIFALPHA	Ortiz_Barahona
405	ARNT	Homo sapiens	537	TFBS	TCTGCTCCCAAGCACGTG	RS0826597	PPP1R3C	GS0014871	HIFALPHA	TF0001144	ENST00000358595:ENST00000337138:ENST00000263734	None	HIFALPHA	Ortiz_Barahona
405	ARNT	Homo sapiens	537	TFBS	CGCCCAGGCAGCCACGTC	RS0826596	LOX	GS0014846	HIFALPHA	TF0001144	ENST00000358595:ENST00000337138:ENST00000263734	None	HIFALPHA	Ortiz_Barahona
405	ARNT	Homo sapiens	537	TFBS	TGCGTGACCCGAGTCACC	RS0826595	RRAGD	GS0014870	HIFALPHA	TF0001144	ENST00000358595:ENST00000337138:ENST00000263734	None	HIFALPHA	Ortiz_Barahona
405	ARNT	Homo sapiens	537	TFBS	CGCGTGTGCACAGCAATA	RS0826594	MXI1	GS0014839	HIFALPHA	TF0001144	ENST00000358595:ENST00000337138:ENST00000263734	None	HIFALPHA	Ortiz_Barahona
405	ARNT	Homo sapiens	537	TFBS	GGGCGGCGCGGGCACGTG	RS0826593	YEATS2	GS0014869	HIFALPHA	TF0001144	ENST00000358595:ENST00000337138:ENST00000263734	None	HIFALPHA	Ortiz_Barahona
405	ARNT	Homo sapiens	537	TFBS	GGTTCCACTAGGCACGTC	RS0826592	NR4A3	GS0014866	HIFALPHA	TF0001144	ENST00000358595:ENST00000337138:ENST00000263734	None	HIFALPHA	Ortiz_Barahona
405	ARNT	Homo sapiens	537	TFBS	CGTTGGCGCGCACACGCC	RS0826591	RORA	GS0014837	HIFALPHA	TF0001144	ENST00000358595:ENST00000337138:ENST00000263734	None	HIFALPHA	Ortiz_Barahona
405	ARNT	Homo sapiens	537	TFBS	ACACGTGACGGATGCCCC	RS0826590	AVPI1	GS0014868	HIFALPHA	TF0001144	ENST00000358595:ENST00000337138:ENST00000263734	None	HIFALPHA	Ortiz_Barahona
405	ARNT	Homo sapiens	537	TFBS	TACGTGCTCGGCGCCGTG	RS0826589	ZNF292	GS0014867	HIFALPHA	TF0001144	ENST00000358595:ENST00000337138:ENST00000263734	None	HIFALPHA	Ortiz_Barahona
405	ARNT	Homo sapiens	537	TFBS	AACGTGAACTGGGAATTG	RS0826588	KLF10	GS0014850	HIFALPHA	TF0001144	ENST00000358595:ENST00000337138:ENST00000263734	None	HIFALPHA	Ortiz_Barahona
405	ARNT	Homo sapiens	537	TFBS	GACGTGCCGAGAGAGCGA	RS0826587	NR4A3	GS0014866	HIFALPHA	TF0001144	ENST00000358595:ENST00000337138:ENST00000263734	None	HIFALPHA	Ortiz_Barahona
405	ARNT	Homo sapiens	537	TFBS	CCTGGCGGCGGCCACGCG	RS0826586	STC2	GS0014848	HIFALPHA	TF0001144	ENST00000358595:ENST00000337138:ENST00000263734	None	HIFALPHA	Ortiz_Barahona
405	ARNT	Homo sapiens	537	TFBS	TACGTGGGGGACGTGCAG	RS0826585	HK1	GS0014856	HIFALPHA	TF0001144	ENST00000358595:ENST00000337138:ENST00000263734	None	HIFALPHA	Ortiz_Barahona
405	ARNT	Homo sapiens	537	TFBS	TACGTGCGCTGCGTGAGG	RS0826584	EGLN3	GS0014865	HIFALPHA	TF0001144	ENST00000358595:ENST00000337138:ENST00000263734	None	HIFALPHA	Ortiz_Barahona
405	ARNT	Homo sapiens	537	TFBS	TACGTGCCCGGCGCTCCG	RS0826583	PNRC1	GS0014864	HIFALPHA	TF0001144	ENST00000358595:ENST00000337138:ENST00000263734	None	HIFALPHA	Ortiz_Barahona
405	ARNT	Homo sapiens	537	TFBS	CAGCACGTGCAGCACGTA	RS0826582	PLOD1	GS0014863	HIFALPHA	TF0001144	ENST00000358595:ENST00000337138:ENST00000263734	None	HIFALPHA	Ortiz_Barahona
405	ARNT	Homo sapiens	537	TFBS	ACACGTGAGGGGGGGGTG	RS0826581	SERPINE1	GS0014862	HIFALPHA	TF0001144	ENST00000358595:ENST00000337138:ENST00000263734	None	HIFALPHA	Ortiz_Barahona
405	ARNT	Homo sapiens	537	TFBS	CTCCGGCCTCGTCACGTG	RS0826580	SMAD7	GS0014861	HIFALPHA	TF0001144	ENST00000358595:ENST00000337138:ENST00000263734	None	HIFALPHA	Ortiz_Barahona
405	ARNT	Homo sapiens	537	TFBS	TACGTGACCCATACCCCT	RS0826579	PPME1	GS0014860	HIFALPHA	TF0001144	ENST00000358595:ENST00000337138:ENST00000263734	None	HIFALPHA	Ortiz_Barahona
405	ARNT	Homo sapiens	537	TFBS	AGCGTGCAAGCCGCCGCG	RS0826578	CXCR4	GS0014859	HIFALPHA	TF0001144	ENST00000358595:ENST00000337138:ENST00000263734	None	HIFALPHA	Ortiz_Barahona
405	ARNT	Homo sapiens	537	TFBS	GCGGGGAGACGGCACGTC	RS0826577	BTG1	GS0014858	HIFALPHA	TF0001144	ENST00000358595:ENST00000337138:ENST00000263734	None	HIFALPHA	Ortiz_Barahona
405	ARNT	Homo sapiens	537	TFBS	GACGTGCCGGCGGAACCG	RS0826576	ADM	GS0014857	HIFALPHA	TF0001144	ENST00000358595:ENST00000337138:ENST00000263734	None	HIFALPHA	Ortiz_Barahona
405	ARNT	Homo sapiens	537	TFBS	GACGTGCAGGATGATGCG	RS0826575	HK1	GS0014856	HIFALPHA	TF0001144	ENST00000358595:ENST00000337138:ENST00000263734	None	HIFALPHA	Ortiz_Barahona
405	ARNT	Homo sapiens	537	TFBS	GTGCGGTGAGCGCACGCA	RS0826574	STC2	GS0014848	HIFALPHA	TF0001144	ENST00000358595:ENST00000337138:ENST00000263734	None	HIFALPHA	Ortiz_Barahona
405	ARNT	Homo sapiens	537	TFBS	GACGTGAGCGACGTGTGG	RS0826573	PFKFB3	GS0014854	HIFALPHA	TF0001144	ENST00000358595:ENST00000337138:ENST00000263734	None	HIFALPHA	Ortiz_Barahona
405	ARNT	Homo sapiens	537	TFBS	AACGTGGCAGGAATGATG	RS0826572	RORA	GS0014837	HIFALPHA	TF0001144	ENST00000358595:ENST00000337138:ENST00000263734	None	HIFALPHA	Ortiz_Barahona
405	ARNT	Homo sapiens	537	TFBS	TGCGTGTGGCACGTGCGG	RS0826571	BNIP3	GS0014844	HIFALPHA	TF0001144	ENST00000358595:ENST00000337138:ENST00000263734	None	HIFALPHA	Ortiz_Barahona
405	ARNT	Homo sapiens	537	TFBS	TCGGGGCTCCGTCACGTA	RS0826570	ENO1	GS0014855	HIFALPHA	TF0001144	ENST00000358595:ENST00000337138:ENST00000263734	None	HIFALPHA	Ortiz_Barahona
405	ARNT	Homo sapiens	537	TFBS	TCACGTGCTGTCGCGCGC	RS0826569	PFKFB3	GS0014854	HIFALPHA	TF0001144	ENST00000358595:ENST00000337138:ENST00000263734	None	HIFALPHA	Ortiz_Barahona
405	ARNT	Homo sapiens	537	TFBS	CGGGCCGTGCGGCACGCC	RS0826568	PFKFB3	GS0014854	HIFALPHA	TF0001144	ENST00000358595:ENST00000337138:ENST00000263734	None	HIFALPHA	Ortiz_Barahona
405	ARNT	Homo sapiens	537	TFBS	GCCCGTAGGGATCACGTG	RS0826567	SLC25A36	GS0014853	HIFALPHA	TF0001144	ENST00000358595:ENST00000337138:ENST00000263734	None	HIFALPHA	Ortiz_Barahona
405	ARNT	Homo sapiens	537	TFBS	CAGCTATTTGTTCACGTA	RS0826566	LOX	GS0014846	HIFALPHA	TF0001144	ENST00000358595:ENST00000337138:ENST00000263734	None	HIFALPHA	Ortiz_Barahona
405	ARNT	Homo sapiens	537	TFBS	TACGTGCGCCCGGAGTCC	RS0826565	DDIT4	GS0014852	HIFALPHA	TF0001144	ENST00000358595:ENST00000337138:ENST00000263734	None	HIFALPHA	Ortiz_Barahona
405	ARNT	Homo sapiens	537	TFBS	TACGTGTGCACGCTCACG	RS0826564	STC2	GS0014848	HIFALPHA	TF0001144	ENST00000358595:ENST00000337138:ENST00000263734	None	HIFALPHA	Ortiz_Barahona
405	ARNT	Homo sapiens	537	TFBS	CGCGTGCGCGGGGCGGGT	RS0826563	BNIP3	GS0014844	HIFALPHA	TF0001144	ENST00000358595:ENST00000337138:ENST00000263734	None	HIFALPHA	Ortiz_Barahona
405	ARNT	Homo sapiens	537	TFBS	GACGTGCAGCCCCCACAG	RS0826562	KLF10	GS0014850	HIFALPHA	TF0001144	ENST00000358595:ENST00000337138:ENST00000263734	None	HIFALPHA	Ortiz_Barahona
405	ARNT	Homo sapiens	537	TFBS	GAACGCTGCTGCCACGTC	RS0826561	P4HA1	GS0014838	HIFALPHA	TF0001144	ENST00000358595:ENST00000337138:ENST00000263734	None	HIFALPHA	Ortiz_Barahona
405	ARNT	Homo sapiens	537	TFBS	CGTGTGCACGCTCACGTC	RS0826560	STC2	GS0014848	HIFALPHA	TF0001144	ENST00000358595:ENST00000337138:ENST00000263734	None	HIFALPHA	Ortiz_Barahona
405	ARNT	Homo sapiens	537	TFBS	GACGTGGGATGGAGCTAG	RS0826559	RORA	GS0014837	HIFALPHA	TF0001144	ENST00000358595:ENST00000337138:ENST00000263734	None	HIFALPHA	Ortiz_Barahona
405	ARNT	Homo sapiens	537	TFBS	CGAGAAGTCAGGCACGTA	RS0826558	MIF	GS0014851	HIFALPHA	TF0001144	ENST00000358595:ENST00000337138:ENST00000263734	None	HIFALPHA	Ortiz_Barahona
405	ARNT	Homo sapiens	537	TFBS	CCTCCCCCCAGACACGTT	RS0826557	LOX	GS0014846	HIFALPHA	TF0001144	ENST00000358595:ENST00000337138:ENST00000263734	None	HIFALPHA	Ortiz_Barahona
405	ARNT	Homo sapiens	537	TFBS	CTCCACTGAGGCCACGCC	RS0826556	GADD45B	GS0014842	HIFALPHA	TF0001144	ENST00000358595:ENST00000337138:ENST00000263734	None	HIFALPHA	Ortiz_Barahona
405	ARNT	Homo sapiens	537	TFBS	CCTCGCCGCTCGCACGTC	RS0826555	KLF10	GS0014850	HIFALPHA	TF0001144	ENST00000358595:ENST00000337138:ENST00000263734	None	HIFALPHA	Ortiz_Barahona
405	ARNT	Homo sapiens	537	TFBS	TACGTGCCAGATTTCAGG	RS0826554	STC1	GS0014849	HIFALPHA	TF0001144	ENST00000358595:ENST00000337138:ENST00000263734	None	HIFALPHA	Ortiz_Barahona
405	ARNT	Homo sapiens	537	TFBS	CTCTTCTGACGTCACGCG	RS0826553	MXI1	GS0014839	HIFALPHA	TF0001144	ENST00000358595:ENST00000337138:ENST00000263734	None	HIFALPHA	Ortiz_Barahona
405	ARNT	Homo sapiens	537	TFBS	TCACCCTGCTAGCACGTG	RS0826552	STC2	GS0014848	HIFALPHA	TF0001144	ENST00000358595:ENST00000337138:ENST00000263734	None	HIFALPHA	Ortiz_Barahona
405	ARNT	Homo sapiens	537	TFBS	GACGTGTGAGCTGCCAGC	RS0826551	RORA	GS0014837	HIFALPHA	TF0001144	ENST00000358595:ENST00000337138:ENST00000263734	None	HIFALPHA	Ortiz_Barahona
405	ARNT	Homo sapiens	537	TFBS	GACGTGCCGCTCCCGGGC	RS0826550	SLC2A1	GS0014847	HIFALPHA	TF0001144	ENST00000358595:ENST00000337138:ENST00000263734	None	HIFALPHA	Ortiz_Barahona
405	ARNT	Homo sapiens	537	TFBS	AACGTGCAAGGCGGACAG	RS0826548	LOX	GS0014846	HIFALPHA	TF0001144	ENST00000358595:ENST00000337138:ENST00000263734	None	HIFALPHA	Ortiz_Barahona
405	ARNT	Homo sapiens	537	TFBS	TGCGTGCAGGATGTGAGT	RS0826549	RORA	GS0014837	HIFALPHA	TF0001144	ENST00000358595:ENST00000337138:ENST00000263734	None	HIFALPHA	Ortiz_Barahona
405	ARNT	Homo sapiens	537	TFBS	TGCGTGCGCCCGGCTCGG	RS0826546	MXI1	GS0014839	HIFALPHA	TF0001144	ENST00000358595:ENST00000337138:ENST00000263734	None	HIFALPHA	Ortiz_Barahona
405	ARNT	Homo sapiens	537	TFBS	GACGTGATGCCAACGGCC	RS0826547	MXI1	GS0014839	HIFALPHA	TF0001144	ENST00000358595:ENST00000337138:ENST00000263734	None	HIFALPHA	Ortiz_Barahona
405	ARNT	Homo sapiens	537	TFBS	TACGTGCCGGCGCGAAGG	RS0826545	NFIL3	GS0014845	HIFALPHA	TF0001144	ENST00000358595:ENST00000337138:ENST00000263734	None	HIFALPHA	Ortiz_Barahona
405	ARNT	Homo sapiens	537	TFBS	CCACGTGCGAGGACCGGG	RS0826544	AK4	GS0014843	HIFALPHA	TF0001144	ENST00000358595:ENST00000337138:ENST00000263734	None	HIFALPHA	Ortiz_Barahona
405	ARNT	Homo sapiens	537	TFBS	CTCACTTGCCAGCACGTA	RS0826543	MXI1	GS0014839	HIFALPHA	TF0001144	ENST00000358595:ENST00000337138:ENST00000263734	None	HIFALPHA	Ortiz_Barahona
405	ARNT	Homo sapiens	537	TFBS	GCACGTGCGGCGCGTGCG	RS0826542	BNIP3	GS0014844	HIFALPHA	TF0001144	ENST00000358595:ENST00000337138:ENST00000263734	None	HIFALPHA	Ortiz_Barahona
405	ARNT	Homo sapiens	537	TFBS	TCTGCTGTTCTTCACGTT	RS0826541	MXI1	GS0014839	HIFALPHA	TF0001144	ENST00000358595:ENST00000337138:ENST00000263734	None	HIFALPHA	Ortiz_Barahona
405	ARNT	Homo sapiens	537	TFBS	TACGTGCCGGGGCGCATG	RS0826540	AK4	GS0014843	HIFALPHA	TF0001144	ENST00000358595:ENST00000337138:ENST00000263734	None	HIFALPHA	Ortiz_Barahona
405	ARNT	Homo sapiens	537	TFBS	GGTTCTCGCCCCCACGTG	RS0826539	GADD45B	GS0014842	HIFALPHA	TF0001144	ENST00000358595:ENST00000337138:ENST00000263734	None	HIFALPHA	Ortiz_Barahona
405	ARNT	Homo sapiens	537	TFBS	TACGTGATGCCCGGCCCG	RS0826538	PFKP	GS0014841	HIFALPHA	TF0001144	ENST00000358595:ENST00000337138:ENST00000263734	None	HIFALPHA	Ortiz_Barahona
405	ARNT	Homo sapiens	537	TFBS	TACGTGTGGAGGCTCACG	RS0826537	PLOD2	GS0014840	HIFALPHA	TF0001144	ENST00000358595:ENST00000337138:ENST00000263734	None	HIFALPHA	Ortiz_Barahona
405	ARNT	Homo sapiens	537	TFBS	GTGGCCACCAGTCACGTA	RS0826536	MXI1	GS0014839	HIFALPHA	TF0001144	ENST00000358595:ENST00000337138:ENST00000263734	None	HIFALPHA	Ortiz_Barahona
405	ARNT	Homo sapiens	537	TFBS	TACGTGAGCTCGATCACA	RS0826535	P4HA1	GS0014838	HIFALPHA	TF0001144	ENST00000358595:ENST00000337138:ENST00000263734	None	HIFALPHA	Ortiz_Barahona
405	ARNT	Homo sapiens	537	TFBS	CCCTCCCCCCTTCACGTA	RS0826534	P4HA1	GS0014838	HIFALPHA	TF0001144	ENST00000358595:ENST00000337138:ENST00000263734	None	HIFALPHA	Ortiz_Barahona
405	ARNT	Homo sapiens	537	TFBS	TACGTGCGTTCGGGCAGG	RS0826533	RORA	GS0014837	HIFALPHA	TF0001144	ENST00000358595:ENST00000337138:ENST00000263734	None	HIFALPHA	Ortiz_Barahona
405	ARNT	Homo sapiens	537	TFBS	CTGCGCGCTCTGCACGTA	RS0826532	EGLN1	GS0014836	HIFALPHA	TF0001144	ENST00000358595:ENST00000337138:ENST00000263734	None	HIFALPHA	Ortiz_Barahona
405	ARNT	Homo sapiens	537	TFBS	GACGTGCCGCGGCGCCCG	RS0826531	ERO1L	GS0014835	HIFALPHA	TF0001144	ENST00000358595:ENST00000337138:ENST00000263734	None	HIFALPHA	Ortiz_Barahona
405	ARNT	Homo sapiens	537	TFBS	AAACGGAAGCCGCACGTC	RS0826530	PGK1	GS0014834	HIFALPHA	TF0001144	ENST00000358595:ENST00000337138:ENST00000263734	None	HIFALPHA	Ortiz_Barahona
405	ARNT	Homo sapiens	537	TFBS	AGGCTCACCGCCCACGCG	RS0826529	VEGFA	GS0014832	HIFALPHA	TF0001144	ENST00000358595:ENST00000337138:ENST00000263734	None	HIFALPHA	Ortiz_Barahona
405	ARNT	Homo sapiens	537	TFBS	CTCGAGCGTCTCCACGTC	RS0826528	BNIP3L	GS0014833	HIFALPHA	TF0001144	ENST00000358595:ENST00000337138:ENST00000263734	None	HIFALPHA	Ortiz_Barahona
405	ARNT	Homo sapiens	537	TFBS	AGATATTAACATCACGTC	RS0826527	VEGFA	GS0014832	HIFALPHA	TF0001144	ENST00000358595:ENST00000337138:ENST00000263734	None	HIFALPHA	Ortiz_Barahona
405	ARNT	Homo sapiens	537	TFBS	GGCGTGAGCCCTCCCCCT	RS0826526	VEGFA	GS0014832	HIFALPHA	TF0001144	ENST00000358595:ENST00000337138:ENST00000263734	None	HIFALPHA	Ortiz_Barahona
405	ARNT	Homo sapiens	537	TFBS	GACGTGACAAACGGAAGC	RS0826525	PGK1	GS0014834	HIFALPHA	TF0001144	ENST00000358595:ENST00000337138:ENST00000263734	None	HIFALPHA	Ortiz_Barahona
405	ARNT	Homo sapiens	537	TFBS	GGCTCCGTGCCCCACGCG	RS0826524	VEGFA	GS0014832	HIFALPHA	TF0001144	ENST00000358595:ENST00000337138:ENST00000263734	None	HIFALPHA	Ortiz_Barahona
405	ARNT	Homo sapiens	537	TFBS	GACGTGCGGCGGGGACGC	RS0826523	BNIP3L	GS0014833	HIFALPHA	TF0001144	ENST00000358595:ENST00000337138:ENST00000263734	None	HIFALPHA	Ortiz_Barahona
405	ARNT	Homo sapiens	537	TFBS	TACGTGGGCTCCAACAGG	RS0826522	VEGFA	GS0014832	HIFALPHA	TF0001144	ENST00000358595:ENST00000337138:ENST00000263734	None	HIFALPHA	Ortiz_Barahona
405	ARNT	Homo sapiens	537	TFBS	CAGCCCGACTCACACGTG	RS0826521	LDHA	GS0014831	HIFALPHA	TF0001144	ENST00000358595:ENST00000337138:ENST00000263734	None	HIFALPHA	Ortiz_Barahona
405	ARNT	Homo sapiens	537	TFBS	TGCGTGCGAGCGCGCGCG	RS0826520	VEGFA	GS0014832	HIFALPHA	TF0001144	ENST00000358595:ENST00000337138:ENST00000263734	None	HIFALPHA	Ortiz_Barahona
405	ARNT	Homo sapiens	537	TFBS	CCGGAGTCACCGCACGTA	RS0826519	VEGFA	GS0014832	HIFALPHA	TF0001144	ENST00000358595:ENST00000337138:ENST00000263734	None	HIFALPHA	Ortiz_Barahona
405	ARNT	Homo sapiens	537	TFBS	CGTGGGTTCCCGCACGTC	RS0826518	LDHA	GS0014831	HIFALPHA	TF0001144	ENST00000358595:ENST00000337138:ENST00000263734	None	HIFALPHA	Ortiz_Barahona

## Sheet: ARNTL_EG406
ENTREZ_GENE_ID	GENE_NAME	GENE_SPECIES	TFE_ID	SECTION	ATTRIBUTE	VALUE
406	ARNTL	Homo sapiens	538	OVERVIEW	class-family	Helix-Loop-Helix Family
406	ARNTL	Homo sapiens	538	OVERVIEW	class-group	Zipper-Type Group
406	ARNTL	Homo sapiens	538	OVERVIEW	class-subfamily
406	ARNTL	Homo sapiens	538	OVERVIEW	description	aryl hydrocarbon receptor nuclear translocator-like
406	ARNTL	Homo sapiens	538	OVERVIEW	ensembl-gene-id	ENSG00000133794
406	ARNTL	Homo sapiens	538	OVERVIEW	entrez-gene-id	406
406	ARNTL	Homo sapiens	538	OVERVIEW	homologs	582
406	ARNTL	Homo sapiens	538	OVERVIEW	homologs	580
406	ARNTL	Homo sapiens	538	OVERVIEW	omim-id	602550
406	ARNTL	Homo sapiens	538	OVERVIEW	parent-tf
406	ARNTL	Homo sapiens	538	OVERVIEW	refseq-id	NP_001025443
406	ARNTL	Homo sapiens	538	OVERVIEW	refseq-id	NP_001025444
406	ARNTL	Homo sapiens	538	OVERVIEW	refseq-id	NP_001169
406	ARNTL	Homo sapiens	538	OVERVIEW	score	65
406	ARNTL	Homo sapiens	538	OVERVIEW	species	Homo sapiens
406	ARNTL	Homo sapiens	538	OVERVIEW	symbol	ARNTL
406	ARNTL	Homo sapiens	538	OVERVIEW	synonyms	BMAL1
406	ARNTL	Homo sapiens	538	OVERVIEW	synonyms	BMAL1c
406	ARNTL	Homo sapiens	538	OVERVIEW	synonyms	MGC47515
406	ARNTL	Homo sapiens	538	OVERVIEW	synonyms	JAP3
406	ARNTL	Homo sapiens	538	OVERVIEW	synonyms	PASD3
406	ARNTL	Homo sapiens	538	OVERVIEW	synonyms	MOP3
406	ARNTL	Homo sapiens	538	OVERVIEW	synonyms	bHLHe5
406	ARNTL	Homo sapiens	538	OVERVIEW	synonyms	TIC
406	ARNTL	Homo sapiens	538	OVERVIEW	uniprot-id	O00327
ENTREZ_GENE_ID	GENE_NAME	GENE_SPECIES	TFE_ID	SECTION	AUTHORS_FULL_NAME	FIRST_NAME	MIDDLE_NAME	LAST_NAME	INSTITUTION	CITY	PROVINCE	COUNTRY	HOMEPAGE	INTERESTS
406	ARNTL	Homo sapiens	538	AUTHORS	John B. Hogenesch	John	B.	Hogenesch		Philadelphia	PA	United States	http://bioinf.itmat.upenn.edu/hogeneschlab/
406	ARNTL	Homo sapiens	538	AUTHORS	Jason P. DeBruyne	Jason	P.	DeBruyne	University of Pennsylvania	Atlanta	Georgia	United States		circadian biology, neuroscience, physiology, genetics, genomics
ENTREZ_GENE_ID	GENE_NAME	GENE_SPECIES	TFE_ID	SECTION	GO_ID	GO_TERM	CATEGORY	EVIDENCE_CODE	ENTREZ_GENE_ID	PUBMED_ID
406	ARNTL	Homo sapiens	538	GENE-ONTOLOGY	GO:0005634	nucleus	Cellular component	IEA	406	0
406	ARNTL	Homo sapiens	538	GENE-ONTOLOGY	GO:0045944	positive regulation of transcription from RNA polymerase II promoter	Biological process	IGI	406	9576906
406	ARNTL	Homo sapiens	538	GENE-ONTOLOGY	GO:0042176	regulation of protein catabolic process	Biological process	IEA	406	0
406	ARNTL	Homo sapiens	538	GENE-ONTOLOGY	GO:0017162	aryl hydrocarbon receptor binding	Molecular function	IPI	406	9079689
406	ARNTL	Homo sapiens	538	GENE-ONTOLOGY	GO:0007165	signal transduction	Biological process	IEA	406	0
406	ARNTL	Homo sapiens	538	GENE-ONTOLOGY	GO:0006355	regulation of transcription, DNA-dependent	Biological process	IEA	406	0
406	ARNTL	Homo sapiens	538	GENE-ONTOLOGY	GO:0004871	signal transducer activity	Molecular function	IEA	406	0
406	ARNTL	Homo sapiens	538	GENE-ONTOLOGY	GO:0007623	circadian rhythm	Biological process	IEA	406	0
406	ARNTL	Homo sapiens	538	GENE-ONTOLOGY	GO:0005667	transcription factor complex	Cellular component	IPI	406	9576906
406	ARNTL	Homo sapiens	538	GENE-ONTOLOGY	GO:0005515	protein binding	Molecular function	IEA	406	0
406	ARNTL	Homo sapiens	538	GENE-ONTOLOGY	GO:0003700	transcription factor activity	Molecular function	IEA	406	0
406	ARNTL	Homo sapiens	538	GENE-ONTOLOGY	GO:0003677	DNA binding	Molecular function	IGI	406	9576906
406	ARNTL	Homo sapiens	538	GENE-ONTOLOGY	GO:0000060	protein import into nucleus, translocation	Biological process	IEA	406	0
406	ARNTL	Homo sapiens	538	GENE-ONTOLOGY	GO:0051879	Hsp90 protein binding	Molecular function	IDA	406	9079689
ENTREZ_GENE_ID	GENE_NAME	GENE_SPECIES	TFE_ID	SECTION	GENE_ID	GENE_SYMBOL	EXPERIMENT_TYPE	NATURE_OF_INTERACTION	PUBMED_ID	SOURCE
406	ARNTL	Homo sapiens	538	INTERACTORS	ETG2034	EPAS1	Reconstituted Complex|Two-hybrid	Physical: with another TF	9576906	auto
406	ARNTL	Homo sapiens	538	INTERACTORS	ETG196	AHR	Reconstituted Complex|Two-hybrid	Physical: with another TF	9079689	auto
406	ARNTL	Homo sapiens	538	INTERACTORS	ETG5914	RARA	Reconstituted Complex		11439184	auto
406	ARNTL	Homo sapiens	538	INTERACTORS	ETG4862	NPAS2	Two-hybrid|Reconstituted Complex	Physical: with co-activator affecting recruitment|Physical: with another TF	9576906|11439184	auto
406	ARNTL	Homo sapiens	538	INTERACTORS	ETG7316	UBC	Affinity Capture-Western		18644859	auto
406	ARNTL	Homo sapiens	538	INTERACTORS	ETG3320	HSP90AA1	Reconstituted Complex		9079689	auto
406	ARNTL	Homo sapiens	538	INTERACTORS	RP1-85F18.1	EP300	Reconstituted Complex	Physical: with co-activator affecting recruitment	14645221	auto
406	ARNTL	Homo sapiens	538	INTERACTORS	ETG1407	CRY1	Two-hybrid	Physical: with co-repressor affecting recruitment	10531061	auto
406	ARNTL	Homo sapiens	538	INTERACTORS	ETG6256	RXRA	Reconstituted Complex		11439184	auto
406	ARNTL	Homo sapiens	538	INTERACTORS	ETG8850	KAT2B	Reconstituted Complex	Physical: with co-activator affecting recruitment	14645221	auto
406	ARNTL	Homo sapiens	538	INTERACTORS	ETG9575	CLOCK	Two-hybrid	Physical: with another TF: complex binds DNA|Physical: translocation	11439184|14701734|9576906	auto
406	ARNTL	Homo sapiens	538	INTERACTORS	RP1-5O6.1	CSNK1E	Biochemical Activity	Physical: enzyme modification: phosphorylation	11875063	auto
406	ARNTL	Homo sapiens	538	INTERACTORS	ETG3091	HIF1A	Reconstituted Complex|Two-hybrid	Physical: with another TF	9576906	auto
406	ARNTL	Homo sapiens	538	INTERACTORS	ETG6612	SUMO3	Biochemical Activity|Affinity Capture-Western	Physical: enzyme modification: sumoylation	18644859	auto
406	ARNTL	Homo sapiens	538	INTERACTORS	ETG6613	SUMO2	Biochemical Activity	Physical: enzyme modification: sumoylation	18644859	auto
406	ARNTL	Homo sapiens	538	INTERACTORS	ETG266743	NPAS4	Two-hybrid		14701734	auto
ENTREZ_GENE_ID	GENE_NAME	GENE_SPECIES	TFE_ID	SECTION	COMPOUND_NAME	PUBCHEM_ID	IUPAC_NAME	EXPERIMENT_TYPE	NATURE_OF_INTERACTION	PUBMED_ID	SOURCE
ENTREZ_GENE_ID	GENE_NAME	GENE_SPECIES	TFE_ID	SECTION	MESH_TERM	FISHERS_EXACT_P_VALUE	ASSC_ENTREZ_GENE_ID	FREQ_TERM_AND_GENE	FREQ_TERM_ONLY	FREQ_GENE_ONLY	DATE_COMPUTED
406	ARNTL	Homo sapiens	538	MESH-ALL	p300-CBP Transcription Factors	0.00448269	406	1	36	2309	2010-06-01
406	ARNTL	Homo sapiens	538	MESH-ALL	Weather	0.486471	406	1	36	339383	2010-06-01
406	ARNTL	Homo sapiens	538	MESH-ALL	Wakefulness	0.0220437	406	1	36	11453	2010-06-01
406	ARNTL	Homo sapiens	538	MESH-ALL	Vital Signs	0.448814	406	1	36	303644	2010-06-01
406	ARNTL	Homo sapiens	538	MESH-ALL	Viral Regulatory and Accessory Proteins	5.07202e-45	406	21	36	49518	2010-06-01
406	ARNTL	Homo sapiens	538	MESH-ALL	Viral Proteins	7.75535e-34	406	21	36	169521	2010-06-01
406	ARNTL	Homo sapiens	538	MESH-ALL	Vertebrates	0.000386276	406	35	36	13848299	2010-06-01
406	ARNTL	Homo sapiens	538	MESH-ALL	Vasopressins	0.0590583	406	1	36	31261	2010-06-01
406	ARNTL	Homo sapiens	538	MESH-ALL	Vascular Diseases	0.8898	406	1	36	1099516	2010-06-01
406	ARNTL	Homo sapiens	538	MESH-ALL	United States	0.840202	406	1	36	918936	2010-06-01
406	ARNTL	Homo sapiens	538	MESH-ALL	Ubiquitins	0.0241986	406	1	36	12586	2010-06-01
406	ARNTL	Homo sapiens	538	MESH-ALL	Two-Hybrid System Techniques	0.0153579	406	1	36	7953	2010-06-01
406	ARNTL	Homo sapiens	538	MESH-ALL	Tumor Suppressor Proteins	0.000256047	406	3	36	62746	2010-06-01
406	ARNTL	Homo sapiens	538	MESH-ALL	Tumor Suppressor Protein p53	0.00143082	406	2	36	28373	2010-06-01
406	ARNTL	Homo sapiens	538	MESH-ALL	Tumor Markers, Biological	0.218438	406	1	36	126241	2010-06-01
406	ARNTL	Homo sapiens	538	MESH-ALL	Tumor Cells, Cultured	0.00274994	406	4	36	301836	2010-06-01
406	ARNTL	Homo sapiens	538	MESH-ALL	Tryptamines	0.135002	406	1	36	74390	2010-06-01
406	ARNTL	Homo sapiens	538	MESH-ALL	Transferases	1.26525e-25	406	23	36	610231	2010-06-01
406	ARNTL	Homo sapiens	538	MESH-ALL	Transfection	7.54675e-08	406	6	36	110426	2010-06-01
406	ARNTL	Homo sapiens	538	MESH-ALL	Transcriptional Activation	1.44982e-09	406	5	36	24391	2010-06-01
406	ARNTL	Homo sapiens	538	MESH-ALL	Transcription, Genetic	5.1816e-09	406	7	36	127549	2010-06-01
406	ARNTL	Homo sapiens	538	MESH-ALL	Transcription Factors	7.72185e-56	406	33	36	302724	2010-06-01
406	ARNTL	Homo sapiens	538	MESH-ALL	Trans-Activators	9.45488e-47	406	21	36	40953	2010-06-01
406	ARNTL	Homo sapiens	538	MESH-ALL	Tissues	0.924371	406	1	36	1280558	2010-06-01
406	ARNTL	Homo sapiens	538	MESH-ALL	Time Factors	0.478695	406	2	36	821146	2010-06-01
406	ARNTL	Homo sapiens	538	MESH-ALL	Time	0.104706	406	4	36	928469	2010-06-01
406	ARNTL	Homo sapiens	538	MESH-ALL	Thermodynamics	0.464919	406	1	36	318629	2010-06-01
406	ARNTL	Homo sapiens	538	MESH-ALL	Tetrachlorodibenzodioxin	0.0114905	406	1	36	5939	2010-06-01
406	ARNTL	Homo sapiens	538	MESH-ALL	Temperature	0.415502	406	1	36	273954	2010-06-01
406	ARNTL	Homo sapiens	538	MESH-ALL	Tandem Repeat Sequences	0.00203153	406	2	36	33923	2010-06-01
406	ARNTL	Homo sapiens	538	MESH-ALL	Suprachiasmatic Nucleus	2.20191e-05	406	2	36	3467	2010-06-01
406	ARNTL	Homo sapiens	538	MESH-ALL	Steroids, Fluorinated	0.0959873	406	1	36	51793	2010-06-01
406	ARNTL	Homo sapiens	538	MESH-ALL	Steroids	0.338185	406	2	36	616214	2010-06-01
406	ARNTL	Homo sapiens	538	MESH-ALL	Stem Cells	0.00381938	406	3	36	161361	2010-06-01
406	ARNTL	Homo sapiens	538	MESH-ALL	Statistics as Topic	0.938492	406	1	36	1379145	2010-06-01
406	ARNTL	Homo sapiens	538	MESH-ALL	Specialty Uses of Chemicals	0.000951276	406	8	36	1083532	2010-06-01
406	ARNTL	Homo sapiens	538	MESH-ALL	Staining and Labeling	0.23381	406	1	36	136378	2010-06-01
406	ARNTL	Homo sapiens	538	MESH-ALL	Software	0.138508	406	1	36	76469	2010-06-01
406	ARNTL	Homo sapiens	538	MESH-ALL	Social Sciences	0.930302	406	1	36	1319579	2010-06-01
406	ARNTL	Homo sapiens	538	MESH-ALL	Sleep	0.0932883	406	1	36	50265	2010-06-01
406	ARNTL	Homo sapiens	538	MESH-ALL	Small Ubiquitin-Related Modifier Proteins	0.0026582	406	1	36	1368	2010-06-01
406	ARNTL	Homo sapiens	538	MESH-ALL	Skin and Connective Tissue Diseases	0.808122	406	1	36	829348	2010-06-01
406	ARNTL	Homo sapiens	538	MESH-ALL	Skin Diseases	0.730238	406	1	36	661304	2010-06-01
406	ARNTL	Homo sapiens	538	MESH-ALL	Signal Transduction	0.403337	406	1	36	263521	2010-06-01
406	ARNTL	Homo sapiens	538	MESH-ALL	Sequence Homology, Amino Acid	2.74132e-05	406	4	36	88614	2010-06-01
406	ARNTL	Homo sapiens	538	MESH-ALL	Serologic Tests	0.0379347	406	2	36	158031	2010-06-01
406	ARNTL	Homo sapiens	538	MESH-ALL	Sequence Alignment	7.91238e-06	406	4	36	64411	2010-06-01
406	ARNTL	Homo sapiens	538	MESH-ALL	Sequence Analysis	1.62549e-05	406	5	36	163695	2010-06-01
406	ARNTL	Homo sapiens	538	MESH-ALL	Sequence Analysis, DNA	1.76845e-06	406	5	36	103283	2010-06-01
406	ARNTL	Homo sapiens	538	MESH-ALL	Sequence Homology	0.000121627	406	4	36	130481	2010-06-01
406	ARNTL	Homo sapiens	538	MESH-ALL	Sense Organs	0.0289797	406	3	36	343544	2010-06-01
406	ARNTL	Homo sapiens	538	MESH-ALL	Sensory Receptor Cells	0.0094645	406	2	36	75077	2010-06-01
406	ARNTL	Homo sapiens	538	MESH-ALL	Seasonal Affective Disorder	0.00183116	406	1	36	942	2010-06-01
406	ARNTL	Homo sapiens	538	MESH-ALL	Seasons	0.109082	406	1	36	59270	2010-06-01
406	ARNTL	Homo sapiens	538	MESH-ALL	Schizophrenia and Disorders with Psychotic Features	0.17273	406	1	36	97205	2010-06-01
406	ARNTL	Homo sapiens	538	MESH-ALL	Saccharomyces cerevisiae Proteins	0.0579335	406	1	36	30648	2010-06-01
406	ARNTL	Homo sapiens	538	MESH-ALL	Schizophrenia	0.128042	406	1	36	70287	2010-06-01
406	ARNTL	Homo sapiens	538	MESH-ALL	Risk Factors	0.535524	406	1	36	389967	2010-06-01
406	ARNTL	Homo sapiens	538	MESH-ALL	Rodentia	3.95985e-09	406	19	36	2235577	2010-06-01
406	ARNTL	Homo sapiens	538	MESH-ALL	Reverse Transcriptase Polymerase Chain Reaction	0.0139697	406	2	36	92162	2010-06-01
406	ARNTL	Homo sapiens	538	MESH-ALL	Ribonucleotides	0.401451	406	1	36	261922	2010-06-01
406	ARNTL	Homo sapiens	538	MESH-ALL	Risk	0.682472	406	1	36	580324	2010-06-01
406	ARNTL	Homo sapiens	538	MESH-ALL	Retinal Neurons	0.00129796	406	2	36	27001	2010-06-01
406	ARNTL	Homo sapiens	538	MESH-ALL	Retinoid X Receptors	0.00509078	406	1	36	2623	2010-06-01
406	ARNTL	Homo sapiens	538	MESH-ALL	Response Elements	0.0102373	406	1	36	5288	2010-06-01
406	ARNTL	Homo sapiens	538	MESH-ALL	Retina	0.000735083	406	3	36	90275	2010-06-01
406	ARNTL	Homo sapiens	538	MESH-ALL	Repetitive Sequences, Nucleic Acid	0.0103649	406	2	36	78742	2010-06-01
406	ARNTL	Homo sapiens	538	MESH-ALL	Repressor Proteins	0.0548184	406	1	36	28954	2010-06-01
406	ARNTL	Homo sapiens	538	MESH-ALL	Regulatory Elements, Transcriptional	5.33892e-17	406	11	36	98790	2010-06-01
406	ARNTL	Homo sapiens	538	MESH-ALL	Regulatory Sequences, Nucleic Acid	2.12176e-20	406	13	36	109109	2010-06-01
406	ARNTL	Homo sapiens	538	MESH-ALL	Recombinant Proteins	0.00109003	406	4	36	233964	2010-06-01
406	ARNTL	Homo sapiens	538	MESH-ALL	Recombination, Genetic	1.46909e-06	406	6	36	184244	2010-06-01
406	ARNTL	Homo sapiens	538	MESH-ALL	Receptors, Retinoic Acid	0.0134049	406	1	36	6935	2010-06-01
406	ARNTL	Homo sapiens	538	MESH-ALL	Receptors, Steroid	0.100383	406	1	36	54291	2010-06-01
406	ARNTL	Homo sapiens	538	MESH-ALL	Recombinant Fusion Proteins	0.00779625	406	2	36	67841	2010-06-01
406	ARNTL	Homo sapiens	538	MESH-ALL	Receptors, Growth Factor	0.126595	406	1	36	69438	2010-06-01
406	ARNTL	Homo sapiens	538	MESH-ALL	Receptors, Peptide	0.276206	406	1	36	165396	2010-06-01
406	ARNTL	Homo sapiens	538	MESH-ALL	Receptors, Progesterone	0.0227727	406	1	36	11836	2010-06-01
406	ARNTL	Homo sapiens	538	MESH-ALL	Receptors, G-Protein-Coupled	0.066059	406	2	36	215894	2010-06-01
406	ARNTL	Homo sapiens	538	MESH-ALL	Receptors, Estrogen	0.0555954	406	1	36	29376	2010-06-01
406	ARNTL	Homo sapiens	538	MESH-ALL	Receptors, Cell Surface	0.11261	406	3	36	604981	2010-06-01
406	ARNTL	Homo sapiens	538	MESH-ALL	Receptors, Cytoplasmic and Nuclear	2.71228e-05	406	4	36	88371	2010-06-01
406	ARNTL	Homo sapiens	538	MESH-ALL	Receptor, erbB-2	0.0180624	406	1	36	9366	2010-06-01
406	ARNTL	Homo sapiens	538	MESH-ALL	Receptors, Aryl Hydrocarbon	1.44341e-05	406	2	36	2806	2010-06-01
406	ARNTL	Homo sapiens	538	MESH-ALL	Rats, Wistar	0.263769	406	1	36	156716	2010-06-01
406	ARNTL	Homo sapiens	538	MESH-ALL	Reading Frames	7.5525e-06	406	3	36	19014	2010-06-01
406	ARNTL	Homo sapiens	538	MESH-ALL	Receptor Protein-Tyrosine Kinases	0.123709	406	1	36	67749	2010-06-01
406	ARNTL	Homo sapiens	538	MESH-ALL	Rats, Inbred SHR	0.0266881	406	1	36	13898	2010-06-01
406	ARNTL	Homo sapiens	538	MESH-ALL	Rats, Inbred Strains	0.41829	406	1	36	276375	2010-06-01
406	ARNTL	Homo sapiens	538	MESH-ALL	Radiation	0.0194845	406	3	36	294572	2010-06-01
406	ARNTL	Homo sapiens	538	MESH-ALL	Radiation, Nonionizing	0.00570211	406	3	36	186481	2010-06-01
406	ARNTL	Homo sapiens	538	MESH-ALL	Rats	0.440326	406	3	36	1245785	2010-06-01
406	ARNTL	Homo sapiens	538	MESH-ALL	RNA, Small Interfering	0.0330751	406	1	36	17279	2010-06-01
406	ARNTL	Homo sapiens	538	MESH-ALL	RNA, Untranslated	0.0746167	406	1	36	39814	2010-06-01
406	ARNTL	Homo sapiens	538	MESH-ALL	RNA, Antisense	0.0477829	406	1	36	25148	2010-06-01
406	ARNTL	Homo sapiens	538	MESH-ALL	RNA, Messenger	2.88539e-09	406	9	36	282078	2010-06-01
406	ARNTL	Homo sapiens	538	MESH-ALL	RNA Interference	0.0247741	406	1	36	12889	2010-06-01
406	ARNTL	Homo sapiens	538	MESH-ALL	RNA Processing, Post-Transcriptional	0.0609838	406	1	36	32312	2010-06-01
406	ARNTL	Homo sapiens	538	MESH-ALL	RNA Splicing	0.0475603	406	1	36	25028	2010-06-01
406	ARNTL	Homo sapiens	538	MESH-ALL	RNA	6.26793e-11	406	12	36	478440	2010-06-01
406	ARNTL	Homo sapiens	538	MESH-ALL	Purines	0.54562	406	1	36	401021	2010-06-01
406	ARNTL	Homo sapiens	538	MESH-ALL	Quality of Health Care	0.939718	406	4	36	3606914	2010-06-01
406	ARNTL	Homo sapiens	538	MESH-ALL	Quality of Life	0.14047	406	1	36	77636	2010-06-01
406	ARNTL	Homo sapiens	538	MESH-ALL	Public Health	0.975261	406	4	36	4163651	2010-06-01
406	ARNTL	Homo sapiens	538	MESH-ALL	Purine Nucleotides	0.387666	406	1	36	250381	2010-06-01
406	ARNTL	Homo sapiens	538	MESH-ALL	Psychophysiology	0.630413	406	1	36	504581	2010-06-01
406	ARNTL	Homo sapiens	538	MESH-ALL	Psychotic Disorders	0.0606763	406	1	36	32144	2010-06-01
406	ARNTL	Homo sapiens	538	MESH-ALL	Proto-Oncogene Proteins	0.20506	406	1	36	117575	2010-06-01
406	ARNTL	Homo sapiens	538	MESH-ALL	Psychological Phenomena and Processes	0.88633	406	1	36	1084519	2010-06-01
406	ARNTL	Homo sapiens	538	MESH-ALL	Protein-Tyrosine Kinases	0.187131	406	1	36	106181	2010-06-01
406	ARNTL	Homo sapiens	538	MESH-ALL	Proteins	3.32047e-19	406	33	36	3978677	2010-06-01
406	ARNTL	Homo sapiens	538	MESH-ALL	Protein Structure, Tertiary	1.14129e-08	406	6	36	80036	2010-06-01
406	ARNTL	Homo sapiens	538	MESH-ALL	Protein-Serine-Threonine Kinases	9.68984e-06	406	5	36	146915	2010-06-01
406	ARNTL	Homo sapiens	538	MESH-ALL	Protein Processing, Post-Translational	2.55314e-09	406	5	36	27336	2010-06-01
406	ARNTL	Homo sapiens	538	MESH-ALL	Protein Structure, Secondary	3.92256e-15	406	9	36	60875	2010-06-01
406	ARNTL	Homo sapiens	538	MESH-ALL	Protein Modification, Translational	2.6348e-09	406	5	36	27510	2010-06-01
406	ARNTL	Homo sapiens	538	MESH-ALL	Protein Engineering	0.14534	406	1	36	80544	2010-06-01
406	ARNTL	Homo sapiens	538	MESH-ALL	Protein Interaction Mapping	0.000501962	406	2	36	16686	2010-06-01
406	ARNTL	Homo sapiens	538	MESH-ALL	Protein Kinases	8.69162e-06	406	6	36	251697	2010-06-01
406	ARNTL	Homo sapiens	538	MESH-ALL	Protein Biosynthesis	1.98544e-08	406	6	36	87934	2010-06-01
406	ARNTL	Homo sapiens	538	MESH-ALL	Protein Conformation	6.09038e-18	406	14	36	229771	2010-06-01
406	ARNTL	Homo sapiens	538	MESH-ALL	Proteasome Endopeptidase Complex	0.0192945	406	1	36	10011	2010-06-01
406	ARNTL	Homo sapiens	538	MESH-ALL	Protein Binding	2.72065e-11	406	9	36	165137	2010-06-01
406	ARNTL	Homo sapiens	538	MESH-ALL	Prosencephalon	0.203512	406	2	36	429724	2010-06-01
406	ARNTL	Homo sapiens	538	MESH-ALL	Promoter Regions, Genetic	1.87844e-15	406	10	36	91030	2010-06-01
406	ARNTL	Homo sapiens	538	MESH-ALL	Probability	0.727717	406	1	36	656693	2010-06-01
406	ARNTL	Homo sapiens	538	MESH-ALL	Primates	0.000101115	406	32	36	10952241	2010-06-01
406	ARNTL	Homo sapiens	538	MESH-ALL	Preventive Health Services	0.482986	406	1	36	335970	2010-06-01
406	ARNTL	Homo sapiens	538	MESH-ALL	Pregnenes	0.278939	406	1	36	167323	2010-06-01
406	ARNTL	Homo sapiens	538	MESH-ALL	Pregnenediones	0.251971	406	1	36	148612	2010-06-01
406	ARNTL	Homo sapiens	538	MESH-ALL	Pregnanes	0.104326	406	2	36	282218	2010-06-01
406	ARNTL	Homo sapiens	538	MESH-ALL	Pregnadienetriols	0.14819	406	1	36	82253	2010-06-01
406	ARNTL	Homo sapiens	538	MESH-ALL	Pregnadienes	0.215835	406	1	36	124543	2010-06-01
406	ARNTL	Homo sapiens	538	MESH-ALL	Precipitin Tests	0.00766323	406	2	36	67235	2010-06-01
406	ARNTL	Homo sapiens	538	MESH-ALL	Population Groups	0.254388	406	1	36	150262	2010-06-01
406	ARNTL	Homo sapiens	538	MESH-ALL	Population Characteristics	0.337998	406	3	36	1055144	2010-06-01
406	ARNTL	Homo sapiens	538	MESH-ALL	Population	0.142253	406	1	36	78699	2010-06-01
406	ARNTL	Homo sapiens	538	MESH-ALL	Polysomnography	0.0182115	406	1	36	9444	2010-06-01
406	ARNTL	Homo sapiens	538	MESH-ALL	Polymorphism, Single Nucleotide	1.96038e-09	406	5	36	25919	2010-06-01
406	ARNTL	Homo sapiens	538	MESH-ALL	Polymorphism, Genetic	2.10476e-07	406	6	36	131659	2010-06-01
406	ARNTL	Homo sapiens	538	MESH-ALL	Polymerase Chain Reaction	0.0147401	406	3	36	264935	2010-06-01
406	ARNTL	Homo sapiens	538	MESH-ALL	Polycyclic Compounds	0.72994	406	2	36	1300255	2010-06-01
406	ARNTL	Homo sapiens	538	MESH-ALL	Plasmids	0.013284	406	2	36	89740	2010-06-01
406	ARNTL	Homo sapiens	538	MESH-ALL	Plant Proteins	9.07653e-10	406	7	36	98891	2010-06-01
406	ARNTL	Homo sapiens	538	MESH-ALL	Pituitary Hormones, Posterior	0.0817942	406	1	36	43807	2010-06-01
406	ARNTL	Homo sapiens	538	MESH-ALL	Pituitary Hormones	0.365719	406	1	36	232518	2010-06-01
406	ARNTL	Homo sapiens	538	MESH-ALL	Piperidones	0.0483393	406	1	36	25448	2010-06-01
406	ARNTL	Homo sapiens	538	MESH-ALL	Piperidines	0.178892	406	1	36	101027	2010-06-01
406	ARNTL	Homo sapiens	538	MESH-ALL	Physiological Processes	0.834805	406	2	36	1617495	2010-06-01
406	ARNTL	Homo sapiens	538	MESH-ALL	Physiological Phenomena	2.22648e-17	406	28	36	2653504	2010-06-01
406	ARNTL	Homo sapiens	538	MESH-ALL	Physiological Effects of Drugs	0.864071	406	1	36	997779	2010-06-01
406	ARNTL	Homo sapiens	538	MESH-ALL	Physicochemical Processes	0.581093	406	1	36	441847	2010-06-01
406	ARNTL	Homo sapiens	538	MESH-ALL	Physicochemical Phenomena	0.503654	406	2	36	860354	2010-06-01
406	ARNTL	Homo sapiens	538	MESH-ALL	Physical Phenomena	0.444643	406	5	36	2238771	2010-06-01
406	ARNTL	Homo sapiens	538	MESH-ALL	Physical Examination	0.80235	406	1	36	814793	2010-06-01
406	ARNTL	Homo sapiens	538	MESH-ALL	Photoreceptors, Plant	1.99053e-24	406	7	36	784	2010-06-01
406	ARNTL	Homo sapiens	538	MESH-ALL	Photoreceptor Cells, Invertebrate	7.14966e-06	406	2	36	1974	2010-06-01
406	ARNTL	Homo sapiens	538	MESH-ALL	Photoreceptor Cells	0.000722292	406	2	36	20057	2010-06-01
406	ARNTL	Homo sapiens	538	MESH-ALL	Photoperiod	0.00791152	406	1	36	4082	2010-06-01
406	ARNTL	Homo sapiens	538	MESH-ALL	Phosphotransferases (Alcohol Group Acceptor)	1.85106e-05	406	6	36	287910	2010-06-01
406	ARNTL	Homo sapiens	538	MESH-ALL	Phosphotransferases	0.000120675	406	6	36	404327	2010-06-01
406	ARNTL	Homo sapiens	538	MESH-ALL	Phosphorylation	6.82103e-05	406	4	36	112205	2010-06-01
406	ARNTL	Homo sapiens	538	MESH-ALL	Phosphoproteins	0.013284	406	2	36	89740	2010-06-01
406	ARNTL	Homo sapiens	538	MESH-ALL	Philosophy	0.296921	406	1	36	180181	2010-06-01
406	ARNTL	Homo sapiens	538	MESH-ALL	Phenotype	0.274709	406	1	36	164344	2010-06-01
406	ARNTL	Homo sapiens	538	MESH-ALL	Pharmacologic Actions	0.986492	406	1	36	2085206	2010-06-01
406	ARNTL	Homo sapiens	538	MESH-ALL	Persons	0.997908	406	5	36	6186884	2010-06-01
406	ARNTL	Homo sapiens	538	MESH-ALL	Personality	0.325775	406	1	36	201497	2010-06-01
406	ARNTL	Homo sapiens	538	MESH-ALL	Peripheral Nervous System	0.142617	406	2	36	341746	2010-06-01
406	ARNTL	Homo sapiens	538	MESH-ALL	Periodicity	5.82796e-54	406	28	36	125805	2010-06-01
406	ARNTL	Homo sapiens	538	MESH-ALL	Period Circadian Proteins	8.71931e-54	406	15	36	1210	2010-06-01
406	ARNTL	Homo sapiens	538	MESH-ALL	Peptides	2.40019e-29	406	32	36	1693771	2010-06-01
406	ARNTL	Homo sapiens	538	MESH-ALL	Peptide Hydrolases	0.496045	406	1	36	348876	2010-06-01
406	ARNTL	Homo sapiens	538	MESH-ALL	Peptide Hormones	0.659138	406	1	36	544987	2010-06-01
406	ARNTL	Homo sapiens	538	MESH-ALL	Peptide Biosynthesis	2.52716e-08	406	6	36	91620	2010-06-01
406	ARNTL	Homo sapiens	538	MESH-ALL	Pathological Conditions, Signs and Symptoms	0.922141	406	4	36	3435281	2010-06-01
406	ARNTL	Homo sapiens	538	MESH-ALL	Pathologic Processes	0.6387	406	4	36	2212548	2010-06-01
406	ARNTL	Homo sapiens	538	MESH-ALL	Oxidoreductases	0.057951	406	3	36	454223	2010-06-01
406	ARNTL	Homo sapiens	538	MESH-ALL	Oxidation-Reduction	0.25284	406	1	36	149205	2010-06-01
406	ARNTL	Homo sapiens	538	MESH-ALL	Oscillometry	0.0132705	406	1	36	6865	2010-06-01
406	ARNTL	Homo sapiens	538	MESH-ALL	Orphan Nuclear Receptors	5.98605e-05	406	2	36	5724	2010-06-01
406	ARNTL	Homo sapiens	538	MESH-ALL	Organisms, Genetically Modified	0.0267641	406	2	36	130562	2010-06-01
406	ARNTL	Homo sapiens	538	MESH-ALL	Organic Chemistry Processes	0.000482401	406	4	36	187816	2010-06-01
406	ARNTL	Homo sapiens	538	MESH-ALL	Organic Chemistry Phenomena	0.00137539	406	4	36	249280	2010-06-01
406	ARNTL	Homo sapiens	538	MESH-ALL	Organelles	0.489711	406	1	36	342576	2010-06-01
406	ARNTL	Homo sapiens	538	MESH-ALL	Optical Phenomena	0.00545082	406	3	36	183455	2010-06-01
406	ARNTL	Homo sapiens	538	MESH-ALL	Open Reading Frames	6.96004e-06	406	3	36	18499	2010-06-01
406	ARNTL	Homo sapiens	538	MESH-ALL	Oncogene Proteins	0.240723	406	1	36	141001	2010-06-01
406	ARNTL	Homo sapiens	538	MESH-ALL	Oligopeptides	0.359253	406	1	36	227370	2010-06-01
406	ARNTL	Homo sapiens	538	MESH-ALL	Oligonucleotide Probes	0.0226014	406	1	36	11746	2010-06-01
406	ARNTL	Homo sapiens	538	MESH-ALL	Nutritional and Metabolic Diseases	0.768724	406	1	36	737427	2010-06-01
406	ARNTL	Homo sapiens	538	MESH-ALL	Nucleotides	0.568404	406	1	36	426870	2010-06-01
406	ARNTL	Homo sapiens	538	MESH-ALL	Nucleoproteins	0.179218	406	1	36	101230	2010-06-01
406	ARNTL	Homo sapiens	538	MESH-ALL	Nucleocytoplasmic Transport Proteins	2.13395e-54	406	18	36	5409	2010-06-01
406	ARNTL	Homo sapiens	538	MESH-ALL	Nucleic Acids, Nucleotides, and Nucleosides	1.10394e-10	406	17	36	1354761	2010-06-01
406	ARNTL	Homo sapiens	538	MESH-ALL	Nucleic Acids	3.52633e-13	406	17	36	942437	2010-06-01
406	ARNTL	Homo sapiens	538	MESH-ALL	Nucleic Acid Probes	1.59119e-06	406	6	36	186824	2010-06-01
406	ARNTL	Homo sapiens	538	MESH-ALL	Nucleic Acid Hybridization	0.258996	406	1	36	153422	2010-06-01
406	ARNTL	Homo sapiens	538	MESH-ALL	Nucleic Acid Amplification Techniques	0.015156	406	3	36	267733	2010-06-01
406	ARNTL	Homo sapiens	538	MESH-ALL	Nuclear Proteins	6.35349e-31	406	20	36	185161	2010-06-01
406	ARNTL	Homo sapiens	538	MESH-ALL	North America	0.872022	406	1	36	1027062	2010-06-01
406	ARNTL	Homo sapiens	538	MESH-ALL	New Guinea	0.00318591	406	1	36	1640	2010-06-01
406	ARNTL	Homo sapiens	538	MESH-ALL	Neuropeptides	0.106689	406	2	36	286041	2010-06-01
406	ARNTL	Homo sapiens	538	MESH-ALL	Neurons, Afferent	0.0166763	406	2	36	101251	2010-06-01
406	ARNTL	Homo sapiens	538	MESH-ALL	Neurons	0.0361427	406	3	36	374897	2010-06-01
406	ARNTL	Homo sapiens	538	MESH-ALL	Neurologic Manifestations	0.723153	406	1	36	648450	2010-06-01
406	ARNTL	Homo sapiens	538	MESH-ALL	Neurobehavioral Manifestations	0.306893	406	1	36	187450	2010-06-01
406	ARNTL	Homo sapiens	538	MESH-ALL	Nervous System Physiological Processes	0.580905	406	1	36	441622	2010-06-01
406	ARNTL	Homo sapiens	538	MESH-ALL	Nervous System Physiological Phenomena	0.749717	406	1	36	698409	2010-06-01
406	ARNTL	Homo sapiens	538	MESH-ALL	Nervous System Diseases	0.848979	406	2	36	1673002	2010-06-01
406	ARNTL	Homo sapiens	538	MESH-ALL	Nervous System	0.103651	406	5	36	1293403	2010-06-01
406	ARNTL	Homo sapiens	538	MESH-ALL	Nerve Tissue Proteins	1.18676e-06	406	8	36	419013	2010-06-01
406	ARNTL	Homo sapiens	538	MESH-ALL	Neoplasms by Site	0.94198	406	1	36	1406890	2010-06-01
406	ARNTL	Homo sapiens	538	MESH-ALL	Neoplasms	0.986527	406	1	36	2086411	2010-06-01
406	ARNTL	Homo sapiens	538	MESH-ALL	Neoplasm Staging	0.155136	406	1	36	86442	2010-06-01
406	ARNTL	Homo sapiens	538	MESH-ALL	Neoplasm Proteins	0.00952979	406	3	36	225105	2010-06-01
406	ARNTL	Homo sapiens	538	MESH-ALL	Natural Science Disciplines	0.785786	406	2	36	1452820	2010-06-01
406	ARNTL	Homo sapiens	538	MESH-ALL	NIH 3T3 Cells	1.53434e-07	406	3	36	5157	2010-06-01
406	ARNTL	Homo sapiens	538	MESH-ALL	NADP	0.0335664	406	1	36	17540	2010-06-01
406	ARNTL	Homo sapiens	538	MESH-ALL	NAD	0.0445905	406	1	36	23430	2010-06-01
406	ARNTL	Homo sapiens	538	MESH-ALL	Myocardium	0.234016	406	1	36	136515	2010-06-01
406	ARNTL	Homo sapiens	538	MESH-ALL	Mutation	0.230497	406	2	36	467387	2010-06-01
406	ARNTL	Homo sapiens	538	MESH-ALL	Mutagenesis, Site-Directed	0.0838013	406	1	36	44929	2010-06-01
406	ARNTL	Homo sapiens	538	MESH-ALL	Musculoskeletal and Neural Physiological Phenomena	0.908001	406	1	36	1186565	2010-06-01
406	ARNTL	Homo sapiens	538	MESH-ALL	Musculoskeletal System	0.862181	406	1	36	991061	2010-06-01
406	ARNTL	Homo sapiens	538	MESH-ALL	Muscles	0.621891	406	1	36	493181	2010-06-01
406	ARNTL	Homo sapiens	538	MESH-ALL	Muscle, Striated	0.352048	406	1	36	221692	2010-06-01
406	ARNTL	Homo sapiens	538	MESH-ALL	Murinae	9.66142e-10	406	19	36	2056638	2010-06-01
406	ARNTL	Homo sapiens	538	MESH-ALL	Muridae	1.82775e-09	406	19	36	2135408	2010-06-01
406	ARNTL	Homo sapiens	538	MESH-ALL	Multiprotein Complexes	0.145116	406	1	36	80410	2010-06-01
406	ARNTL	Homo sapiens	538	MESH-ALL	Multienzyme Complexes	0.158533	406	1	36	88503	2010-06-01
406	ARNTL	Homo sapiens	538	MESH-ALL	Mood Disorders	2.77433e-05	406	4	36	88888	2010-06-01
406	ARNTL	Homo sapiens	538	MESH-ALL	Monitoring, Physiologic	0.173888	406	1	36	97921	2010-06-01
406	ARNTL	Homo sapiens	538	MESH-ALL	Molecular Weight	0.234862	406	1	36	137079	2010-06-01
406	ARNTL	Homo sapiens	538	MESH-ALL	Molecular Structure	1.14528e-19	406	23	36	1125463	2010-06-01
406	ARNTL	Homo sapiens	538	MESH-ALL	Molecular Sequence Data	3.0724e-07	406	10	36	648494	2010-06-01
406	ARNTL	Homo sapiens	538	MESH-ALL	Molecular Probes	1.78717e-06	406	6	36	190645	2010-06-01
406	ARNTL	Homo sapiens	538	MESH-ALL	Molecular Probe Techniques	0.0131629	406	4	36	473582	2010-06-01
406	ARNTL	Homo sapiens	538	MESH-ALL	Molecular Conformation	5.45816e-16	406	14	36	319052	2010-06-01
406	ARNTL	Homo sapiens	538	MESH-ALL	Models, Theoretical	0.243845	406	3	36	879606	2010-06-01
406	ARNTL	Homo sapiens	538	MESH-ALL	Models, Biological	0.0562113	406	3	36	448518	2010-06-01
406	ARNTL	Homo sapiens	538	MESH-ALL	Middle Aged	0.995883	406	1	36	2618202	2010-06-01
406	ARNTL	Homo sapiens	538	MESH-ALL	Microscopy, Fluorescence	0.00399418	406	2	36	47975	2010-06-01
406	ARNTL	Homo sapiens	538	MESH-ALL	Microscopy	0.171051	406	2	36	383526	2010-06-01
406	ARNTL	Homo sapiens	538	MESH-ALL	Microsatellite Repeats	0.0444919	406	1	36	23377	2010-06-01
406	ARNTL	Homo sapiens	538	MESH-ALL	Mice, Transgenic	0.0175468	406	2	36	104035	2010-06-01
406	ARNTL	Homo sapiens	538	MESH-ALL	Mice, Mutant Strains	0.218134	406	1	36	126042	2010-06-01
406	ARNTL	Homo sapiens	538	MESH-ALL	Mice, Knockout	0.108108	406	1	36	58710	2010-06-01
406	ARNTL	Homo sapiens	538	MESH-ALL	Mice, Inbred Strains	1.90726e-07	406	8	36	328310	2010-06-01
406	ARNTL	Homo sapiens	538	MESH-ALL	Mice, Inbred ICR	0.0360552	406	1	36	18864	2010-06-01
406	ARNTL	Homo sapiens	538	MESH-ALL	Mice, Inbred C57BL	0.000121663	406	4	36	130491	2010-06-01
406	ARNTL	Homo sapiens	538	MESH-ALL	Mice, Inbred BALB C	0.00120113	406	3	36	107127	2010-06-01
406	ARNTL	Homo sapiens	538	MESH-ALL	Mice	1.37673e-14	406	18	36	922470	2010-06-01
406	ARNTL	Homo sapiens	538	MESH-ALL	Methylation	0.0647867	406	1	36	34394	2010-06-01
406	ARNTL	Homo sapiens	538	MESH-ALL	Meteorological Concepts	0.570292	406	1	36	429071	2010-06-01
406	ARNTL	Homo sapiens	538	MESH-ALL	Metabolism	1.80073e-12	406	18	36	1229546	2010-06-01
406	ARNTL	Homo sapiens	538	MESH-ALL	Metabolic Phenomena	2.57963e-12	406	19	36	1461213	2010-06-01
406	ARNTL	Homo sapiens	538	MESH-ALL	Metabolic Diseases	0.689155	406	1	36	590912	2010-06-01
406	ARNTL	Homo sapiens	538	MESH-ALL	Mesocricetus	0.0344883	406	1	36	18030	2010-06-01
406	ARNTL	Homo sapiens	538	MESH-ALL	Mental Retardation	0.12836	406	1	36	70474	2010-06-01
406	ARNTL	Homo sapiens	538	MESH-ALL	Mental Disorders	0.0560745	406	4	36	746907	2010-06-01
406	ARNTL	Homo sapiens	538	MESH-ALL	Membrane Transport Proteins	1.77463e-24	406	18	36	251286	2010-06-01
406	ARNTL	Homo sapiens	538	MESH-ALL	Membrane Proteins	9.7927e-15	406	19	36	1068977	2010-06-01
406	ARNTL	Homo sapiens	538	MESH-ALL	Melatonin	0.024058	406	1	36	12512	2010-06-01
406	ARNTL	Homo sapiens	538	MESH-ALL	Mathematical Concepts	0.63161	406	1	36	506203	2010-06-01
406	ARNTL	Homo sapiens	538	MESH-ALL	Mammals	0.00020757	406	35	36	13585516	2010-06-01
406	ARNTL	Homo sapiens	538	MESH-ALL	Macromolecular Substances	0.705348	406	1	36	617511	2010-06-01
406	ARNTL	Homo sapiens	538	MESH-ALL	Luminescent Proteins	0.00294405	406	2	36	41014	2010-06-01
406	ARNTL	Homo sapiens	538	MESH-ALL	Luminescence	0.0506154	406	1	36	26677	2010-06-01
406	ARNTL	Homo sapiens	538	MESH-ALL	Luciferases	0.00036184	406	2	36	14145	2010-06-01
406	ARNTL	Homo sapiens	538	MESH-ALL	Liver	0.490074	406	1	36	342935	2010-06-01
406	ARNTL	Homo sapiens	538	MESH-ALL	Lipids	0.784047	406	1	36	771225	2010-06-01
406	ARNTL	Homo sapiens	538	MESH-ALL	Linkage Disequilibrium	0.00014195	406	2	36	8831	2010-06-01
406	ARNTL	Homo sapiens	538	MESH-ALL	Linkage (Genetics)	0.00342142	406	2	36	44303	2010-06-01
406	ARNTL	Homo sapiens	538	MESH-ALL	Light	0.00463525	406	3	36	173006	2010-06-01
406	ARNTL	Homo sapiens	538	MESH-ALL	Ligands	0.104815	406	1	36	56822	2010-06-01
406	ARNTL	Homo sapiens	538	MESH-ALL	Life	0.1499	406	1	36	83281	2010-06-01
406	ARNTL	Homo sapiens	538	MESH-ALL	Leukocytes	0.27804	406	2	36	533008	2010-06-01
406	ARNTL	Homo sapiens	538	MESH-ALL	Leucine Zippers	0.00448269	406	1	36	2309	2010-06-01
406	ARNTL	Homo sapiens	538	MESH-ALL	Lactate Dehydrogenases	0.0640901	406	1	36	34012	2010-06-01
406	ARNTL	Homo sapiens	538	MESH-ALL	Laboratory Techniques and Procedures	0.165368	406	5	36	1505779	2010-06-01
406	ARNTL	Homo sapiens	538	MESH-ALL	Laboratory Chemicals	8.43283e-06	406	8	36	547245	2010-06-01
406	ARNTL	Homo sapiens	538	MESH-ALL	L-Lactate Dehydrogenase	0.0632542	406	1	36	33554	2010-06-01
406	ARNTL	Homo sapiens	538	MESH-ALL	Isoquinolines	0.0881976	406	1	36	47395	2010-06-01
406	ARNTL	Homo sapiens	538	MESH-ALL	Investigative Techniques	0.0018636	406	25	36	8153209	2010-06-01
406	ARNTL	Homo sapiens	538	MESH-ALL	Inverted Repeat Sequences	0.000249012	406	1	36	128	2010-06-01
406	ARNTL	Homo sapiens	538	MESH-ALL	Intranuclear Space	0.154946	406	1	36	86327	2010-06-01
406	ARNTL	Homo sapiens	538	MESH-ALL	Intracellular Space	0.0813612	406	3	36	524302	2010-06-01
406	ARNTL	Homo sapiens	538	MESH-ALL	Intracellular Signaling Peptides and Proteins	9.64493e-08	406	8	36	300045	2010-06-01
406	ARNTL	Homo sapiens	538	MESH-ALL	Insect Proteins	2.62507e-05	406	3	36	28929	2010-06-01
406	ARNTL	Homo sapiens	538	MESH-ALL	Information Services	8.0865e-07	406	10	36	721235	2010-06-01
406	ARNTL	Homo sapiens	538	MESH-ALL	Information Science	0.000343422	406	13	36	2385326	2010-06-01
406	ARNTL	Homo sapiens	538	MESH-ALL	Infant, Newborn	0.567616	406	1	36	425954	2010-06-01
406	ARNTL	Homo sapiens	538	MESH-ALL	Infant	0.797468	406	1	36	802799	2010-06-01
406	ARNTL	Homo sapiens	538	MESH-ALL	Indoles	0.366877	406	1	36	233445	2010-06-01
406	ARNTL	Homo sapiens	538	MESH-ALL	Individuality	0.0151163	406	1	36	7827	2010-06-01
406	ARNTL	Homo sapiens	538	MESH-ALL	In Situ Hybridization	0.12501	406	1	36	68510	2010-06-01
406	ARNTL	Homo sapiens	538	MESH-ALL	Immunoprecipitation	0.00047394	406	3	36	77549	2010-06-01
406	ARNTL	Homo sapiens	538	MESH-ALL	Immunologic Tests	0.0293221	406	5	36	900984	2010-06-01
406	ARNTL	Homo sapiens	538	MESH-ALL	Immunologic Techniques	0.0138426	406	6	36	1032249	2010-06-01
406	ARNTL	Homo sapiens	538	MESH-ALL	Immunohistochemistry	0.562575	406	1	36	420132	2010-06-01
406	ARNTL	Homo sapiens	538	MESH-ALL	Immunochemistry	0.326913	406	1	36	202356	2010-06-01
406	ARNTL	Homo sapiens	538	MESH-ALL	Immunoblotting	0.0263789	406	2	36	129539	2010-06-01
406	ARNTL	Homo sapiens	538	MESH-ALL	Immunoassay	0.144823	406	2	36	345046	2010-06-01
406	ARNTL	Homo sapiens	538	MESH-ALL	Immune System	0.471853	406	2	36	810589	2010-06-01
406	ARNTL	Homo sapiens	538	MESH-ALL	Hypoxia-Inducible Factor 1, alpha Subunit	7.97684e-08	406	3	36	4145	2010-06-01
406	ARNTL	Homo sapiens	538	MESH-ALL	Hypoxia-Inducible Factor 1	3.84684e-10	406	4	36	5271	2010-06-01
406	ARNTL	Homo sapiens	538	MESH-ALL	Hypothalamus, Anterior	0.000410627	406	2	36	15077	2010-06-01
406	ARNTL	Homo sapiens	538	MESH-ALL	Hypothalamus	0.021861	406	2	36	117039	2010-06-01
406	ARNTL	Homo sapiens	538	MESH-ALL	Hypertension	0.296841	406	1	36	180123	2010-06-01
406	ARNTL	Homo sapiens	538	MESH-ALL	Hydroxycorticosteroids	0.198525	406	1	36	113393	2010-06-01
406	ARNTL	Homo sapiens	538	MESH-ALL	Hydrolases	0.846444	406	1	36	938386	2010-06-01
406	ARNTL	Homo sapiens	538	MESH-ALL	Hydrocortisone	0.103338	406	1	36	55977	2010-06-01
406	ARNTL	Homo sapiens	538	MESH-ALL	Humans	8.12404e-05	406	32	36	10862875	2010-06-01
406	ARNTL	Homo sapiens	538	MESH-ALL	Humanities	0.67955	406	1	36	575764	2010-06-01
406	ARNTL	Homo sapiens	538	MESH-ALL	Hormones, Hormone Substitutes, and Hormone Antagonists	0.28174	406	3	36	951003	2010-06-01
406	ARNTL	Homo sapiens	538	MESH-ALL	Hormones	0.273207	406	3	36	935055	2010-06-01
406	ARNTL	Homo sapiens	538	MESH-ALL	Hominidae	8.20954e-05	406	32	36	10867126	2010-06-01
406	ARNTL	Homo sapiens	538	MESH-ALL	Homeostasis	0.165971	406	1	36	93044	2010-06-01
406	ARNTL	Homo sapiens	538	MESH-ALL	Homeodomain Proteins	9.16016e-08	406	4	36	20813	2010-06-01
406	ARNTL	Homo sapiens	538	MESH-ALL	Historical Geographic Locations	0.488442	406	1	36	341323	2010-06-01
406	ARNTL	Homo sapiens	538	MESH-ALL	Histones	0.0427816	406	1	36	22459	2010-06-01
406	ARNTL	Homo sapiens	538	MESH-ALL	Histone Acetyltransferases	4.29677e-69	406	21	36	3539	2010-06-01
406	ARNTL	Homo sapiens	538	MESH-ALL	Histology	0.40305	406	1	36	263277	2010-06-01
406	ARNTL	Homo sapiens	538	MESH-ALL	Histological Techniques	0.294612	406	2	36	555841	2010-06-01
406	ARNTL	Homo sapiens	538	MESH-ALL	Histocytological Preparation Techniques	0.306784	406	1	36	187370	2010-06-01
406	ARNTL	Homo sapiens	538	MESH-ALL	Histocytochemistry	0.495578	406	1	36	348409	2010-06-01
406	ARNTL	Homo sapiens	538	MESH-ALL	Heterocyclic Compounds, 2-Ring	0.374996	406	3	36	1123462	2010-06-01
406	ARNTL	Homo sapiens	538	MESH-ALL	Heterocyclic Compounds, 1-Ring	0.625438	406	2	36	1072670	2010-06-01
406	ARNTL	Homo sapiens	538	MESH-ALL	Heterocyclic Compounds	0.611736	406	4	36	2141170	2010-06-01
406	ARNTL	Homo sapiens	538	MESH-ALL	Hemodynamics	0.624393	406	1	36	496502	2010-06-01
406	ARNTL	Homo sapiens	538	MESH-ALL	Hemic and Immune Systems	0.62714	406	2	36	1075960	2010-06-01
406	ARNTL	Homo sapiens	538	MESH-ALL	Helix-Loop-Helix Motifs	3.96546e-20	406	7	36	3217	2010-06-01
406	ARNTL	Homo sapiens	538	MESH-ALL	Hela Cells	0.00520815	406	2	36	55018	2010-06-01
406	ARNTL	Homo sapiens	538	MESH-ALL	Heart	0.496676	406	1	36	349508	2010-06-01
406	ARNTL	Homo sapiens	538	MESH-ALL	Health Services	0.91501	406	1	36	1224639	2010-06-01
406	ARNTL	Homo sapiens	538	MESH-ALL	Health Care Quality, Access, and Evaluation	0.964737	406	4	36	3948819	2010-06-01
406	ARNTL	Homo sapiens	538	MESH-ALL	Health Care Facilities, Manpower, and Services	0.969893	406	1	36	1715616	2010-06-01
406	ARNTL	Homo sapiens	538	MESH-ALL	Health Care Evaluation Mechanisms	0.893087	406	4	36	3213361	2010-06-01
406	ARNTL	Homo sapiens	538	MESH-ALL	Health	0.0577031	406	2	36	199854	2010-06-01
406	ARNTL	Homo sapiens	538	MESH-ALL	Haplotypes	1.52187e-05	406	3	36	24070	2010-06-01
406	ARNTL	Homo sapiens	538	MESH-ALL	Haplorhini	0.00010023	406	32	36	10948631	2010-06-01
406	ARNTL	Homo sapiens	538	MESH-ALL	Habits	0.196221	406	1	36	111927	2010-06-01
406	ARNTL	Homo sapiens	538	MESH-ALL	Growth and Development	0.808707	406	1	36	830846	2010-06-01
406	ARNTL	Homo sapiens	538	MESH-ALL	Growth	0.606977	406	1	36	473817	2010-06-01
406	ARNTL	Homo sapiens	538	MESH-ALL	Glucose Metabolism Disorders	0.379848	406	1	36	243947	2010-06-01
406	ARNTL	Homo sapiens	538	MESH-ALL	Glucocorticoids	0.071671	406	1	36	38184	2010-06-01
406	ARNTL	Homo sapiens	538	MESH-ALL	Ghana	0.00596741	406	1	36	3076	2010-06-01
406	ARNTL	Homo sapiens	538	MESH-ALL	Geographic Locations	0.995139	406	1	36	2544737	2010-06-01
406	ARNTL	Homo sapiens	538	MESH-ALL	Genotype	0.000570035	406	4	36	196400	2010-06-01
406	ARNTL	Homo sapiens	538	MESH-ALL	Genome, Human	0.0243183	406	1	36	12649	2010-06-01
406	ARNTL	Homo sapiens	538	MESH-ALL	Genome Components	4.50787e-21	406	20	36	585299	2010-06-01
406	ARNTL	Homo sapiens	538	MESH-ALL	Genome	3.77633e-22	406	21	36	621045	2010-06-01
406	ARNTL	Homo sapiens	538	MESH-ALL	Genetic Vectors	0.105755	406	1	36	57360	2010-06-01
406	ARNTL	Homo sapiens	538	MESH-ALL	Genetic Variation	2.02337e-05	406	8	36	617944	2010-06-01
406	ARNTL	Homo sapiens	538	MESH-ALL	Genetic Testing	0.0353472	406	1	36	18487	2010-06-01
406	ARNTL	Homo sapiens	538	MESH-ALL	Genetic Techniques	3.22969e-17	406	21	36	1085803	2010-06-01
406	ARNTL	Homo sapiens	538	MESH-ALL	Genetic Structures	5.34964e-22	406	24	36	1032309	2010-06-01
406	ARNTL	Homo sapiens	538	MESH-ALL	Genetic Services	0.04989	406	1	36	26285	2010-06-01
406	ARNTL	Homo sapiens	538	MESH-ALL	Genetic Processes	6.30544e-23	406	26	36	1263180	2010-06-01
406	ARNTL	Homo sapiens	538	MESH-ALL	Genetic Predisposition to Disease	3.40938e-06	406	4	36	51962	2010-06-01
406	ARNTL	Homo sapiens	538	MESH-ALL	Genetic Phenomena	5.31224e-30	406	34	36	2122789	2010-06-01
406	ARNTL	Homo sapiens	538	MESH-ALL	Genetic Markers	0.0687344	406	1	36	36564	2010-06-01
406	ARNTL	Homo sapiens	538	MESH-ALL	Genetic Engineering	0.215011	406	1	36	124007	2010-06-01
406	ARNTL	Homo sapiens	538	MESH-ALL	Genetic Diseases, Inborn	0.552671	406	1	36	408883	2010-06-01
406	ARNTL	Homo sapiens	538	MESH-ALL	Genetic Code	9.83561e-05	406	3	36	45259	2010-06-01
406	ARNTL	Homo sapiens	538	MESH-ALL	Genes, p53	0.0244968	406	1	36	12743	2010-06-01
406	ARNTL	Homo sapiens	538	MESH-ALL	Genes, Tumor Suppressor	0.0612601	406	1	36	32463	2010-06-01
406	ARNTL	Homo sapiens	538	MESH-ALL	Genes, Reporter	1.53302e-07	406	4	36	23696	2010-06-01
406	ARNTL	Homo sapiens	538	MESH-ALL	Genes, Recessive	0.0841568	406	1	36	45128	2010-06-01
406	ARNTL	Homo sapiens	538	MESH-ALL	Genes, Neoplasm	0.132265	406	1	36	72773	2010-06-01
406	ARNTL	Homo sapiens	538	MESH-ALL	Genes	2.30363e-20	406	19	36	526590	2010-06-01
406	ARNTL	Homo sapiens	538	MESH-ALL	Gene Transfer Techniques	2.65628e-07	406	6	36	137037	2010-06-01
406	ARNTL	Homo sapiens	538	MESH-ALL	Gene Silencing	0.042237	406	1	36	22167	2010-06-01
406	ARNTL	Homo sapiens	538	MESH-ALL	Gene Regulatory Networks	0.00326931	406	1	36	1683	2010-06-01
406	ARNTL	Homo sapiens	538	MESH-ALL	Gene Library	0.00136129	406	2	36	27663	2010-06-01
406	ARNTL	Homo sapiens	538	MESH-ALL	Gene Frequency	0.079467	406	1	36	42509	2010-06-01
406	ARNTL	Homo sapiens	538	MESH-ALL	Gene Expression Regulation	5.29321e-23	406	20	36	466318	2010-06-01
406	ARNTL	Homo sapiens	538	MESH-ALL	Gene Expression	4.14828e-12	406	11	36	280703	2010-06-01
406	ARNTL	Homo sapiens	538	MESH-ALL	Gene Components	1.85263e-19	406	14	36	178305	2010-06-01
406	ARNTL	Homo sapiens	538	MESH-ALL	GATA4 Transcription Factor	0.00116867	406	1	36	601	2010-06-01
406	ARNTL	Homo sapiens	538	MESH-ALL	GATA Transcription Factors	0.0051837	406	1	36	2671	2010-06-01
406	ARNTL	Homo sapiens	538	MESH-ALL	Fungal Proteins	0.0957262	406	1	36	51645	2010-06-01
406	ARNTL	Homo sapiens	538	MESH-ALL	Flavoproteins	4.8092e-13	406	7	36	33236	2010-06-01
406	ARNTL	Homo sapiens	538	MESH-ALL	Fibroblasts	1.18116e-15	406	11	36	131392	2010-06-01
406	ARNTL	Homo sapiens	538	MESH-ALL	Feedback, Physiological	0.00577203	406	1	36	2975	2010-06-01
406	ARNTL	Homo sapiens	538	MESH-ALL	Feedback	3.61585e-05	406	3	36	32235	2010-06-01
406	ARNTL	Homo sapiens	538	MESH-ALL	Fatty Acids, Unsaturated	0.279685	406	1	36	167850	2010-06-01
406	ARNTL	Homo sapiens	538	MESH-ALL	Fatty Acids	0.449196	406	1	36	303994	2010-06-01
406	ARNTL	Homo sapiens	538	MESH-ALL	Family Health	0.000446555	406	2	36	15729	2010-06-01
406	ARNTL	Homo sapiens	538	MESH-ALL	Eye Proteins	7.06693e-06	406	3	36	18594	2010-06-01
406	ARNTL	Homo sapiens	538	MESH-ALL	Eye	0.0124857	406	3	36	248914	2010-06-01
406	ARNTL	Homo sapiens	538	MESH-ALL	European Continental Ancestry Group	0.0700661	406	1	36	37298	2010-06-01
406	ARNTL	Homo sapiens	538	MESH-ALL	Eukaryota	0.000211083	406	36	36	14626545	2010-06-01
406	ARNTL	Homo sapiens	538	MESH-ALL	Ethnic Groups	0.149928	406	1	36	83298	2010-06-01
406	ARNTL	Homo sapiens	538	MESH-ALL	Equipment and Supplies	0.830755	406	1	36	890858	2010-06-01
406	ARNTL	Homo sapiens	538	MESH-ALL	Epithelial Cells	0.0853151	406	2	36	250451	2010-06-01
406	ARNTL	Homo sapiens	538	MESH-ALL	Epistasis, Genetic	0.00445363	406	1	36	2294	2010-06-01
406	ARNTL	Homo sapiens	538	MESH-ALL	Epigenesis, Genetic	0.0608355	406	1	36	32231	2010-06-01
406	ARNTL	Homo sapiens	538	MESH-ALL	Epidemiologic Study Characteristics as Topic	0.540934	406	3	36	1444606	2010-06-01
406	ARNTL	Homo sapiens	538	MESH-ALL	Epidemiologic Studies	0.393819	406	3	36	1158395	2010-06-01
406	ARNTL	Homo sapiens	538	MESH-ALL	Epidemiologic Methods	0.885691	406	4	36	3165081	2010-06-01
406	ARNTL	Homo sapiens	538	MESH-ALL	Epidemiologic Factors	0.820285	406	1	36	861470	2010-06-01
406	ARNTL	Homo sapiens	538	MESH-ALL	Enzymes and Coenzymes	3.10322e-14	406	23	36	1993055	2010-06-01
406	ARNTL	Homo sapiens	538	MESH-ALL	Enzymes	1.4692e-14	406	23	36	1925045	2010-06-01
406	ARNTL	Homo sapiens	538	MESH-ALL	Environment, Controlled	0.327812	406	1	36	203035	2010-06-01
406	ARNTL	Homo sapiens	538	MESH-ALL	Environment and Public Health	0.962028	406	5	36	4557423	2010-06-01
406	ARNTL	Homo sapiens	538	MESH-ALL	Environment	0.737373	406	1	36	674584	2010-06-01
406	ARNTL	Homo sapiens	538	MESH-ALL	Enhancer Elements, Genetic	3.81139e-06	406	3	36	15112	2010-06-01
406	ARNTL	Homo sapiens	538	MESH-ALL	Energy Metabolism	0.354453	406	1	36	223581	2010-06-01
406	ARNTL	Homo sapiens	538	MESH-ALL	Endopeptidases	0.440994	406	1	36	296520	2010-06-01
406	ARNTL	Homo sapiens	538	MESH-ALL	Endocrine System Diseases	0.706255	406	1	36	619043	2010-06-01
406	ARNTL	Homo sapiens	538	MESH-ALL	Electrophoretic Mobility Shift Assay	0.0112057	406	1	36	5791	2010-06-01
406	ARNTL	Homo sapiens	538	MESH-ALL	Electrophoresis	0.406887	406	1	36	266544	2010-06-01
406	ARNTL	Homo sapiens	538	MESH-ALL	Electromagnetic Phenomena	0.0313742	406	3	36	354443	2010-06-01
406	ARNTL	Homo sapiens	538	MESH-ALL	Ecological and Environmental Phenomena	0.675717	406	1	36	569841	2010-06-01
406	ARNTL	Homo sapiens	538	MESH-ALL	E1A-Associated p300 Protein	0.000875166	406	1	36	450	2010-06-01
406	ARNTL	Homo sapiens	538	MESH-ALL	E-Box Elements	0.000427952	406	1	36	220	2010-06-01
406	ARNTL	Homo sapiens	538	MESH-ALL	Drosophila Proteins	1.07676e-05	406	3	36	21423	2010-06-01
406	ARNTL	Homo sapiens	538	MESH-ALL	Down Syndrome	0.0342193	406	1	36	17887	2010-06-01
406	ARNTL	Homo sapiens	538	MESH-ALL	Documentation	4.98093e-07	406	10	36	683747	2010-06-01
406	ARNTL	Homo sapiens	538	MESH-ALL	Disease Susceptibility	1.12347e-05	406	4	36	70458	2010-06-01
406	ARNTL	Homo sapiens	538	MESH-ALL	Disease Attributes	0.035941	406	4	36	645662	2010-06-01
406	ARNTL	Homo sapiens	538	MESH-ALL	Dioxins	0.0243582	406	1	36	12670	2010-06-01
406	ARNTL	Homo sapiens	538	MESH-ALL	Dimerization	1.7411e-16	406	8	36	23120	2010-06-01
406	ARNTL	Homo sapiens	538	MESH-ALL	Digestive System	0.828053	406	1	36	883108	2010-06-01
406	ARNTL	Homo sapiens	538	MESH-ALL	Diencephalon	0.0381744	406	2	36	158582	2010-06-01
406	ARNTL	Homo sapiens	538	MESH-ALL	Diagnostic Techniques and Procedures	0.66925	406	6	36	3394443	2010-06-01
406	ARNTL	Homo sapiens	538	MESH-ALL	Diagnostic Services	0.166556	406	1	36	93403	2010-06-01
406	ARNTL	Homo sapiens	538	MESH-ALL	Diagnostic Imaging	0.748577	406	2	36	1348001	2010-06-01
406	ARNTL	Homo sapiens	538	MESH-ALL	Diagnosis	0.791136	406	8	36	4976835	2010-06-01
406	ARNTL	Homo sapiens	538	MESH-ALL	Diabetes Mellitus, Type 2	0.103089	406	1	36	55835	2010-06-01
406	ARNTL	Homo sapiens	538	MESH-ALL	Diabetes Mellitus	0.378696	406	1	36	243006	2010-06-01
406	ARNTL	Homo sapiens	538	MESH-ALL	Dexamethasone	0.0721397	406	1	36	38443	2010-06-01
406	ARNTL	Homo sapiens	538	MESH-ALL	Depressive Disorder	0.114492	406	1	36	62390	2010-06-01
406	ARNTL	Homo sapiens	538	MESH-ALL	Dendrites	0.0433669	406	1	36	22773	2010-06-01
406	ARNTL	Homo sapiens	538	MESH-ALL	DNA-Binding Proteins	1.04011e-51	406	32	36	335691	2010-06-01
406	ARNTL	Homo sapiens	538	MESH-ALL	DNA, Single-Stranded	3.37876e-07	406	5	36	73563	2010-06-01
406	ARNTL	Homo sapiens	538	MESH-ALL	DNA, Complementary	1.44663e-07	406	5	36	61882	2010-06-01
406	ARNTL	Homo sapiens	538	MESH-ALL	DNA Probes	1.28322e-05	406	5	36	155790	2010-06-01
406	ARNTL	Homo sapiens	538	MESH-ALL	DNA Mutational Analysis	0.00215057	406	2	36	34924	2010-06-01
406	ARNTL	Homo sapiens	538	MESH-ALL	DNA Methylation	0.0268302	406	1	36	13973	2010-06-01
406	ARNTL	Homo sapiens	538	MESH-ALL	DNA	4.83173e-09	406	11	36	550033	2010-06-01
406	ARNTL	Homo sapiens	538	MESH-ALL	Cytoskeleton	0.116743	406	1	36	63694	2010-06-01
406	ARNTL	Homo sapiens	538	MESH-ALL	Cytoplasmic Structures	0.178723	406	2	36	394561	2010-06-01
406	ARNTL	Homo sapiens	538	MESH-ALL	Cytoplasm	0.215413	406	2	36	446395	2010-06-01
406	ARNTL	Homo sapiens	538	MESH-ALL	Cytological Techniques	0.44897	406	2	36	775816	2010-06-01
406	ARNTL	Homo sapiens	538	MESH-ALL	Cysteine Proteases	0.0927486	406	1	36	49960	2010-06-01
406	ARNTL	Homo sapiens	538	MESH-ALL	Cysteine Endopeptidases	0.0923361	406	1	36	49727	2010-06-01
406	ARNTL	Homo sapiens	538	MESH-ALL	Cycloheximide	0.0343002	406	1	36	17930	2010-06-01
406	ARNTL	Homo sapiens	538	MESH-ALL	Cyclin-Dependent Kinase Inhibitor p21	0.0138964	406	1	36	7191	2010-06-01
406	ARNTL	Homo sapiens	538	MESH-ALL	Cyclin-Dependent Kinase Inhibitor Proteins	0.027158	406	1	36	14146	2010-06-01
406	ARNTL	Homo sapiens	538	MESH-ALL	Cyclic Nucleotide-Regulated Protein Kinases	0.0255352	406	1	36	13290	2010-06-01
406	ARNTL	Homo sapiens	538	MESH-ALL	Cyclic AMP-Dependent Protein Kinases	0.0220342	406	1	36	11448	2010-06-01
406	ARNTL	Homo sapiens	538	MESH-ALL	Cyclic AMP-Dependent Protein Kinase Type II	0.0010987	406	1	36	565	2010-06-01
406	ARNTL	Homo sapiens	538	MESH-ALL	Cyclic AMP-Dependent Protein Kinase Type I	0.000618528	406	1	36	318	2010-06-01
406	ARNTL	Homo sapiens	538	MESH-ALL	Cyclic AMP-Dependent Protein Kinase Catalytic Subunits	8.75501e-05	406	1	36	45	2010-06-01
406	ARNTL	Homo sapiens	538	MESH-ALL	Cybernetics	4.2569e-05	406	3	36	34065	2010-06-01
406	ARNTL	Homo sapiens	538	MESH-ALL	Culture Media, Serum-Free	0.0115771	406	1	36	5984	2010-06-01
406	ARNTL	Homo sapiens	538	MESH-ALL	Culture Media	0.189409	406	1	36	107615	2010-06-01
406	ARNTL	Homo sapiens	538	MESH-ALL	Cryptochromes	1.81886e-24	406	7	36	774	2010-06-01
406	ARNTL	Homo sapiens	538	MESH-ALL	Cross-Sectional Studies	0.181252	406	1	36	102498	2010-06-01
406	ARNTL	Homo sapiens	538	MESH-ALL	Cricetinae	0.173691	406	1	36	97799	2010-06-01
406	ARNTL	Homo sapiens	538	MESH-ALL	Continental Population Groups	0.191321	406	1	36	108822	2010-06-01
406	ARNTL	Homo sapiens	538	MESH-ALL	Connective Tissue Cells	6.98688e-12	406	11	36	294800	2010-06-01
406	ARNTL	Homo sapiens	538	MESH-ALL	Congenital, Hereditary, and Neonatal Diseases and Abnormalities	0.803485	406	1	36	817622	2010-06-01
406	ARNTL	Homo sapiens	538	MESH-ALL	Congenital Abnormalities	0.530452	406	1	36	384502	2010-06-01
406	ARNTL	Homo sapiens	538	MESH-ALL	Computing Methodologies	0.213151	406	2	36	443235	2010-06-01
406	ARNTL	Homo sapiens	538	MESH-ALL	Computational Biology	0.0897206	406	1	36	48252	2010-06-01
406	ARNTL	Homo sapiens	538	MESH-ALL	Community Health Services	0.543733	406	1	36	398937	2010-06-01
406	ARNTL	Homo sapiens	538	MESH-ALL	Communication	0.0180719	406	3	36	286223	2010-06-01
406	ARNTL	Homo sapiens	538	MESH-ALL	Coenzymes	0.167462	406	1	36	93959	2010-06-01
406	ARNTL	Homo sapiens	538	MESH-ALL	Cloning, Molecular	4.76527e-07	406	6	36	151567	2010-06-01
406	ARNTL	Homo sapiens	538	MESH-ALL	Clinical Laboratory Techniques	0.649401	406	2	36	1120053	2010-06-01
406	ARNTL	Homo sapiens	538	MESH-ALL	Climate	0.143545	406	1	36	79470	2010-06-01
406	ARNTL	Homo sapiens	538	MESH-ALL	Circulatory and Respiratory Physiological Phenomena	0.885549	406	1	36	1081208	2010-06-01
406	ARNTL	Homo sapiens	538	MESH-ALL	Circadian Rhythm Signaling Peptides and Proteins	1.81495e-114	406	31	36	2635	2010-06-01
406	ARNTL	Homo sapiens	538	MESH-ALL	Circadian Rhythm	2.11954e-64	406	28	36	53267	2010-06-01
406	ARNTL	Homo sapiens	538	MESH-ALL	Chronobiology Phenomena	2.83743e-60	406	28	36	74808	2010-06-01
406	ARNTL	Homo sapiens	538	MESH-ALL	Chronobiology Disorders	0.00260192	406	1	36	1339	2010-06-01
406	ARNTL	Homo sapiens	538	MESH-ALL	Chromosomes, Mammalian	0.15287	406	1	36	85072	2010-06-01
406	ARNTL	Homo sapiens	538	MESH-ALL	Chromosomes, Human, Pair 20	0.00282702	406	1	36	1455	2010-06-01
406	ARNTL	Homo sapiens	538	MESH-ALL	Chromosomes, Human, 21-22 and Y	0.0278321	406	1	36	14502	2010-06-01
406	ARNTL	Homo sapiens	538	MESH-ALL	Chromosomes, Human, 19-20	0.00938549	406	1	36	4846	2010-06-01
406	ARNTL	Homo sapiens	538	MESH-ALL	Chromosomes, Human	0.150569	406	1	36	83684	2010-06-01
406	ARNTL	Homo sapiens	538	MESH-ALL	Chromosomes	0.0560576	406	2	36	196601	2010-06-01
406	ARNTL	Homo sapiens	538	MESH-ALL	Chromosome Structures	0.0937817	406	1	36	50544	2010-06-01
406	ARNTL	Homo sapiens	538	MESH-ALL	Chromosome Mapping	0.020304	406	2	36	112484	2010-06-01
406	ARNTL	Homo sapiens	538	MESH-ALL	Chromosome Disorders	0.0947819	406	1	36	51110	2010-06-01
406	ARNTL	Homo sapiens	538	MESH-ALL	Chromatin Immunoprecipitation	0.00550306	406	1	36	2836	2010-06-01
406	ARNTL	Homo sapiens	538	MESH-ALL	Chromatin	0.0625181	406	1	36	33151	2010-06-01
406	ARNTL	Homo sapiens	538	MESH-ALL	Chordata	0.000388634	406	35	36	13850906	2010-06-01
406	ARNTL	Homo sapiens	538	MESH-ALL	Chemistry Techniques, Analytical	0.267826	406	4	36	1352953	2010-06-01
406	ARNTL	Homo sapiens	538	MESH-ALL	Chemistry	0.654229	406	1	36	537852	2010-06-01
406	ARNTL	Homo sapiens	538	MESH-ALL	Chemical Processes	4.99839e-15	406	22	36	1605778	2010-06-01
406	ARNTL	Homo sapiens	538	MESH-ALL	Chemical Precipitation	0.00395242	406	2	36	47716	2010-06-01
406	ARNTL	Homo sapiens	538	MESH-ALL	Chemical Phenomena	8.15365e-15	406	27	36	2982233	2010-06-01
406	ARNTL	Homo sapiens	538	MESH-ALL	Chemical Actions and Uses	0.235938	406	8	36	3060535	2010-06-01
406	ARNTL	Homo sapiens	538	MESH-ALL	Cercopithecus aethiops	0.000972544	406	2	36	23320	2010-06-01
406	ARNTL	Homo sapiens	538	MESH-ALL	Cercopithecus	0.00101811	406	2	36	23868	2010-06-01
406	ARNTL	Homo sapiens	538	MESH-ALL	Cercopithecinae	0.0123026	406	2	36	86175	2010-06-01
406	ARNTL	Homo sapiens	538	MESH-ALL	Cercopithecidae	0.0125347	406	2	36	87029	2010-06-01
406	ARNTL	Homo sapiens	538	MESH-ALL	Central Nervous System	0.527059	406	2	36	898218	2010-06-01
406	ARNTL	Homo sapiens	538	MESH-ALL	Cellular Structures	0.144187	406	4	36	1046552	2010-06-01
406	ARNTL	Homo sapiens	538	MESH-ALL	Cells, Cultured	3.04897e-14	406	18	36	966406	2010-06-01
406	ARNTL	Homo sapiens	538	MESH-ALL	Cells	4.85152e-10	406	22	36	2831969	2010-06-01
406	ARNTL	Homo sapiens	538	MESH-ALL	Cell Surface Extensions	0.158355	406	1	36	88395	2010-06-01
406	ARNTL	Homo sapiens	538	MESH-ALL	Cell Proliferation	0.340739	406	1	36	212904	2010-06-01
406	ARNTL	Homo sapiens	538	MESH-ALL	Cell Physiological Processes	0.631057	406	2	36	1083573	2010-06-01
406	ARNTL	Homo sapiens	538	MESH-ALL	Cell Physiological Phenomena	0.746067	406	2	36	1341406	2010-06-01
406	ARNTL	Homo sapiens	538	MESH-ALL	Cell Nucleus Structures	0.161115	406	1	36	90075	2010-06-01
406	ARNTL	Homo sapiens	538	MESH-ALL	Cell Nucleus	0.0444278	406	2	36	172516	2010-06-01
406	ARNTL	Homo sapiens	538	MESH-ALL	Cell Line, Tumor	0.00028428	406	4	36	163164	2010-06-01
406	ARNTL	Homo sapiens	538	MESH-ALL	Cell Line, Transformed	5.21706e-05	406	3	36	36494	2010-06-01
406	ARNTL	Homo sapiens	538	MESH-ALL	Cell Line	1.02229e-17	406	17	36	496460	2010-06-01
406	ARNTL	Homo sapiens	538	MESH-ALL	Cell Growth Processes	0.343676	406	1	36	215172	2010-06-01
406	ARNTL	Homo sapiens	538	MESH-ALL	Cell Division	0.342758	406	1	36	214462	2010-06-01
406	ARNTL	Homo sapiens	538	MESH-ALL	Cell Cycle Proteins	2.1159e-22	406	12	36	50717	2010-06-01
406	ARNTL	Homo sapiens	538	MESH-ALL	Cell Cycle	0.398383	406	1	36	259331	2010-06-01
406	ARNTL	Homo sapiens	538	MESH-ALL	Causality	0.542524	406	1	36	397606	2010-06-01
406	ARNTL	Homo sapiens	538	MESH-ALL	Catarrhini	9.46415e-05	406	32	36	10925111	2010-06-01
406	ARNTL	Homo sapiens	538	MESH-ALL	Casein Kinases	3.81892e-11	406	4	36	2957	2010-06-01
406	ARNTL	Homo sapiens	538	MESH-ALL	Casein Kinase Iepsilon	0.000178983	406	1	36	92	2010-06-01
406	ARNTL	Homo sapiens	538	MESH-ALL	Casein Kinase I	0.000534912	406	1	36	275	2010-06-01
406	ARNTL	Homo sapiens	538	MESH-ALL	Case-Control Studies	0.208536	406	2	36	436775	2010-06-01
406	ARNTL	Homo sapiens	538	MESH-ALL	Carrier Proteins	2.2247e-18	406	18	36	557035	2010-06-01
406	ARNTL	Homo sapiens	538	MESH-ALL	Cardiovascular System	0.508071	406	2	36	867414	2010-06-01
406	ARNTL	Homo sapiens	538	MESH-ALL	Cardiovascular Physiological Phenomena	0.744286	406	1	36	687788	2010-06-01
406	ARNTL	Homo sapiens	538	MESH-ALL	Cardiovascular Diseases	0.955374	406	1	36	1531086	2010-06-01
406	ARNTL	Homo sapiens	538	MESH-ALL	COS Cells	9.91429e-06	406	3	36	20836	2010-06-01
406	ARNTL	Homo sapiens	538	MESH-ALL	CLOCK Proteins	4.12814e-84	406	21	36	690	2010-06-01
406	ARNTL	Homo sapiens	538	MESH-ALL	Breast Neoplasms	0.278146	406	1	36	166763	2010-06-01
406	ARNTL	Homo sapiens	538	MESH-ALL	Breast Diseases	0.295993	406	1	36	179510	2010-06-01
406	ARNTL	Homo sapiens	538	MESH-ALL	Brain Chemistry	0.0837191	406	1	36	44883	2010-06-01
406	ARNTL	Homo sapiens	538	MESH-ALL	Brain	0.472978	406	2	36	812319	2010-06-01
406	ARNTL	Homo sapiens	538	MESH-ALL	Blotting, Western	0.17184	406	1	36	96655	2010-06-01
406	ARNTL	Homo sapiens	538	MESH-ALL	Blotting, Northern	0.0818479	406	1	36	43837	2010-06-01
406	ARNTL	Homo sapiens	538	MESH-ALL	Blood Vessels	0.647139	406	1	36	527721	2010-06-01
406	ARNTL	Homo sapiens	538	MESH-ALL	Blood Pressure	0.346187	406	1	36	217119	2010-06-01
406	ARNTL	Homo sapiens	538	MESH-ALL	Blood Cells	0.401382	406	2	36	705768	2010-06-01
406	ARNTL	Homo sapiens	538	MESH-ALL	Blood	0.475357	406	2	36	815986	2010-06-01
406	ARNTL	Homo sapiens	538	MESH-ALL	Bipolar Disorder	1.68314e-05	406	3	36	24901	2010-06-01
406	ARNTL	Homo sapiens	538	MESH-ALL	Biology	0.41051	406	1	36	269647	2010-06-01
406	ARNTL	Homo sapiens	538	MESH-ALL	Biological Science Disciplines	0.459118	406	2	36	791139	2010-06-01
406	ARNTL	Homo sapiens	538	MESH-ALL	Biological Phenomena	0.875121	406	1	36	1038959	2010-06-01
406	ARNTL	Homo sapiens	538	MESH-ALL	Biological Markers	0.211981	406	2	36	441599	2010-06-01
406	ARNTL	Homo sapiens	538	MESH-ALL	Biological Factors	0.93087	406	2	36	2133696	2010-06-01
406	ARNTL	Homo sapiens	538	MESH-ALL	Biological Clocks	1.58076e-23	406	9	36	7055	2010-06-01
406	ARNTL	Homo sapiens	538	MESH-ALL	Biochemistry	0.458628	406	1	36	312724	2010-06-01
406	ARNTL	Homo sapiens	538	MESH-ALL	Biochemical Processes	3.94314e-17	406	22	36	1273436	2010-06-01
406	ARNTL	Homo sapiens	538	MESH-ALL	Biochemical Phenomena	2.73585e-17	406	27	36	2386072	2010-06-01
406	ARNTL	Homo sapiens	538	MESH-ALL	Binding, Competitive	0.0873168	406	1	36	46900	2010-06-01
406	ARNTL	Homo sapiens	538	MESH-ALL	Binding Sites	8.21806e-05	406	5	36	230630	2010-06-01
406	ARNTL	Homo sapiens	538	MESH-ALL	Behavior and Behavior Mechanisms	0.960089	406	1	36	1583648	2010-06-01
406	ARNTL	Homo sapiens	538	MESH-ALL	Behavior	0.832348	406	1	36	895486	2010-06-01
406	ARNTL	Homo sapiens	538	MESH-ALL	Basic-Leucine Zipper Transcription Factors	0.0664697	406	1	36	35318	2010-06-01
406	ARNTL	Homo sapiens	538	MESH-ALL	Basic Helix-Loop-Helix Transcription Factors	1.14463e-92	406	32	36	17597	2010-06-01
406	ARNTL	Homo sapiens	538	MESH-ALL	Base Sequence	1.4297e-16	406	16	36	471666	2010-06-01
406	ARNTL	Homo sapiens	538	MESH-ALL	Atmosphere	0.568112	406	1	36	426530	2010-06-01
406	ARNTL	Homo sapiens	538	MESH-ALL	Asian Continental Ancestry Group	0.0410366	406	1	36	21524	2010-06-01
406	ARNTL	Homo sapiens	538	MESH-ALL	Aryl Hydrocarbon Receptor Nuclear Translocator	2.48163e-10	406	3	36	605	2010-06-01
406	ARNTL	Homo sapiens	538	MESH-ALL	Arousal	0.135375	406	1	36	74611	2010-06-01
406	ARNTL	Homo sapiens	538	MESH-ALL	Arginine Vasopressin	0.0237425	406	1	36	12346	2010-06-01
406	ARNTL	Homo sapiens	538	MESH-ALL	Antisense Elements (Genetics)	0.0737556	406	1	36	39337	2010-06-01
406	ARNTL	Homo sapiens	538	MESH-ALL	Animals, Laboratory	1.82287e-06	406	9	36	605873	2010-06-01
406	ARNTL	Homo sapiens	538	MESH-ALL	Animals, Inbred Strains	1.63116e-06	406	9	36	597711	2010-06-01
406	ARNTL	Homo sapiens	538	MESH-ALL	Animals, Genetically Modified	0.0210537	406	2	36	114695	2010-06-01
406	ARNTL	Homo sapiens	538	MESH-ALL	Animals	8.66471e-05	406	36	36	14269216	2010-06-01
406	ARNTL	Homo sapiens	538	MESH-ALL	Animal Structures	0.0456457	406	2	36	175140	2010-06-01
406	ARNTL	Homo sapiens	538	MESH-ALL	Animal Population Groups	1.65961e-06	406	10	36	781125	2010-06-01
406	ARNTL	Homo sapiens	538	MESH-ALL	Anatomy	0.426775	406	1	36	283813	2010-06-01
406	ARNTL	Homo sapiens	538	MESH-ALL	Amino Acids, Peptides, and Proteins	3.00229e-17	406	33	36	4577377	2010-06-01
406	ARNTL	Homo sapiens	538	MESH-ALL	Amino Acid Sequence	8.69285e-06	406	7	36	387821	2010-06-01
406	ARNTL	Homo sapiens	538	MESH-ALL	Amino Acid Motifs	2.10592e-18	406	9	36	26238	2010-06-01
406	ARNTL	Homo sapiens	538	MESH-ALL	Americas	0.893613	406	1	36	1116530	2010-06-01
406	ARNTL	Homo sapiens	538	MESH-ALL	Alternative Splicing	0.0269761	406	1	36	14050	2010-06-01
406	ARNTL	Homo sapiens	538	MESH-ALL	Alleles	0.120574	406	1	36	65920	2010-06-01
406	ARNTL	Homo sapiens	538	MESH-ALL	Alkylation	0.0791671	406	1	36	42342	2010-06-01
406	ARNTL	Homo sapiens	538	MESH-ALL	Algorithms	0.187043	406	1	36	106126	2010-06-01
406	ARNTL	Homo sapiens	538	MESH-ALL	Alcohol Oxidoreductases	0.169876	406	1	36	95444	2010-06-01
406	ARNTL	Homo sapiens	538	MESH-ALL	Age Groups	0.998761	406	4	36	5740456	2010-06-01
406	ARNTL	Homo sapiens	538	MESH-ALL	African Continental Ancestry Group	0.0965304	406	1	36	52101	2010-06-01
406	ARNTL	Homo sapiens	538	MESH-ALL	African Americans	0.0571088	406	1	36	30199	2010-06-01
406	ARNTL	Homo sapiens	538	MESH-ALL	Africa, Western	0.065716	406	1	36	34904	2010-06-01
406	ARNTL	Homo sapiens	538	MESH-ALL	Africa South of the Sahara	0.188506	406	1	36	107046	2010-06-01
406	ARNTL	Homo sapiens	538	MESH-ALL	Africa	0.237483	406	1	36	138829	2010-06-01
406	ARNTL	Homo sapiens	538	MESH-ALL	Affective Disorders, Psychotic	1.97425e-05	406	3	36	26277	2010-06-01
406	ARNTL	Homo sapiens	538	MESH-ALL	Adult	0.996259	406	3	36	4454908	2010-06-01
406	ARNTL	Homo sapiens	538	MESH-ALL	Adrenal Cortex Hormones	0.0623701	406	2	36	208906	2010-06-01
406	ARNTL	Homo sapiens	538	MESH-ALL	Adenine Nucleotides	0.347212	406	1	36	217916	2010-06-01
406	ARNTL	Homo sapiens	538	MESH-ALL	Acyltransferases	2.36286e-43	406	21	36	59477	2010-06-01
406	ARNTL	Homo sapiens	538	MESH-ALL	Acetyltransferases	1.89746e-51	406	21	36	24457	2010-06-01
406	ARNTL	Homo sapiens	538	MESH-ALL	Abnormalities, Multiple	0.126354	406	1	36	69297	2010-06-01
406	ARNTL	Homo sapiens	538	MESH-ALL	ARNTL Transcription Factors	4.16e-113	406	26	36	431	2010-06-01
406	ARNTL	Homo sapiens	538	MESH-ALL	3T3 Cells	4.45326e-16	406	8	36	26012	2010-06-01
406	ARNTL	Homo sapiens	538	MESH-ALL	17-Hydroxycorticosteroids	0.131872	406	1	36	72541	2010-06-01
406	ARNTL	Homo sapiens	538	MESH-ALL	11-Hydroxycorticosteroids	0.159133	406	1	36	88868	2010-06-01
ENTREZ_GENE_ID	GENE_NAME	GENE_SPECIES	TFE_ID	SECTION	MESH_TERM	FISHERS_EXACT_P_VALUE	ASSC_ENTREZ_GENE_ID	FREQ_TERM_AND_GENE	FREQ_TERM_ONLY	FREQ_GENE_ONLY	DATE_COMPUTED
406	ARNTL	Homo sapiens	538	MESH-DISEASE	Vascular Diseases	0.8898	406	1	36	1099516	2010-06-01
406	ARNTL	Homo sapiens	538	MESH-DISEASE	Skin and Connective Tissue Diseases	0.808122	406	1	36	829348	2010-06-01
406	ARNTL	Homo sapiens	538	MESH-DISEASE	Skin Diseases	0.730238	406	1	36	661304	2010-06-01
406	ARNTL	Homo sapiens	538	MESH-DISEASE	Pathological Conditions, Signs and Symptoms	0.922141	406	4	36	3435281	2010-06-01
406	ARNTL	Homo sapiens	538	MESH-DISEASE	Pathologic Processes	0.6387	406	4	36	2212548	2010-06-01
406	ARNTL	Homo sapiens	538	MESH-DISEASE	Nutritional and Metabolic Diseases	0.768724	406	1	36	737427	2010-06-01
406	ARNTL	Homo sapiens	538	MESH-DISEASE	Neurologic Manifestations	0.723153	406	1	36	648450	2010-06-01
406	ARNTL	Homo sapiens	538	MESH-DISEASE	Neurobehavioral Manifestations	0.306893	406	1	36	187450	2010-06-01
406	ARNTL	Homo sapiens	538	MESH-DISEASE	Nervous System Diseases	0.848979	406	2	36	1673002	2010-06-01
406	ARNTL	Homo sapiens	538	MESH-DISEASE	Neoplasms by Site	0.94198	406	1	36	1406890	2010-06-01
406	ARNTL	Homo sapiens	538	MESH-DISEASE	Neoplasms	0.986527	406	1	36	2086411	2010-06-01
406	ARNTL	Homo sapiens	538	MESH-DISEASE	Metabolic Diseases	0.689155	406	1	36	590912	2010-06-01
406	ARNTL	Homo sapiens	538	MESH-DISEASE	Mental Retardation	0.12836	406	1	36	70474	2010-06-01
406	ARNTL	Homo sapiens	538	MESH-DISEASE	Hypertension	0.296841	406	1	36	180123	2010-06-01
406	ARNTL	Homo sapiens	538	MESH-DISEASE	Glucose Metabolism Disorders	0.379848	406	1	36	243947	2010-06-01
406	ARNTL	Homo sapiens	538	MESH-DISEASE	Genetic Predisposition to Disease	3.40938e-06	406	4	36	51962	2010-06-01
406	ARNTL	Homo sapiens	538	MESH-DISEASE	Genetic Diseases, Inborn	0.552671	406	1	36	408883	2010-06-01
406	ARNTL	Homo sapiens	538	MESH-DISEASE	Endocrine System Diseases	0.706255	406	1	36	619043	2010-06-01
406	ARNTL	Homo sapiens	538	MESH-DISEASE	Down Syndrome	0.0342193	406	1	36	17887	2010-06-01
406	ARNTL	Homo sapiens	538	MESH-DISEASE	Disease Susceptibility	1.12347e-05	406	4	36	70458	2010-06-01
406	ARNTL	Homo sapiens	538	MESH-DISEASE	Disease Attributes	0.035941	406	4	36	645662	2010-06-01
406	ARNTL	Homo sapiens	538	MESH-DISEASE	Diabetes Mellitus, Type 2	0.103089	406	1	36	55835	2010-06-01
406	ARNTL	Homo sapiens	538	MESH-DISEASE	Diabetes Mellitus	0.378696	406	1	36	243006	2010-06-01
406	ARNTL	Homo sapiens	538	MESH-DISEASE	Congenital, Hereditary, and Neonatal Diseases and Abnormalities	0.803485	406	1	36	817622	2010-06-01
406	ARNTL	Homo sapiens	538	MESH-DISEASE	Congenital Abnormalities	0.530452	406	1	36	384502	2010-06-01
406	ARNTL	Homo sapiens	538	MESH-DISEASE	Chronobiology Disorders	0.00260192	406	1	36	1339	2010-06-01
406	ARNTL	Homo sapiens	538	MESH-DISEASE	Chromosome Disorders	0.0947819	406	1	36	51110	2010-06-01
406	ARNTL	Homo sapiens	538	MESH-DISEASE	Cardiovascular Diseases	0.955374	406	1	36	1531086	2010-06-01
406	ARNTL	Homo sapiens	538	MESH-DISEASE	Breast Neoplasms	0.278146	406	1	36	166763	2010-06-01
406	ARNTL	Homo sapiens	538	MESH-DISEASE	Breast Diseases	0.295993	406	1	36	179510	2010-06-01
406	ARNTL	Homo sapiens	538	MESH-DISEASE	Abnormalities, Multiple	0.126354	406	1	36	69297	2010-06-01
ENTREZ_GENE_ID	GENE_NAME	GENE_SPECIES	TFE_ID	SECTION	MGI_PHENOTYPE_ID	MGI_ID	ENTREZ_GENE_ID	GENE_SYMBOL_MOUSE	GENE_SYMBOL_HUMAN	MGI_PHENOTYPE_TERM
406	ARNTL	Homo sapiens	538	MGI-PHENOTYPE	MP:0002078	MGI:1096381	406	Arntl	ARNTL	abnormal glucose homeostasis
406	ARNTL	Homo sapiens	538	MGI-PHENOTYPE	MP:0002118	MGI:1096381	406	Arntl	ARNTL	abnormal lipid homeostasis
406	ARNTL	Homo sapiens	538	MGI-PHENOTYPE	MP:0002561	MGI:1096381	406	Arntl	ARNTL	abnormal circadian phase
406	ARNTL	Homo sapiens	538	MGI-PHENOTYPE	MP:0001728	MGI:1096381	406	Arntl	ARNTL	failure of embryo implantation
406	ARNTL	Homo sapiens	538	MGI-PHENOTYPE	MP:0002560	MGI:1096381	406	Arntl	ARNTL	arrhythmic circadian persistence
406	ARNTL	Homo sapiens	538	MGI-PHENOTYPE	MP:0001926	MGI:1096381	406	Arntl	ARNTL	female infertility
406	ARNTL	Homo sapiens	538	MGI-PHENOTYPE	MP:0005185	MGI:1096381	406	Arntl	ARNTL	decreased circulating progesterone level
406	ARNTL	Homo sapiens	538	MGI-PHENOTYPE	MP:0002891	MGI:1096381	406	Arntl	ARNTL	increased insulin sensitivity
406	ARNTL	Homo sapiens	538	MGI-PHENOTYPE	MP:0005551	MGI:1096381	406	Arntl	ARNTL	abnormal eye electrophysiology
406	ARNTL	Homo sapiens	538	MGI-PHENOTYPE	MP:0003313	MGI:1096381	406	Arntl	ARNTL	abnormal locomotor activation
406	ARNTL	Homo sapiens	538	MGI-PHENOTYPE	MP:0003383	MGI:1096381	406	Arntl	ARNTL	abnormal gluconeogenesis
406	ARNTL	Homo sapiens	538	MGI-PHENOTYPE	MP:0004905	MGI:1096381	406	Arntl	ARNTL	decreased uterus weight
406	ARNTL	Homo sapiens	538	MGI-PHENOTYPE	MP:0004988	MGI:1096381	406	Arntl	ARNTL	increased osteoblast cell number
406	ARNTL	Homo sapiens	538	MGI-PHENOTYPE	MP:0004992	MGI:1096381	406	Arntl	ARNTL	increased bone resorption
406	ARNTL	Homo sapiens	538	MGI-PHENOTYPE	MP:0008908	MGI:1096381	406	Arntl	ARNTL	increased total fat pad weight
406	ARNTL	Homo sapiens	538	MGI-PHENOTYPE	MP:0009006	MGI:1096381	406	Arntl	ARNTL	prolonged estrous cycle
406	ARNTL	Homo sapiens	538	MGI-PHENOTYPE	MP:0001502	MGI:1096381	406	Arntl	ARNTL	abnormal circadian rhythm
406	ARNTL	Homo sapiens	538	MGI-PHENOTYPE	MP:0001265	MGI:1096381	406	Arntl	ARNTL	decreased body size
406	ARNTL	Homo sapiens	538	MGI-PHENOTYPE	MP:0003198	MGI:1096381	406	Arntl	ARNTL	tendon calcification
406	ARNTL	Homo sapiens	538	MGI-PHENOTYPE	MP:0002083	MGI:1096381	406	Arntl	ARNTL	premature death
406	ARNTL	Homo sapiens	538	MGI-PHENOTYPE	MP:0001429	MGI:1096381	406	Arntl	ARNTL	dehydration
406	ARNTL	Homo sapiens	538	MGI-PHENOTYPE	MP:0001504	MGI:1096381	406	Arntl	ARNTL	abnormal posture
406	ARNTL	Homo sapiens	538	MGI-PHENOTYPE	MP:0001262	MGI:1096381	406	Arntl	ARNTL	decreased body weight
406	ARNTL	Homo sapiens	538	MGI-PHENOTYPE	MP:0001263	MGI:1096381	406	Arntl	ARNTL	weight loss
406	ARNTL	Homo sapiens	538	MGI-PHENOTYPE	MP:0001312	MGI:1096381	406	Arntl	ARNTL	abnormal cornea morphology
406	ARNTL	Homo sapiens	538	MGI-PHENOTYPE	MP:0001303	MGI:1096381	406	Arntl	ARNTL	abnormal lens morphology
406	ARNTL	Homo sapiens	538	MGI-PHENOTYPE	MP:0001629	MGI:1096381	406	Arntl	ARNTL	abnormal heart rate
406	ARNTL	Homo sapiens	538	MGI-PHENOTYPE	MP:0001406	MGI:1096381	406	Arntl	ARNTL	abnormal gait
406	ARNTL	Homo sapiens	538	MGI-PHENOTYPE	MP:0001391	MGI:1096381	406	Arntl	ARNTL	abnormal tail movements
406	ARNTL	Homo sapiens	538	MGI-PHENOTYPE	MP:0001523	MGI:1096381	406	Arntl	ARNTL	impaired righting response
406	ARNTL	Homo sapiens	538	MGI-PHENOTYPE	MP:0001924	MGI:1096381	406	Arntl	ARNTL	infertility
406	ARNTL	Homo sapiens	538	MGI-PHENOTYPE	MP:0000150	MGI:1096381	406	Arntl	ARNTL	abnormal rib morphology
406	ARNTL	Homo sapiens	538	MGI-PHENOTYPE	MP:0000066	MGI:1096381	406	Arntl	ARNTL	osteoporosis
406	ARNTL	Homo sapiens	538	MGI-PHENOTYPE	MP:0000424	MGI:1096381	406	Arntl	ARNTL	retarded hair growth
406	ARNTL	Homo sapiens	538	MGI-PHENOTYPE	MP:0001157	MGI:1096381	406	Arntl	ARNTL	small seminal vesicle
406	ARNTL	Homo sapiens	538	MGI-PHENOTYPE	MP:0001313	MGI:1096381	406	Arntl	ARNTL	increased incidence of corneal inflammation
406	ARNTL	Homo sapiens	538	MGI-PHENOTYPE	MP:0001304	MGI:1096381	406	Arntl	ARNTL	cataracts
406	ARNTL	Homo sapiens	538	MGI-PHENOTYPE	MP:0000230	MGI:1096381	406	Arntl	ARNTL	abnormal blood pressure
406	ARNTL	Homo sapiens	538	MGI-PHENOTYPE	MP:0001732	MGI:1096381	406	Arntl	ARNTL	postnatal growth retardation
406	ARNTL	Homo sapiens	538	MGI-PHENOTYPE	MP:0000221	MGI:1096381	406	Arntl	ARNTL	decreased leukocyte cell number
406	ARNTL	Homo sapiens	538	MGI-PHENOTYPE	MP:0001596	MGI:1096381	406	Arntl	ARNTL	hypotension
406	ARNTL	Homo sapiens	538	MGI-PHENOTYPE	MP:0000220	MGI:1096381	406	Arntl	ARNTL	increased monocyte cell number
406	ARNTL	Homo sapiens	538	MGI-PHENOTYPE	MP:0000219	MGI:1096381	406	Arntl	ARNTL	increased neutrophil cell number
406	ARNTL	Homo sapiens	538	MGI-PHENOTYPE	MP:0005016	MGI:1096381	406	Arntl	ARNTL	decreased lymphocyte cell number
406	ARNTL	Homo sapiens	538	MGI-PHENOTYPE	MP:0005266	MGI:1096381	406	Arntl	ARNTL	abnormal metabolism
406	ARNTL	Homo sapiens	538	MGI-PHENOTYPE	MP:0005300	MGI:1096381	406	Arntl	ARNTL	abnormal corneal stroma morphology
406	ARNTL	Homo sapiens	538	MGI-PHENOTYPE	MP:0005333	MGI:1096381	406	Arntl	ARNTL	decreased heart rate
406	ARNTL	Homo sapiens	538	MGI-PHENOTYPE	MP:0002834	MGI:1096381	406	Arntl	ARNTL	decreased heart weight
406	ARNTL	Homo sapiens	538	MGI-PHENOTYPE	MP:0002840	MGI:1096381	406	Arntl	ARNTL	abnormal lens fiber morphology
406	ARNTL	Homo sapiens	538	MGI-PHENOTYPE	MP:0005418	MGI:1096381	406	Arntl	ARNTL	abnormal circulating hormone level
406	ARNTL	Homo sapiens	538	MGI-PHENOTYPE	MP:0005454	MGI:1096381	406	Arntl	ARNTL	decreased adipose tissue amount
406	ARNTL	Homo sapiens	538	MGI-PHENOTYPE	MP:0002932	MGI:1096381	406	Arntl	ARNTL	abnormal joint morphology
406	ARNTL	Homo sapiens	538	MGI-PHENOTYPE	MP:0005504	MGI:1096381	406	Arntl	ARNTL	abnormal ligament morphology
406	ARNTL	Homo sapiens	538	MGI-PHENOTYPE	MP:0005542	MGI:1096381	406	Arntl	ARNTL	corneal vascularization
406	ARNTL	Homo sapiens	538	MGI-PHENOTYPE	MP:0005631	MGI:1096381	406	Arntl	ARNTL	decreased lung weight
406	ARNTL	Homo sapiens	538	MGI-PHENOTYPE	MP:0005660	MGI:1096381	406	Arntl	ARNTL	abnormal circulating adrenaline level
406	ARNTL	Homo sapiens	538	MGI-PHENOTYPE	MP:0005661	MGI:1096381	406	Arntl	ARNTL	decreased circulating adrenaline level
406	ARNTL	Homo sapiens	538	MGI-PHENOTYPE	MP:0005664	MGI:1096381	406	Arntl	ARNTL	decreased circulating noradrenaline level
406	ARNTL	Homo sapiens	538	MGI-PHENOTYPE	MP:0006000	MGI:1096381	406	Arntl	ARNTL	abnormal corneal epithelium morphology
406	ARNTL	Homo sapiens	538	MGI-PHENOTYPE	MP:0003189	MGI:1096381	406	Arntl	ARNTL	fused joints
406	ARNTL	Homo sapiens	538	MGI-PHENOTYPE	MP:0003200	MGI:1096381	406	Arntl	ARNTL	joint calcification
406	ARNTL	Homo sapiens	538	MGI-PHENOTYPE	MP:0003711	MGI:1096381	406	Arntl	ARNTL	pathological neovascularization
406	ARNTL	Homo sapiens	538	MGI-PHENOTYPE	MP:0003786	MGI:1096381	406	Arntl	ARNTL	premature aging
406	ARNTL	Homo sapiens	538	MGI-PHENOTYPE	MP:0003918	MGI:1096381	406	Arntl	ARNTL	decreased kidney weight
406	ARNTL	Homo sapiens	538	MGI-PHENOTYPE	MP:0004232	MGI:1096381	406	Arntl	ARNTL	decreased muscle weight
406	ARNTL	Homo sapiens	538	MGI-PHENOTYPE	MP:0004622	MGI:1096381	406	Arntl	ARNTL	sacral vertebral fusion
406	ARNTL	Homo sapiens	538	MGI-PHENOTYPE	MP:0004623	MGI:1096381	406	Arntl	ARNTL	thoracic vertebral fusion
406	ARNTL	Homo sapiens	538	MGI-PHENOTYPE	MP:0004624	MGI:1096381	406	Arntl	ARNTL	abnormal thoracic cage
406	ARNTL	Homo sapiens	538	MGI-PHENOTYPE	MP:0004685	MGI:1096381	406	Arntl	ARNTL	intervertebral calcification
406	ARNTL	Homo sapiens	538	MGI-PHENOTYPE	MP:0004703	MGI:1096381	406	Arntl	ARNTL	abnormal vertebral column
406	ARNTL	Homo sapiens	538	MGI-PHENOTYPE	MP:0004852	MGI:1096381	406	Arntl	ARNTL	decreased testis weight
406	ARNTL	Homo sapiens	538	MGI-PHENOTYPE	MP:0004876	MGI:1096381	406	Arntl	ARNTL	decreased mean arterial blood pressure
406	ARNTL	Homo sapiens	538	MGI-PHENOTYPE	MP:0004953	MGI:1096381	406	Arntl	ARNTL	decreased spleen weight
406	ARNTL	Homo sapiens	538	MGI-PHENOTYPE	MP:0008844	MGI:1096381	406	Arntl	ARNTL	decreased subcutaneous adipose tissue amount
406	ARNTL	Homo sapiens	538	MGI-PHENOTYPE	MP:0008853	MGI:1096381	406	Arntl	ARNTL	decreased abdominal adipose tissue amount
406	ARNTL	Homo sapiens	538	MGI-PHENOTYPE	MP:0006432	MGI:1096381	406	Arntl	ARNTL	abnormal costal cartilage morphology
406	ARNTL	Homo sapiens	538	MGI-PHENOTYPE	MP:0009585	MGI:1096381	406	Arntl	ARNTL	ectopic bone formation
406	ARNTL	Homo sapiens	538	MGI-PHENOTYPE	MP:0002558	MGI:1096381	406	Arntl	ARNTL	abnormal circadian period
406	ARNTL	Homo sapiens	538	MGI-PHENOTYPE	MP:0001501	MGI:1096381	406	Arntl	ARNTL	abnormal sleep pattern
406	ARNTL	Homo sapiens	538	MGI-PHENOTYPE	MP:0002144	MGI:1096381	406	Arntl	ARNTL	abnormal B cell differentiation
[truncated: 69 more rows]

## Sheet: Arntl_EG11865
ENTREZ_GENE_ID	GENE_NAME	GENE_SPECIES	TFE_ID	SECTION	ATTRIBUTE	VALUE
[truncated: 1,266 more rows]

[truncated: 131 more sheets: ATF2_EG1386, Atf2_EG11909, CDX2_EG1045, CLOCK_EG9575, Clock_EG12753, Elf5_EG13711, EOMES_EG8320, Eomes_EG13813, EPAS1_EG2034, Epas1_EG13819, ESR1_EG2099, Esr1_EG13982, ESR2_EG2100, Esr2_EG13983, FOSL1_EG8061, Fosl1_EG14283, FOXA1_EG3169, Foxa1_EG15375, FOXA2_EG3170, Foxa2_EG15376 …]
