# Supplementary material for: The Transcription Factor Encyclopedia
Source: Genome Biol. 2012 Mar 29;13(3):R24. doi: 10.1186/gb-2012-13-3-r24 (PMC3439975; doi:10.1186/gb-2012-13-3-r24)
Supplement: Additional file 3 — Classification of transcription factors in TFe. There are 803 human, mouse, and rat articles in TFe, most of which are organized into groups, families and subfamilies of TFs. The classification scheme utilized in TFe is derived from the work of Fulton et al. [5] in TFCat. There are 8 large groups, which are further subclassified into 34 families. Several TFs, namely nuclear receptors, are even further subclassified into subfamilies. [file gb-2012-13-3-r24-S3.XLS]

## Sheet: Table 2
Grouping	Family	Species	Name	Entrez Gene	Subfamily
Beta-Hairpin-Ribbon Group	Methyl-CpG-binding domain, MBD Family	Mus musculus	Mbd1	17190	No subfamily
Beta-Hairpin-Ribbon Group	Methyl-CpG-binding domain, MBD Family	Mus musculus	Mbd2	17191	No subfamily
Beta-Hairpin-Ribbon Group	Transcription Factor T-Domain	Homo sapiens	EOMES	8320	No subfamily
Beta-Hairpin-Ribbon Group	Transcription Factor T-Domain	Homo sapiens	T	6862	No subfamily
Beta-Hairpin-Ribbon Group	Transcription Factor T-Domain	Homo sapiens	TBPL1	9519	No subfamily
Beta-Hairpin-Ribbon Group	Transcription Factor T-Domain	Homo sapiens	TBR1	10716	No subfamily
Beta-Hairpin-Ribbon Group	Transcription Factor T-Domain	Homo sapiens	TBX1	6899	No subfamily
Beta-Hairpin-Ribbon Group	Transcription Factor T-Domain	Homo sapiens	TBX19	9095	No subfamily
Beta-Hairpin-Ribbon Group	Transcription Factor T-Domain	Homo sapiens	TBX20	57057	No subfamily
Beta-Hairpin-Ribbon Group	Transcription Factor T-Domain	Homo sapiens	TBX21	30009	No subfamily
Beta-Hairpin-Ribbon Group	Transcription Factor T-Domain	Homo sapiens	TBX5	6910	No subfamily
Beta-Hairpin-Ribbon Group	Transcription Factor T-Domain	Homo sapiens	TBX6	6911	No subfamily
Beta-Hairpin-Ribbon Group	Transcription Factor T-Domain	Mus musculus	Eomes	13813	No subfamily
Beta-Hairpin-Ribbon Group	Transcription Factor T-Domain	Mus musculus	T	20997	No subfamily
Beta-Hairpin-Ribbon Group	Transcription Factor T-Domain	Mus musculus	Tbr1	21375	No subfamily
Beta-Hairpin-Ribbon Group	Transcription Factor T-Domain	Mus musculus	Tbx1	21380	No subfamily
Beta-Hairpin-Ribbon Group	Transcription Factor T-Domain	Mus musculus	Tbx19	83993	No subfamily
Beta-Hairpin-Ribbon Group	Transcription Factor T-Domain	Mus musculus	Tbx2	21385	No subfamily
Beta-Hairpin-Ribbon Group	Transcription Factor T-Domain	Mus musculus	Tbx20	57246	No subfamily
Beta-Hairpin-Ribbon Group	Transcription Factor T-Domain	Mus musculus	Tbx21	57765	No subfamily
Beta-Hairpin-Ribbon Group	Transcription Factor T-Domain	Mus musculus	Tbx3	21386	No subfamily
Beta-Hairpin-Ribbon Group	Transcription Factor T-Domain	Mus musculus	Tbx5	21388	No subfamily
Beta-Hairpin-Ribbon Group	Transcription Factor T-Domain	Mus musculus	Tbx6	21389	No subfamily
Beta-sheet Group	TATA box-binding Family	Homo sapiens	TBPL1	9519	No subfamily
Beta-sheet Group	TATA box-binding Family	Mus musculus	Tbpl1	237336	No subfamily
Enzyme Group	DNA Polymerase-Beta Family	Mus musculus	Polr2b	231329	No subfamily
Helix-Turn-Helix Group	Arid Domain Family	Homo sapiens	ARID3a	1820	No subfamily
Helix-Turn-Helix Group	Arid Domain Family	Mus musculus	Arid1a	93760	No subfamily
Helix-Turn-Helix Group	Arid Domain Family	Mus musculus	Arid1b	239985	No subfamily
Helix-Turn-Helix Group	Arid Domain Family	Mus musculus	Arid3a	13496	No subfamily
Helix-Turn-Helix Group	Arid Domain Family	Mus musculus	Arid3b	56380	No subfamily
Helix-Turn-Helix Group	Arid Domain Family	Mus musculus	Arid5b	71371	No subfamily
Helix-Turn-Helix Group	Homeodomain Family	Homo sapiens	CDX2	1045	No subfamily
Helix-Turn-Helix Group	Homeodomain Family	Homo sapiens	CRX	1406	No subfamily
Helix-Turn-Helix Group	Homeodomain Family	Homo sapiens	DLX1	1745	No subfamily
Helix-Turn-Helix Group	Homeodomain Family	Homo sapiens	DLX2	1746	No subfamily
Helix-Turn-Helix Group	Homeodomain Family	Homo sapiens	DLX3	1747	No subfamily
Helix-Turn-Helix Group	Homeodomain Family	Homo sapiens	DLX4	1748	No subfamily
Helix-Turn-Helix Group	Homeodomain Family	Homo sapiens	DLX5	1749	No subfamily
Helix-Turn-Helix Group	Homeodomain Family	Homo sapiens	DLX6	1750	No subfamily
Helix-Turn-Helix Group	Homeodomain Family	Homo sapiens	EMX1	2016	No subfamily
Helix-Turn-Helix Group	Homeodomain Family	Homo sapiens	EMX2	2018	No subfamily
Helix-Turn-Helix Group	Homeodomain Family	Homo sapiens	HNF1B	6928	No subfamily
Helix-Turn-Helix Group	Homeodomain Family	Homo sapiens	HOXB4	3214	No subfamily
Helix-Turn-Helix Group	Homeodomain Family	Homo sapiens	ISL1	3670	No subfamily
Helix-Turn-Helix Group	Homeodomain Family	Homo sapiens	LHX3	8022	No subfamily
Helix-Turn-Helix Group	Homeodomain Family	Homo sapiens	LHX4	89884	No subfamily
Helix-Turn-Helix Group	Homeodomain Family	Homo sapiens	LMX1A	4009	No subfamily
Helix-Turn-Helix Group	Homeodomain Family	Homo sapiens	LMX1B	4010	No subfamily
Helix-Turn-Helix Group	Homeodomain Family	Homo sapiens	NKX3-1	4824	No subfamily
Helix-Turn-Helix Group	Homeodomain Family	Homo sapiens	ONECUT1	3175	No subfamily
Helix-Turn-Helix Group	Homeodomain Family	Homo sapiens	OTX1	5013	No subfamily
Helix-Turn-Helix Group	Homeodomain Family	Homo sapiens	PAX2	5076	No subfamily
Helix-Turn-Helix Group	Homeodomain Family	Homo sapiens	PAX3	5077	No subfamily
Helix-Turn-Helix Group	Homeodomain Family	Homo sapiens	PAX4	5078	No subfamily
Helix-Turn-Helix Group	Homeodomain Family	Homo sapiens	PAX6	5080	No subfamily
Helix-Turn-Helix Group	Homeodomain Family	Homo sapiens	PAX7	5081	No subfamily
Helix-Turn-Helix Group	Homeodomain Family	Homo sapiens	PAX8	7849	No subfamily
Helix-Turn-Helix Group	Homeodomain Family	Homo sapiens	PBX1	5087	No subfamily
Helix-Turn-Helix Group	Homeodomain Family	Homo sapiens	SIX3	6496	No subfamily
Helix-Turn-Helix Group	Homeodomain Family	Homo sapiens	SIX6	4990	No subfamily
Helix-Turn-Helix Group	Homeodomain Family	Homo sapiens	TEAD1	7003	No subfamily
Helix-Turn-Helix Group	Homeodomain Family	Homo sapiens	TEAD2	8463	No subfamily
Helix-Turn-Helix Group	Homeodomain Family	Homo sapiens	TEAD3	7005	No subfamily
Helix-Turn-Helix Group	Homeodomain Family	Homo sapiens	TEAD4	7004	No subfamily
Helix-Turn-Helix Group	Homeodomain Family	Homo sapiens	TLX1	3195	No subfamily
Helix-Turn-Helix Group	Homeodomain Family	Mus musculus	Alx1	216285	No subfamily
Helix-Turn-Helix Group	Homeodomain Family	Mus musculus	Arx	11878	No subfamily
Helix-Turn-Helix Group	Homeodomain Family	Mus musculus	Barx1	12022	No subfamily
Helix-Turn-Helix Group	Homeodomain Family	Mus musculus	Barx2	12023	No subfamily
Helix-Turn-Helix Group	Homeodomain Family	Mus musculus	Cdx1	12590	No subfamily
Helix-Turn-Helix Group	Homeodomain Family	Mus musculus	Cdx2	12591	No subfamily
Helix-Turn-Helix Group	Homeodomain Family	Mus musculus	Crx	12951	No subfamily
Helix-Turn-Helix Group	Homeodomain Family	Mus musculus	Cux1	13047	No subfamily
Helix-Turn-Helix Group	Homeodomain Family	Mus musculus	Cux2	13048	No subfamily
Helix-Turn-Helix Group	Homeodomain Family	Mus musculus	Dlx1	13390	No subfamily
Helix-Turn-Helix Group	Homeodomain Family	Mus musculus	Dlx2	13392	No subfamily
Helix-Turn-Helix Group	Homeodomain Family	Mus musculus	Dlx3	13393	No subfamily
Helix-Turn-Helix Group	Homeodomain Family	Mus musculus	Dlx4	13394	No subfamily
Helix-Turn-Helix Group	Homeodomain Family	Mus musculus	Dlx5	13395	No subfamily
Helix-Turn-Helix Group	Homeodomain Family	Mus musculus	Dlx6	13396	No subfamily
Helix-Turn-Helix Group	Homeodomain Family	Mus musculus	Dmbx1	140477	No subfamily
Helix-Turn-Helix Group	Homeodomain Family	Mus musculus	Emx1	13796	No subfamily
Helix-Turn-Helix Group	Homeodomain Family	Mus musculus	Emx2	13797	No subfamily
Helix-Turn-Helix Group	Homeodomain Family	Mus musculus	En1	13798	No subfamily
Helix-Turn-Helix Group	Homeodomain Family	Mus musculus	En2	13799	No subfamily
Helix-Turn-Helix Group	Homeodomain Family	Mus musculus	Esx1	13984	No subfamily
Helix-Turn-Helix Group	Homeodomain Family	Mus musculus	Gbx2	14472	No subfamily
Helix-Turn-Helix Group	Homeodomain Family	Mus musculus	Gsc	14836	No subfamily
Helix-Turn-Helix Group	Homeodomain Family	Mus musculus	Gsx1	14842	No subfamily
Helix-Turn-Helix Group	Homeodomain Family	Mus musculus	Gsx2	14843	No subfamily
Helix-Turn-Helix Group	Homeodomain Family	Mus musculus	Hesx1	15209	No subfamily
Helix-Turn-Helix Group	Homeodomain Family	Mus musculus	Hmx2	15372	No subfamily
Helix-Turn-Helix Group	Homeodomain Family	Mus musculus	Hnf1a	21405	No subfamily
Helix-Turn-Helix Group	Homeodomain Family	Mus musculus	Hnf1b	21410	No subfamily
Helix-Turn-Helix Group	Homeodomain Family	Mus musculus	Hoxa1	15394	No subfamily
Helix-Turn-Helix Group	Homeodomain Family	Mus musculus	Hoxa10	15395	No subfamily
Helix-Turn-Helix Group	Homeodomain Family	Mus musculus	Hoxa11	15396	No subfamily
Helix-Turn-Helix Group	Homeodomain Family	Mus musculus	Hoxa2	15399	No subfamily
Helix-Turn-Helix Group	Homeodomain Family	Mus musculus	Hoxa3	15400	No subfamily
Helix-Turn-Helix Group	Homeodomain Family	Mus musculus	Hoxa5	15402	No subfamily
Helix-Turn-Helix Group	Homeodomain Family	Mus musculus	Hoxa7	15404	No subfamily
Helix-Turn-Helix Group	Homeodomain Family	Mus musculus	Hoxa9	15405	No subfamily
Helix-Turn-Helix Group	Homeodomain Family	Mus musculus	Hoxb1	15407	No subfamily
Helix-Turn-Helix Group	Homeodomain Family	Mus musculus	Hoxb2	103889	No subfamily
Helix-Turn-Helix Group	Homeodomain Family	Mus musculus	Hoxb3	15410	No subfamily
Helix-Turn-Helix Group	Homeodomain Family	Mus musculus	Hoxb4	15412	No subfamily
Helix-Turn-Helix Group	Homeodomain Family	Mus musculus	Hoxb5	15413	No subfamily
Helix-Turn-Helix Group	Homeodomain Family	Mus musculus	Hoxb7	15415	No subfamily
Helix-Turn-Helix Group	Homeodomain Family	Mus musculus	Hoxb8	15416	No subfamily
Helix-Turn-Helix Group	Homeodomain Family	Mus musculus	Hoxb9	15417	No subfamily
Helix-Turn-Helix Group	Homeodomain Family	Mus musculus	Hoxc10	209448	No subfamily
Helix-Turn-Helix Group	Homeodomain Family	Mus musculus	Hoxc11	109663	No subfamily
Helix-Turn-Helix Group	Homeodomain Family	Mus musculus	Hoxc4	15423	No subfamily
Helix-Turn-Helix Group	Homeodomain Family	Mus musculus	Hoxc6	15425	No subfamily
Helix-Turn-Helix Group	Homeodomain Family	Mus musculus	Hoxd1	15429	No subfamily
Helix-Turn-Helix Group	Homeodomain Family	Mus musculus	Hoxd10	15430	No subfamily
Helix-Turn-Helix Group	Homeodomain Family	Mus musculus	Hoxd13	15433	No subfamily
Helix-Turn-Helix Group	Homeodomain Family	Mus musculus	Hoxd3	15434	No subfamily
Helix-Turn-Helix Group	Homeodomain Family	Mus musculus	Hoxd4	15436	No subfamily
Helix-Turn-Helix Group	Homeodomain Family	Mus musculus	Hoxd8	15437	No subfamily
Helix-Turn-Helix Group	Homeodomain Family	Mus musculus	Hoxd9	15438	No subfamily
Helix-Turn-Helix Group	Homeodomain Family	Mus musculus	Isl1	16392	No subfamily
Helix-Turn-Helix Group	Homeodomain Family	Mus musculus	Isl2	104360	No subfamily
Helix-Turn-Helix Group	Homeodomain Family	Mus musculus	Lbx1	16814	No subfamily
Helix-Turn-Helix Group	Homeodomain Family	Mus musculus	Lcor	212391	No subfamily
Helix-Turn-Helix Group	Homeodomain Family	Mus musculus	Lhx1	16869	No subfamily
Helix-Turn-Helix Group	Homeodomain Family	Mus musculus	Lhx2	16870	No subfamily
Helix-Turn-Helix Group	Homeodomain Family	Mus musculus	Lhx3	16871	No subfamily
Helix-Turn-Helix Group	Homeodomain Family	Mus musculus	Lhx4	16872	No subfamily
Helix-Turn-Helix Group	Homeodomain Family	Mus musculus	Lhx5	16873	No subfamily
Helix-Turn-Helix Group	Homeodomain Family	Mus musculus	Lmx1b	16917	No subfamily
Helix-Turn-Helix Group	Homeodomain Family	Mus musculus	Meis2	17536	No subfamily
Helix-Turn-Helix Group	Homeodomain Family	Mus musculus	Meox1	17285	No subfamily
Helix-Turn-Helix Group	Homeodomain Family	Mus musculus	Meox2	17286	No subfamily
Helix-Turn-Helix Group	Homeodomain Family	Mus musculus	Mixl1	27217	No subfamily
Helix-Turn-Helix Group	Homeodomain Family	Mus musculus	Msx1	17701	No subfamily
Helix-Turn-Helix Group	Homeodomain Family	Mus musculus	Msx2	17702	No subfamily
Helix-Turn-Helix Group	Homeodomain Family	Mus musculus	Nanog	71950	No subfamily
Helix-Turn-Helix Group	Homeodomain Family	Mus musculus	Nkx2-1	21869	No subfamily
Helix-Turn-Helix Group	Homeodomain Family	Mus musculus	Nkx2-3	18089	No subfamily
Helix-Turn-Helix Group	Homeodomain Family	Mus musculus	Nkx2-5	18091	No subfamily
Helix-Turn-Helix Group	Homeodomain Family	Mus musculus	Nkx2-6	18092	No subfamily
Helix-Turn-Helix Group	Homeodomain Family	Mus musculus	Nkx2-9	18094	No subfamily
Helix-Turn-Helix Group	Homeodomain Family	Mus musculus	Nkx3-1	18095	No subfamily
Helix-Turn-Helix Group	Homeodomain Family	Mus musculus	Nkx3-2	12020	No subfamily
Helix-Turn-Helix Group	Homeodomain Family	Mus musculus	Nkx6-1	18096	No subfamily
Helix-Turn-Helix Group	Homeodomain Family	Mus musculus	Nkx6-2	14912	No subfamily
Helix-Turn-Helix Group	Homeodomain Family	Mus musculus	Onecut1	15379	No subfamily
Helix-Turn-Helix Group	Homeodomain Family	Mus musculus	Onecut2	225631	No subfamily
Helix-Turn-Helix Group	Homeodomain Family	Mus musculus	Onecut3	246086	No subfamily
Helix-Turn-Helix Group	Homeodomain Family	Mus musculus	Otx2	18424	No subfamily
Helix-Turn-Helix Group	Homeodomain Family	Mus musculus	Pax1	18503	No subfamily
Helix-Turn-Helix Group	Homeodomain Family	Mus musculus	Pax2	18504	No subfamily
Helix-Turn-Helix Group	Homeodomain Family	Mus musculus	Pax4	18506	No subfamily
Helix-Turn-Helix Group	Homeodomain Family	Mus musculus	Pax5	18507	No subfamily
Helix-Turn-Helix Group	Homeodomain Family	Mus musculus	Pax6	18508	No subfamily
Helix-Turn-Helix Group	Homeodomain Family	Mus musculus	Pax7	18509	No subfamily
Helix-Turn-Helix Group	Homeodomain Family	Mus musculus	Pax8	18510	No subfamily
Helix-Turn-Helix Group	Homeodomain Family	Mus musculus	Pax9	18511	No subfamily
Helix-Turn-Helix Group	Homeodomain Family	Mus musculus	Pbx1	18514	No subfamily
Helix-Turn-Helix Group	Homeodomain Family	Mus musculus	Pbx3	18516	No subfamily
Helix-Turn-Helix Group	Homeodomain Family	Mus musculus	Pdx1	18609	No subfamily
Helix-Turn-Helix Group	Homeodomain Family	Mus musculus	Phox2a	11859	No subfamily
Helix-Turn-Helix Group	Homeodomain Family	Mus musculus	Phox2b	18935	No subfamily
Helix-Turn-Helix Group	Homeodomain Family	Mus musculus	Pitx1	18740	No subfamily
Helix-Turn-Helix Group	Homeodomain Family	Mus musculus	Pitx3	18742	No subfamily
Helix-Turn-Helix Group	Homeodomain Family	Mus musculus	Pknox1	18771	No subfamily
Helix-Turn-Helix Group	Homeodomain Family	Mus musculus	Pou1f1	18736	No subfamily
Helix-Turn-Helix Group	Homeodomain Family	Mus musculus	Pou2f1	18986	No subfamily
Helix-Turn-Helix Group	Homeodomain Family	Mus musculus	Pou2f2	18987	No subfamily
Helix-Turn-Helix Group	Homeodomain Family	Mus musculus	Pou3f1	18991	No subfamily
Helix-Turn-Helix Group	Homeodomain Family	Mus musculus	Pou3f2	18992	No subfamily
Helix-Turn-Helix Group	Homeodomain Family	Mus musculus	Pou3f4	18994	No subfamily
Helix-Turn-Helix Group	Homeodomain Family	Mus musculus	Pou4f1	18996	No subfamily
Helix-Turn-Helix Group	Homeodomain Family	Mus musculus	Pou4f3	18998	No subfamily
Helix-Turn-Helix Group	Homeodomain Family	Mus musculus	Pou5f1	18999	No subfamily
Helix-Turn-Helix Group	Homeodomain Family	Mus musculus	Pou6f1	19009	No subfamily
Helix-Turn-Helix Group	Homeodomain Family	Mus musculus	Prop1	19127	No subfamily
Helix-Turn-Helix Group	Homeodomain Family	Mus musculus	Prrx2	20204	No subfamily
Helix-Turn-Helix Group	Homeodomain Family	Mus musculus	Prrxl1	107751	No subfamily
Helix-Turn-Helix Group	Homeodomain Family	Mus musculus	Rax	19434	No subfamily
Helix-Turn-Helix Group	Homeodomain Family	Mus musculus	Satb1	20230	No subfamily
Helix-Turn-Helix Group	Homeodomain Family	Mus musculus	Satb2	212712	No subfamily
Helix-Turn-Helix Group	Homeodomain Family	Mus musculus	Six1	20471	No subfamily
Helix-Turn-Helix Group	Homeodomain Family	Mus musculus	Six2	20472	No subfamily
Helix-Turn-Helix Group	Homeodomain Family	Mus musculus	Six3	20473	No subfamily
Helix-Turn-Helix Group	Homeodomain Family	Mus musculus	Six4	20474	No subfamily
Helix-Turn-Helix Group	Homeodomain Family	Mus musculus	Six6	20476	No subfamily
Helix-Turn-Helix Group	Homeodomain Family	Mus musculus	Tead1	21676	No subfamily
Helix-Turn-Helix Group	Homeodomain Family	Mus musculus	Tead2	21677	No subfamily
Helix-Turn-Helix Group	Homeodomain Family	Mus musculus	Tead3	21678	No subfamily
Helix-Turn-Helix Group	Homeodomain Family	Mus musculus	Tead4	21679	No subfamily
Helix-Turn-Helix Group	Homeodomain Family	Mus musculus	Tgif1	21815	No subfamily
Helix-Turn-Helix Group	Homeodomain Family	Mus musculus	Tlx1	21908	No subfamily
Helix-Turn-Helix Group	Homeodomain Family	Mus musculus	Tlx2	21909	No subfamily
Helix-Turn-Helix Group	Homeodomain Family	Mus musculus	Vsx1	114889	No subfamily
Helix-Turn-Helix Group	Homeodomain Family	Mus musculus	Vsx2	12677	No subfamily
Helix-Turn-Helix Group	Homeodomain Family	Mus musculus	Zhx1	22770	No subfamily
Helix-Turn-Helix Group	Homeodomain Family	Mus musculus	Zhx2	387609	No subfamily
Helix-Turn-Helix Group	Myb Domain Family	Mus musculus	Dmtf1	23857	No subfamily
Helix-Turn-Helix Group	Myb Domain Family	Mus musculus	Myb	17863	No subfamily
Helix-Turn-Helix Group	Myb Domain Family	Mus musculus	Mybl1	17864	No subfamily
Helix-Turn-Helix Group	Myb Domain Family	Mus musculus	Mybl2	17865	No subfamily
Helix-Turn-Helix Group	Myb Domain Family	Mus musculus	Snapc4	227644	No subfamily
Helix-Turn-Helix Group	Myb Domain Family	Mus musculus	Ttf1	22130	No subfamily
Helix-Turn-Helix Group	No Family Level Classification	Mus musculus	Ezh2	14056	No subfamily
Helix-Turn-Helix Group	No Family Level Classification	Mus musculus	Tgif2lx	245583	No subfamily
Not specified	Not specified	Homo sapiens	AIRE	326	No subfamily
Not specified	Not specified	Homo sapiens	BCL11B	64919	No subfamily
Not specified	Not specified	Homo sapiens	BPTF	2186	No subfamily
Not specified	Not specified	Homo sapiens	CEBPD	1052	No subfamily
Not specified	Not specified	Homo sapiens	DMP1	1758	No subfamily
Not specified	Not specified	Homo sapiens	HHEX	3087	No subfamily
Not specified	Not specified	Homo sapiens	hnRNPK	3190	No subfamily
Not specified	Not specified	Homo sapiens	INSM1	3642	No subfamily
Not specified	Not specified	Homo sapiens	PROP1	5626	No subfamily
Not specified	Not specified	Homo sapiens	PROX1	5629	No subfamily
Not specified	Not specified	Homo sapiens	PROX2	283571	No subfamily
Not specified	Not specified	Homo sapiens	TOPORS	10210	No subfamily
Not specified	Not specified	Homo sapiens	TP73	7161	No subfamily
Not specified	Not specified	Homo sapiens	TRIB2	28951	No subfamily
Not specified	Not specified	Homo sapiens	TRIM28	10155	No subfamily
Not specified	Not specified	Homo sapiens	ZBTB16	7704	No subfamily
Not specified	Not specified	Homo sapiens	ZHX1	11244	No subfamily
Not specified	Not specified	Mus musculus	Bcl11b	58208	No subfamily
Not specified	Not specified	Mus musculus	Eaf2	106389	No subfamily
Not specified	Not specified	Mus musculus	Ear2	13587	No subfamily
Not specified	Not specified	Mus musculus	Grlf1	232906	No subfamily
Not specified	Not specified	Mus musculus	Hhex	15242	No subfamily
Not specified	Not specified	Mus musculus	Hnrnpk	15387	No subfamily
Not specified	Not specified	Mus musculus	Kcnip3	56461	No subfamily
Not specified	Not specified	Mus musculus	Mynf1	104338	No subfamily
Not specified	Not specified	Mus musculus	Nr0b1	11614	No subfamily
Not specified	Not specified	Mus musculus	Pgs1	74451	No subfamily
Not specified	Not specified	Mus musculus	Preb	50907	No subfamily
Not specified	Not specified	Mus musculus	Prox1	19130	No subfamily
Not specified	Not specified	Mus musculus	Prox2	73422	No subfamily
Not specified	Not specified	Mus musculus	Spz1	79401	No subfamily
Not specified	Not specified	Mus musculus	Tcf20	21411	No subfamily
Not specified	Not specified	Mus musculus	Trim28	21849	No subfamily
Not specified	Not specified	Mus musculus	Zc3h8	57432	No subfamily
Other	DNA-binding LAG-1-like Domain Family	Mus musculus	Rbpj	19664	No subfamily
Other	DNA-binding LAG-1-like Domain Family	Mus musculus	Rbpjl	19668	No subfamily
Other	Rel Homology Region Family	Homo sapiens	NFKB2	4791	No subfamily
Other	Rel Homology Region Family	Mus musculus	Nfat5	54446	No subfamily
Other	Rel Homology Region Family	Mus musculus	Nfatc1	18018	No subfamily
Other	Rel Homology Region Family	Mus musculus	Nfatc2	18019	No subfamily
Other	Rel Homology Region Family	Mus musculus	Nfatc3	18021	No subfamily
Other	Rel Homology Region Family	Mus musculus	Nfatc4	73181	No subfamily
Other	Rel Homology Region Family	Mus musculus	Nfkb1	18033	No subfamily
Other	Rel Homology Region Family	Mus musculus	Nfkb2	18034	No subfamily
Other	Rel Homology Region Family	Mus musculus	Rel	19696	No subfamily
Other	Rel Homology Region Family	Mus musculus	Rela	19697	No subfamily
Other	Rel Homology Region Family	Mus musculus	Relb	19698	No subfamily
Other	Runt Domain Family	Mus musculus	Runx1	12394	No subfamily
Other	Runt Domain Family	Mus musculus	Runx2	12393	No subfamily
Other	Runt Domain Family	Mus musculus	Runx3	12399	No subfamily
Other	Stat Protein Family	Homo sapiens	STAT1	6772	No subfamily
Other	Stat Protein Family	Homo sapiens	STAT3	6774	No subfamily
Other	Stat Protein Family	Homo sapiens	STAT5A	6776	No subfamily
Other	Stat Protein Family	Homo sapiens	STAT5B	6777	No subfamily
Other	Stat Protein Family	Homo sapiens	STAT6	6778	No subfamily
Other	Stat Protein Family	Mus musculus	Stat1	20846	No subfamily
Other	Stat Protein Family	Mus musculus	Stat3	20848	No subfamily
Other	Stat Protein Family	Mus musculus	Stat4	20849	No subfamily
Other	Stat Protein Family	Mus musculus	Stat5a	20850	No subfamily
Other	Stat Protein Family	Mus musculus	Stat5b	20851	No subfamily
Other	Stat Protein Family	Mus musculus	Stat6	20852	No subfamily
Other Alpha-Helix Group	High Mobility Group (Box) Family	Homo sapiens	LEF1	51176	No subfamily
Other Alpha-Helix Group	High Mobility Group (Box) Family	Homo sapiens	SOX10	6663	No subfamily
Other Alpha-Helix Group	High Mobility Group (Box) Family	Homo sapiens	SOX8	30812	No subfamily
Other Alpha-Helix Group	High Mobility Group (Box) Family	Homo sapiens	SOX9	6662	No subfamily
Other Alpha-Helix Group	High Mobility Group (Box) Family	Mus musculus	Cic	71722	No subfamily
Other Alpha-Helix Group	High Mobility Group (Box) Family	Mus musculus	Hmgb2	97165	No subfamily
Other Alpha-Helix Group	High Mobility Group (Box) Family	Mus musculus	Lef1	16842	No subfamily
Other Alpha-Helix Group	High Mobility Group (Box) Family	Mus musculus	Sox1	20664	No subfamily
Other Alpha-Helix Group	High Mobility Group (Box) Family	Mus musculus	Sox10	20665	No subfamily
Other Alpha-Helix Group	High Mobility Group (Box) Family	Mus musculus	Sox11	20666	No subfamily
Other Alpha-Helix Group	High Mobility Group (Box) Family	Mus musculus	Sox15	20670	No subfamily
Other Alpha-Helix Group	High Mobility Group (Box) Family	Mus musculus	Sox17	20671	No subfamily
Other Alpha-Helix Group	High Mobility Group (Box) Family	Mus musculus	Sox18	20672	No subfamily
Other Alpha-Helix Group	High Mobility Group (Box) Family	Mus musculus	Sox2	20674	No subfamily
Other Alpha-Helix Group	High Mobility Group (Box) Family	Mus musculus	Sox21	223227	No subfamily
Other Alpha-Helix Group	High Mobility Group (Box) Family	Mus musculus	Sox3	20675	No subfamily
Other Alpha-Helix Group	High Mobility Group (Box) Family	Mus musculus	Sox4	20677	No subfamily
Other Alpha-Helix Group	High Mobility Group (Box) Family	Mus musculus	Sox5	20678	No subfamily
Other Alpha-Helix Group	High Mobility Group (Box) Family	Mus musculus	Sox6	20679	No subfamily
Other Alpha-Helix Group	High Mobility Group (Box) Family	Mus musculus	Sox7	20680	No subfamily
Other Alpha-Helix Group	High Mobility Group (Box) Family	Mus musculus	Sox8	20681	No subfamily
Other Alpha-Helix Group	High Mobility Group (Box) Family	Mus musculus	Sox9	20682	No subfamily
Other Alpha-Helix Group	High Mobility Group (Box) Family	Mus musculus	Sry	21674	No subfamily
Other Alpha-Helix Group	High Mobility Group (Box) Family	Mus musculus	Tcf3	21415	No subfamily
Other Alpha-Helix Group	High Mobility Group (Box) Family	Mus musculus	Tcf7	21414	No subfamily
Other Alpha-Helix Group	High Mobility Group (Box) Family	Mus musculus	Tcf7l2	21416	No subfamily
Other Alpha-Helix Group	High Mobility Group (Box) Family	Mus musculus	Tfam	21780	No subfamily
Other Alpha-Helix Group	High Mobility Group (Box) Family	Mus musculus	Ubtf	21429	No subfamily
Other Alpha-Helix Group	MADS Box Family	Homo sapiens	MEF2A	4205	No subfamily
Other Alpha-Helix Group	MADS Box Family	Homo sapiens	MEF2B	4207	No subfamily
Other Alpha-Helix Group	MADS Box Family	Homo sapiens	MEF2D	4209	No subfamily
Other Alpha-Helix Group	MADS Box Family	Homo sapiens	SRF	6722	No subfamily
Other Alpha-Helix Group	MADS Box Family	Mus musculus	Mef2a	17258	No subfamily
Other Alpha-Helix Group	MADS Box Family	Mus musculus	Mef2b	17259	No subfamily
Other Alpha-Helix Group	MADS Box Family	Mus musculus	Mef2d	17261	No subfamily
Other Alpha-Helix Group	MADS Box Family	Mus musculus	Srf	20807	No subfamily
Other Alpha-Helix Group	NF-Y CCAAT-Binding Protein Family	Mus musculus	Nfya	18044	No subfamily
Other Alpha-Helix Group	NF-Y CCAAT-Binding Protein Family	Mus musculus	Nfyc	18046	No subfamily
Other Alpha-Helix Group	Sand Domain Family	Mus musculus	Aire	11634	No subfamily
Other Alpha-Helix Group	Sand Domain Family	Mus musculus	Gmeb1	56809	No subfamily
Other Alpha-Helix Group	Sand Domain Family	Mus musculus	Gmeb2	229004	No subfamily
Unclassified Structure	AF-4 Protein Family	Mus musculus	Aff3	16764	No subfamily
Unclassified Structure	AT-hook Domain Family	Homo sapiens	MLL	4297	No subfamily
Unclassified Structure	AT-hook Domain Family	Mus musculus	Hmga1	15361	No subfamily
Unclassified Structure	AT-hook Domain Family	Mus musculus	Mll1	214162	No subfamily
Unclassified Structure	AT-hook Domain Family	Mus musculus	Patz1	56218	No subfamily
Unclassified Structure	CP2 Transcription Factor Domain Family	Mus musculus	Grhl1	195733	No subfamily
Unclassified Structure	CP2 Transcription Factor Domain Family	Mus musculus	Grhl3	230824	No subfamily
Unclassified Structure	CP2 Transcription Factor Domain Family	Mus musculus	Tcfcp2	21422	No subfamily
Unclassified Structure	DNA binding homeobox and Different Transcription Factors (DDT) Domain Family	Mus musculus	Bptf	207165	No subfamily
Unclassified Structure	Nuclear Factor I-CCAAT-binding Transcription Factor (NFI-CTF) Family	Homo sapiens	NFIA	4774	No subfamily
Unclassified Structure	Nuclear Factor I-CCAAT-binding Transcription Factor (NFI-CTF) Family	Homo sapiens	NFIB	4781	No subfamily
Unclassified Structure	Nuclear Factor I-CCAAT-binding Transcription Factor (NFI-CTF) Family	Homo sapiens	NFIC	4782	No subfamily
Unclassified Structure	Nuclear Factor I-CCAAT-binding Transcription Factor (NFI-CTF) Family	Homo sapiens	NFIX	4784	No subfamily
Unclassified Structure	Nuclear Factor I-CCAAT-binding Transcription Factor (NFI-CTF) Family	Mus musculus	Nfia	18027	No subfamily
Unclassified Structure	Nuclear Factor I-CCAAT-binding Transcription Factor (NFI-CTF) Family	Mus musculus	Nfib	18028	No subfamily
Unclassified Structure	Nuclear Factor I-CCAAT-binding Transcription Factor (NFI-CTF) Family	Mus musculus	Nfic	18029	No subfamily
Unclassified Structure	Nuclear Factor I-CCAAT-binding Transcription Factor (NFI-CTF) Family	Mus musculus	Nfix	18032	No subfamily
Winged Helix-Turn-Helix	ETS Domain Family	Homo sapiens	ELF5	2001	No subfamily
Winged Helix-Turn-Helix	ETS Domain Family	Homo sapiens	SPI1	6688	No subfamily
Winged Helix-Turn-Helix	ETS Domain Family	Homo sapiens	SPIB	6689	No subfamily
Winged Helix-Turn-Helix	ETS Domain Family	Mus musculus	Ehf	13661	No subfamily
Winged Helix-Turn-Helix	ETS Domain Family	Mus musculus	Elf1	13709	No subfamily
Winged Helix-Turn-Helix	ETS Domain Family	Mus musculus	Elf2	69257	No subfamily
Winged Helix-Turn-Helix	ETS Domain Family	Mus musculus	Elf3	13710	No subfamily
Winged Helix-Turn-Helix	ETS Domain Family	Mus musculus	Elf5	13711	No subfamily
Winged Helix-Turn-Helix	ETS Domain Family	Mus musculus	Elk1	13712	No subfamily
Winged Helix-Turn-Helix	ETS Domain Family	Mus musculus	Elk3	13713	No subfamily
Winged Helix-Turn-Helix	ETS Domain Family	Mus musculus	Elk4	13714	No subfamily
Winged Helix-Turn-Helix	ETS Domain Family	Mus musculus	Erf	13875	No subfamily
Winged Helix-Turn-Helix	ETS Domain Family	Mus musculus	Ets1	23871	No subfamily
Winged Helix-Turn-Helix	ETS Domain Family	Mus musculus	Ets2	23872	No subfamily
Winged Helix-Turn-Helix	ETS Domain Family	Mus musculus	Etv1	14009	No subfamily
Winged Helix-Turn-Helix	ETS Domain Family	Mus musculus	Etv3	27049	No subfamily
Winged Helix-Turn-Helix	ETS Domain Family	Mus musculus	Etv4	18612	No subfamily
Winged Helix-Turn-Helix	ETS Domain Family	Mus musculus	Etv5	104156	No subfamily
Winged Helix-Turn-Helix	ETS Domain Family	Mus musculus	Fev	260298	No subfamily
Winged Helix-Turn-Helix	ETS Domain Family	Mus musculus	Fli1	14247	No subfamily
Winged Helix-Turn-Helix	ETS Domain Family	Mus musculus	Gabpa	14390	No subfamily
Winged Helix-Turn-Helix	ETS Domain Family	Mus musculus	Mef	56501	No subfamily
Winged Helix-Turn-Helix	ETS Domain Family	Mus musculus	Sfpi1	20375	No subfamily
Winged Helix-Turn-Helix	ETS Domain Family	Mus musculus	Spdef	30051	No subfamily
Winged Helix-Turn-Helix	ETS Domain Family	Mus musculus	Spib	272382	No subfamily
Winged Helix-Turn-Helix	ETS Domain Family	Mus musculus	Spic	20728	No subfamily
Winged Helix-Turn-Helix	Forkhead Domain Family	Homo sapiens	FOXA1	3169	No subfamily
Winged Helix-Turn-Helix	Forkhead Domain Family	Homo sapiens	FOXA2	3170	No subfamily
Winged Helix-Turn-Helix	Forkhead Domain Family	Homo sapiens	FOXA3	3171	No subfamily
Winged Helix-Turn-Helix	Forkhead Domain Family	Homo sapiens	FOXB1	27023	No subfamily
Winged Helix-Turn-Helix	Forkhead Domain Family	Homo sapiens	FOXC1	2296	No subfamily
Winged Helix-Turn-Helix	Forkhead Domain Family	Homo sapiens	FOXC2	2303	No subfamily
Winged Helix-Turn-Helix	Forkhead Domain Family	Homo sapiens	FOXD1	2297	No subfamily
Winged Helix-Turn-Helix	Forkhead Domain Family	Homo sapiens	FOXD2	2306	No subfamily
Winged Helix-Turn-Helix	Forkhead Domain Family	Homo sapiens	FOXD3	27022	No subfamily
Winged Helix-Turn-Helix	Forkhead Domain Family	Homo sapiens	FOXD4	2298	No subfamily
Winged Helix-Turn-Helix	Forkhead Domain Family	Homo sapiens	FOXE1	2304	No subfamily
Winged Helix-Turn-Helix	Forkhead Domain Family	Homo sapiens	FOXE3	2301	No subfamily
Winged Helix-Turn-Helix	Forkhead Domain Family	Homo sapiens	FOXF1	2294	No subfamily
Winged Helix-Turn-Helix	Forkhead Domain Family	Homo sapiens	FOXF2	2295	No subfamily
Winged Helix-Turn-Helix	Forkhead Domain Family	Homo sapiens	FOXG1	2290	No subfamily
Winged Helix-Turn-Helix	Forkhead Domain Family	Homo sapiens	FOXH1	8928	No subfamily
Winged Helix-Turn-Helix	Forkhead Domain Family	Homo sapiens	FOXI1	2299	No subfamily
Winged Helix-Turn-Helix	Forkhead Domain Family	Homo sapiens	FOXJ1	2302	No subfamily
Winged Helix-Turn-Helix	Forkhead Domain Family	Homo sapiens	FOXJ2	55810	No subfamily
Winged Helix-Turn-Helix	Forkhead Domain Family	Homo sapiens	FOXJ3	22887	No subfamily
Winged Helix-Turn-Helix	Forkhead Domain Family	Homo sapiens	FOXK1	221937	No subfamily
Winged Helix-Turn-Helix	Forkhead Domain Family	Homo sapiens	FOXK2	3607	No subfamily
Winged Helix-Turn-Helix	Forkhead Domain Family	Homo sapiens	FOXL1	2300	No subfamily
Winged Helix-Turn-Helix	Forkhead Domain Family	Homo sapiens	FOXL2	668	No subfamily
Winged Helix-Turn-Helix	Forkhead Domain Family	Homo sapiens	FOXM1	2305	No subfamily
Winged Helix-Turn-Helix	Forkhead Domain Family	Homo sapiens	FOXN1	8456	No subfamily
Winged Helix-Turn-Helix	Forkhead Domain Family	Homo sapiens	FOXN2	3344	No subfamily
Winged Helix-Turn-Helix	Forkhead Domain Family	Homo sapiens	FOXN3	1112	No subfamily
Winged Helix-Turn-Helix	Forkhead Domain Family	Homo sapiens	FOXN4	121643	No subfamily
Winged Helix-Turn-Helix	Forkhead Domain Family	Homo sapiens	FOXO1	2308	No subfamily
Winged Helix-Turn-Helix	Forkhead Domain Family	Homo sapiens	FOXO3	2309	No subfamily
Winged Helix-Turn-Helix	Forkhead Domain Family	Homo sapiens	FOXO4	4303	No subfamily
Winged Helix-Turn-Helix	Forkhead Domain Family	Homo sapiens	FOXP1	27086	No subfamily
Winged Helix-Turn-Helix	Forkhead Domain Family	Homo sapiens	FOXP2	93986	No subfamily
Winged Helix-Turn-Helix	Forkhead Domain Family	Homo sapiens	FOXP3	50943	No subfamily
Winged Helix-Turn-Helix	Forkhead Domain Family	Homo sapiens	FOXP4	116113	No subfamily
Winged Helix-Turn-Helix	Forkhead Domain Family	Homo sapiens	FOXQ1	94234	No subfamily
Winged Helix-Turn-Helix	Forkhead Domain Family	Homo sapiens	FOXR1	283150	No subfamily
Winged Helix-Turn-Helix	Forkhead Domain Family	Homo sapiens	FOXR2	139628	No subfamily
Winged Helix-Turn-Helix	Forkhead Domain Family	Mus musculus	Foxa1	15375	No subfamily
Winged Helix-Turn-Helix	Forkhead Domain Family	Mus musculus	Foxa2	15376	No subfamily
Winged Helix-Turn-Helix	Forkhead Domain Family	Mus musculus	Foxa3	15377	No subfamily
Winged Helix-Turn-Helix	Forkhead Domain Family	Mus musculus	Foxb1	64290	No subfamily
Winged Helix-Turn-Helix	Forkhead Domain Family	Mus musculus	Foxc1	17300	No subfamily
Winged Helix-Turn-Helix	Forkhead Domain Family	Mus musculus	Foxc2	14234	No subfamily
Winged Helix-Turn-Helix	Forkhead Domain Family	Mus musculus	Foxd1	15229	No subfamily
Winged Helix-Turn-Helix	Forkhead Domain Family	Mus musculus	Foxd2	17301	No subfamily
Winged Helix-Turn-Helix	Forkhead Domain Family	Mus musculus	Foxd3	15221	No subfamily
Winged Helix-Turn-Helix	Forkhead Domain Family	Mus musculus	Foxd4	14237	No subfamily
Winged Helix-Turn-Helix	Forkhead Domain Family	Mus musculus	Foxe1	110805	No subfamily
Winged Helix-Turn-Helix	Forkhead Domain Family	Mus musculus	Foxe3	30923	No subfamily
Winged Helix-Turn-Helix	Forkhead Domain Family	Mus musculus	Foxf1a	15227	No subfamily
Winged Helix-Turn-Helix	Forkhead Domain Family	Mus musculus	Foxf2	14238	No subfamily
Winged Helix-Turn-Helix	Forkhead Domain Family	Mus musculus	Foxg1	15228	No subfamily
Winged Helix-Turn-Helix	Forkhead Domain Family	Mus musculus	Foxh1	14106	No subfamily
Winged Helix-Turn-Helix	Forkhead Domain Family	Mus musculus	Foxi1	14233	No subfamily
Winged Helix-Turn-Helix	Forkhead Domain Family	Mus musculus	Foxj1	15223	No subfamily
Winged Helix-Turn-Helix	Forkhead Domain Family	Mus musculus	Foxj2	60611	No subfamily
Winged Helix-Turn-Helix	Forkhead Domain Family	Mus musculus	Foxj3	230700	No subfamily
Winged Helix-Turn-Helix	Forkhead Domain Family	Mus musculus	Foxk1	17425	No subfamily
Winged Helix-Turn-Helix	Forkhead Domain Family	Mus musculus	Foxk2	68837	No subfamily
Winged Helix-Turn-Helix	Forkhead Domain Family	Mus musculus	Foxl1	14241	No subfamily
Winged Helix-Turn-Helix	Forkhead Domain Family	Mus musculus	Foxl2	26927	No subfamily
Winged Helix-Turn-Helix	Forkhead Domain Family	Mus musculus	Foxm1	14235	No subfamily
Winged Helix-Turn-Helix	Forkhead Domain Family	Mus musculus	Foxn1	15218	No subfamily
Winged Helix-Turn-Helix	Forkhead Domain Family	Mus musculus	Foxn2	14236	No subfamily
Winged Helix-Turn-Helix	Forkhead Domain Family	Mus musculus	Foxn3	71375	No subfamily
Winged Helix-Turn-Helix	Forkhead Domain Family	Mus musculus	Foxn4	116810	No subfamily
Winged Helix-Turn-Helix	Forkhead Domain Family	Mus musculus	Foxo1	56458	No subfamily
Winged Helix-Turn-Helix	Forkhead Domain Family	Mus musculus	Foxo3	56484	No subfamily
Winged Helix-Turn-Helix	Forkhead Domain Family	Mus musculus	Foxo4	54601	No subfamily
Winged Helix-Turn-Helix	Forkhead Domain Family	Mus musculus	Foxo6	329934	No subfamily
Winged Helix-Turn-Helix	Forkhead Domain Family	Mus musculus	Foxp1	108655	No subfamily
Winged Helix-Turn-Helix	Forkhead Domain Family	Mus musculus	Foxp2	114142	No subfamily
Winged Helix-Turn-Helix	Forkhead Domain Family	Mus musculus	Foxp3	20371	No subfamily
Winged Helix-Turn-Helix	Forkhead Domain Family	Mus musculus	Foxp4	74123	No subfamily
Winged Helix-Turn-Helix	Forkhead Domain Family	Mus musculus	Foxq1	15220	No subfamily
Winged Helix-Turn-Helix	Forkhead Domain Family	Mus musculus	Foxr1	382074	No subfamily
Winged Helix-Turn-Helix	Forkhead Domain Family	Mus musculus	Foxr2	494147	No subfamily
Winged Helix-Turn-Helix	Forkhead Domain Family	Rattus norvegicus	Foxa2	25099	No subfamily
Winged Helix-Turn-Helix	GTF2I Domain Family	Mus musculus	Gtf2i	14886	No subfamily
Winged Helix-Turn-Helix	GTF2I Domain Family	Mus musculus	Gtf2ird1	57080	No subfamily
Winged Helix-Turn-Helix	Interferon Regulatory Factor	Homo sapiens	IRF1	3659	No subfamily
Winged Helix-Turn-Helix	Interferon Regulatory Factor	Mus musculus	Irf1	16362	No subfamily
Winged Helix-Turn-Helix	Interferon Regulatory Factor	Mus musculus	Irf2	16363	No subfamily
Winged Helix-Turn-Helix	Interferon Regulatory Factor	Mus musculus	Irf3	54131	No subfamily
Winged Helix-Turn-Helix	Interferon Regulatory Factor	Mus musculus	Irf5	27056	No subfamily
Winged Helix-Turn-Helix	Interferon Regulatory Factor	Mus musculus	Irf7	54123	No subfamily
Winged Helix-Turn-Helix	Interferon Regulatory Factor	Mus musculus	Irf8	15900	No subfamily
Winged Helix-Turn-Helix	Interferon Regulatory Factor	Mus musculus	Irf9	16391	No subfamily
Winged Helix-Turn-Helix	RFX Domain Family	Mus musculus	Rfx1	19724	No subfamily
Winged Helix-Turn-Helix	RFX Domain Family	Mus musculus	Rfx2	19725	No subfamily
Winged Helix-Turn-Helix	RFX Domain Family	Mus musculus	Rfx4	71137	No subfamily
Winged Helix-Turn-Helix	RFX Domain Family	Mus musculus	Rfx5	53970	No subfamily
Winged Helix-Turn-Helix	Slide Domain Family	Mus musculus	Smarca5	93762	No subfamily
Winged Helix-Turn-Helix	Transcription Factor Family	Homo sapiens	E2F1	1869	No subfamily
Winged Helix-Turn-Helix	Transcription Factor Family	Homo sapiens	E2F2	1870	No subfamily
Winged Helix-Turn-Helix	Transcription Factor Family	Homo sapiens	E2F3	1871	No subfamily
Winged Helix-Turn-Helix	Transcription Factor Family	Homo sapiens	E2F4	1874	No subfamily
Winged Helix-Turn-Helix	Transcription Factor Family	Homo sapiens	E2F5	1875	No subfamily
Winged Helix-Turn-Helix	Transcription Factor Family	Homo sapiens	E2F6	1876	No subfamily
Winged Helix-Turn-Helix	Transcription Factor Family	Homo sapiens	E2F7	144455	No subfamily
Winged Helix-Turn-Helix	Transcription Factor Family	Mus musculus	E2f1	13555	No subfamily
Winged Helix-Turn-Helix	Transcription Factor Family	Mus musculus	E2f2	242705	No subfamily
Winged Helix-Turn-Helix	Transcription Factor Family	Mus musculus	E2f3	13557	No subfamily
Winged Helix-Turn-Helix	Transcription Factor Family	Mus musculus	E2f4	104394	No subfamily
Winged Helix-Turn-Helix	Transcription Factor Family	Mus musculus	E2f5	13559	No subfamily
Winged Helix-Turn-Helix	Transcription Factor Family	Mus musculus	E2f6	50496	No subfamily
Winged Helix-Turn-Helix	Transcription Factor Family	Mus musculus	E2f7	52679	No subfamily
Winged Helix-Turn-Helix	Transcription Factor Family	Mus musculus	Hsf1	15499	No subfamily
Winged Helix-Turn-Helix	Transcription Factor Family	Mus musculus	Hsf4	26386	No subfamily
Winged Helix-Turn-Helix	Transcription Factor Family	Mus musculus	Tfdp1	21781	No subfamily
Zinc-Coordinating Group	BetaBetaAlpha-zinc Finger Family	Homo sapiens	HIC1	3090	No subfamily
Zinc-coordinating Group	BetaBetaAlpha-zinc Finger Family	Homo sapiens	MAZ	4150	No subfamily
Zinc-Coordinating Group	BetaBetaAlpha-zinc Finger Family	Homo sapiens	SNAI2	6591	No subfamily
Zinc-Coordinating Group	BetaBetaAlpha-zinc Finger Family	Homo sapiens	ZIC1	7545	No subfamily
Zinc-Coordinating Group	BetaBetaAlpha-zinc Finger Family	Homo sapiens	ZIC2	7546
Zinc-Coordinating Group	BetaBetaAlpha-zinc Finger Family	Homo sapiens	ZIC3	7547	No subfamily
Zinc-Coordinating Group	BetaBetaAlpha-zinc Finger Family	Homo sapiens	ZIC4	84107	No subfamily
Zinc-Coordinating Group	BetaBetaAlpha-zinc Finger Family	Homo sapiens	ZIC5	85416	No subfamily
Zinc-coordinating Group	BetaBetaAlpha-zinc Finger Family	Mus musculus	Bcl6	12053	No subfamily
Zinc-coordinating Group	BetaBetaAlpha-zinc Finger Family	Mus musculus	Ctcf	13018	No subfamily
Zinc-coordinating Group	BetaBetaAlpha-zinc Finger Family	Mus musculus	Egr1	13653	No subfamily
Zinc-coordinating Group	BetaBetaAlpha-zinc Finger Family	Mus musculus	Egr2	13654	No subfamily
Zinc-coordinating Group	BetaBetaAlpha-zinc Finger Family	Mus musculus	Egr3	13655	No subfamily
Zinc-coordinating Group	BetaBetaAlpha-zinc Finger Family	Mus musculus	Egr4	13656	No subfamily
Zinc-coordinating Group	BetaBetaAlpha-zinc Finger Family	Mus musculus	Evi1	14013	No subfamily
Zinc-coordinating Group	BetaBetaAlpha-zinc Finger Family	Mus musculus	Gfi1	14581	No subfamily
Zinc-coordinating Group	BetaBetaAlpha-zinc Finger Family	Mus musculus	Gli1	14632	No subfamily
Zinc-coordinating Group	BetaBetaAlpha-zinc Finger Family	Mus musculus	Gli2	14633	No subfamily
Zinc-coordinating Group	BetaBetaAlpha-zinc Finger Family	Mus musculus	Gli3	14634	No subfamily
Zinc-coordinating Group	BetaBetaAlpha-zinc Finger Family	Mus musculus	Gtf3a	66596	No subfamily
Zinc-coordinating Group	BetaBetaAlpha-zinc Finger Family	Mus musculus	Hic1	15248	No subfamily
Zinc-coordinating Group	BetaBetaAlpha-zinc Finger Family	Mus musculus	Hivep1	110521	No subfamily
Zinc-coordinating Group	BetaBetaAlpha-zinc Finger Family	Mus musculus	Hivep2	15273	No subfamily
Zinc-coordinating Group	BetaBetaAlpha-zinc Finger Family	Mus musculus	Ikzf1	22778	No subfamily
Zinc-coordinating Group	BetaBetaAlpha-zinc Finger Family	Mus musculus	Ikzf3	22780	No subfamily
Zinc-coordinating Group	BetaBetaAlpha-zinc Finger Family	Mus musculus	Klf1	16596	No subfamily
Zinc-coordinating Group	BetaBetaAlpha-zinc Finger Family	Mus musculus	Klf10	21847	No subfamily
Zinc-coordinating Group	BetaBetaAlpha-zinc Finger Family	Mus musculus	Klf12	16597	No subfamily
Zinc-coordinating Group	BetaBetaAlpha-zinc Finger Family	Mus musculus	Klf13	50794	No subfamily
Zinc-coordinating Group	BetaBetaAlpha-zinc Finger Family	Mus musculus	Klf15	66277	No subfamily
Zinc-coordinating Group	BetaBetaAlpha-zinc Finger Family	Mus musculus	Klf16	118445	No subfamily
Zinc-coordinating Group	BetaBetaAlpha-zinc Finger Family	Mus musculus	Klf4	16600	No subfamily
Zinc-coordinating Group	BetaBetaAlpha-zinc Finger Family	Mus musculus	Klf5	12224	No subfamily
Zinc-coordinating Group	BetaBetaAlpha-zinc Finger Family	Mus musculus	Klf7	93691	No subfamily
Zinc-coordinating Group	BetaBetaAlpha-zinc Finger Family	Mus musculus	Klf9	16601	No subfamily
Zinc-coordinating Group	BetaBetaAlpha-zinc Finger Family	Mus musculus	Maz	17188	No subfamily
Zinc-coordinating Group	BetaBetaAlpha-zinc Finger Family	Mus musculus	Mtf1	17764	No subfamily
Zinc-coordinating Group	BetaBetaAlpha-zinc Finger Family	Mus musculus	Myt1	17932	No subfamily
Zinc-coordinating Group	BetaBetaAlpha-zinc Finger Family	Mus musculus	Myt1l	17933	No subfamily
Zinc-coordinating Group	BetaBetaAlpha-zinc Finger Family	Mus musculus	Mzf1	109889	No subfamily
Zinc-coordinating Group	BetaBetaAlpha-zinc Finger Family	Mus musculus	Ovol1	18426	No subfamily
Zinc-coordinating Group	BetaBetaAlpha-zinc Finger Family	Mus musculus	Ovol2	107586	No subfamily
Zinc-coordinating Group	BetaBetaAlpha-zinc Finger Family	Mus musculus	Plag1	56711	No subfamily
Zinc-coordinating Group	BetaBetaAlpha-zinc Finger Family	Mus musculus	Plagl1	22634	No subfamily
Zinc-coordinating Group	BetaBetaAlpha-zinc Finger Family	Mus musculus	Prdm1	12142	No subfamily
Zinc-coordinating Group	BetaBetaAlpha-zinc Finger Family	Mus musculus	Rest	19712	No subfamily
Zinc-coordinating Group	BetaBetaAlpha-zinc Finger Family	Mus musculus	Rreb1	68750	No subfamily
Zinc-coordinating Group	BetaBetaAlpha-zinc Finger Family	Mus musculus	Sall2	50524	No subfamily
Zinc-coordinating Group	BetaBetaAlpha-zinc Finger Family	Mus musculus	Sall4	99377	No subfamily
Zinc-coordinating Group	BetaBetaAlpha-zinc Finger Family	Mus musculus	Scrt1	170729	No subfamily
Zinc-coordinating Group	BetaBetaAlpha-zinc Finger Family	Mus musculus	Snai1	20613	No subfamily
Zinc-coordinating Group	BetaBetaAlpha-zinc Finger Family	Mus musculus	Snai2	20583	No subfamily
Zinc-coordinating Group	BetaBetaAlpha-zinc Finger Family	Mus musculus	Snai3	30927	No subfamily
Zinc-coordinating Group	BetaBetaAlpha-zinc Finger Family	Mus musculus	Sp1	20683	No subfamily
Zinc-coordinating Group	BetaBetaAlpha-zinc Finger Family	Mus musculus	Sp3	20687	No subfamily
Zinc-coordinating Group	BetaBetaAlpha-zinc Finger Family	Mus musculus	Sp4	20688	No subfamily
Zinc-coordinating Group	BetaBetaAlpha-zinc Finger Family	Mus musculus	Sp7	170574	No subfamily
Zinc-coordinating Group	BetaBetaAlpha-zinc Finger Family	Mus musculus	Vezf1	22344	No subfamily
Zinc-coordinating Group	BetaBetaAlpha-zinc Finger Family	Mus musculus	Wt1	22431	No subfamily
Zinc-coordinating Group	BetaBetaAlpha-zinc Finger Family	Mus musculus	Yy1	22632	No subfamily
Zinc-coordinating Group	BetaBetaAlpha-zinc Finger Family	Mus musculus	Zbtb16	235320	No subfamily
Zinc-coordinating Group	BetaBetaAlpha-zinc Finger Family	Mus musculus	Zbtb17	22642	No subfamily
Zinc-coordinating Group	BetaBetaAlpha-zinc Finger Family	Mus musculus	Zbtb20	56490	No subfamily
Zinc-coordinating Group	BetaBetaAlpha-zinc Finger Family	Mus musculus	Zbtb33	56805	No subfamily
Zinc-coordinating Group	BetaBetaAlpha-zinc Finger Family	Mus musculus	Zbtb7b	22724	No subfamily
Zinc-coordinating Group	BetaBetaAlpha-zinc Finger Family	Mus musculus	Zeb1	21417	No subfamily
Zinc-coordinating Group	BetaBetaAlpha-zinc Finger Family	Mus musculus	Zeb2	24136	No subfamily
Zinc-coordinating Group	BetaBetaAlpha-zinc Finger Family	Mus musculus	Zfp110	65020	No subfamily
Zinc-coordinating Group	BetaBetaAlpha-zinc Finger Family	Mus musculus	Zfp148	22661	No subfamily
Zinc-coordinating Group	BetaBetaAlpha-zinc Finger Family	Mus musculus	Zfp161	22666	No subfamily
Zinc-coordinating Group	BetaBetaAlpha-zinc Finger Family	Mus musculus	Zfp239	22685	No subfamily
Zinc-coordinating Group	BetaBetaAlpha-zinc Finger Family	Mus musculus	Zfp263	74120	No subfamily
Zinc-coordinating Group	BetaBetaAlpha-zinc Finger Family	Mus musculus	Zfp354a	21408	No subfamily
Zinc-coordinating Group	BetaBetaAlpha-zinc Finger Family	Mus musculus	Zfp423	94187	No subfamily
Zinc-coordinating Group	BetaBetaAlpha-zinc Finger Family	Mus musculus	Zfp467	68910	No subfamily
Zinc-coordinating Group	BetaBetaAlpha-zinc Finger Family	Mus musculus	Zfp60	22718	No subfamily
Zinc-coordinating Group	BetaBetaAlpha-zinc Finger Family	Mus musculus	Zfp668	244219	No subfamily
Zinc-coordinating Group	BetaBetaAlpha-zinc Finger Family	Mus musculus	Zfp68	24135	No subfamily
Zinc-coordinating Group	BetaBetaAlpha-zinc Finger Family	Mus musculus	Zfp90	22751	No subfamily
Zinc-coordinating Group	BetaBetaAlpha-zinc Finger Family	Mus musculus	Zic1	22771	No subfamily
Zinc-coordinating Group	BetaBetaAlpha-zinc Finger Family	Mus musculus	Zic2	22772	No subfamily
Zinc-coordinating Group	BetaBetaAlpha-zinc Finger Family	Mus musculus	Zic3	22773	No subfamily
Zinc-coordinating Group	BetaBetaAlpha-zinc Finger Family	Mus musculus	Zic4	22774	No subfamily
Zinc-coordinating Group	BetaBetaAlpha-zinc Finger Family	Mus musculus	Zic5	65100	No subfamily
Zinc-coordinating Group	BetaBetaAlpha-zinc Finger Family	Mus musculus	Zkscan17	268417	No subfamily
Zinc-coordinating Group	BetaBetaAlpha-zinc Finger Family	Mus musculus	Zscan21	22697	No subfamily
Zinc-coordinating Group	GATA Domain Family	Homo sapiens	GATA1	2623	No subfamily
Zinc-coordinating Group	GATA Domain Family	Mus musculus	Gata1	14460	No subfamily
Zinc-coordinating Group	GATA Domain Family	Mus musculus	Gata2	14461	No subfamily
Zinc-coordinating Group	GATA Domain Family	Mus musculus	Gata3	14462	No subfamily
Zinc-coordinating Group	GATA Domain Family	Mus musculus	Gata4	14463	No subfamily
Zinc-coordinating Group	GATA Domain Family	Mus musculus	Gata5	14464	No subfamily
Zinc-coordinating Group	GATA Domain Family	Mus musculus	Mta1	116870	No subfamily
Zinc-coordinating Group	GATA Domain Family	Mus musculus	Trps1	83925	No subfamily
Zinc-coordinating Group	Glial Cells Missing (GCM) Domain Family	Mus musculus	Gcm1	14531	No subfamily
Zinc-coordinating Group	Glial Cells Missing (GCM) Domain Family	Mus musculus	Gcm2	107889	No subfamily
Zinc-coordinating Group	Hormone-nuclear Receptor Family	Homo sapiens	AR	367	No subfamily
Zinc-coordinating Group	Hormone-nuclear Receptor Family	Homo sapiens	ESR1	2099	Subfamily 3 (ERs, ERRs, and SRs)
Zinc-coordinating Group	Hormone-nuclear Receptor Family	Homo sapiens	ESR2	2100	No subfamily
Zinc-coordinating Group	Hormone-nuclear Receptor Family	Homo sapiens	ESRRA	2101	No subfamily
Zinc-coordinating Group	Hormone-nuclear Receptor Family	Homo sapiens	ESRRB	2103	No subfamily
Zinc-coordinating Group	Hormone-nuclear Receptor Family	Homo sapiens	ESRRG	2104	No subfamily
Zinc-coordinating Group	Hormone-nuclear Receptor Family	Homo sapiens	HNF4A	3172	Subfamily 2 (HNF4, RXR, TR2/4, DHR78, TLL, COUP-TF and EAR2, NR2A2/3, and 19 individual genes)
Zinc-coordinating Group	Hormone-nuclear Receptor Family	Homo sapiens	HNF4G	3174	Subfamily 2 (HNF4, RXR, TR2/4, DHR78, TLL, COUP-TF and EAR2, NR2A2/3, and 19 individual genes)
Zinc-coordinating Group	Hormone-nuclear Receptor Family	Homo sapiens	NR0B2	8431	Subfamily O (KNI, KNRL, EGON, ODR7, DAX-1, and SHP)
Zinc-coordinating Group	Hormone-nuclear Receptor Family	Homo sapiens	NR1D1	9572	No subfamily
Zinc-coordinating Group	Hormone-nuclear Receptor Family	Homo sapiens	NR1D2	9975	No subfamily
Zinc-coordinating Group	Hormone-nuclear Receptor Family	Homo sapiens	NR1H2	7376	No subfamily
Zinc-coordinating Group	Hormone-nuclear Receptor Family	Homo sapiens	NR1H3	10062	No subfamily
Zinc-coordinating Group	Hormone-nuclear Receptor Family	Homo sapiens	NR1H4	9971	No subfamily
Zinc-coordinating Group	Hormone-nuclear Receptor Family	Homo sapiens	NR1I2	8856	No subfamily
Zinc-coordinating Group	Hormone-nuclear Receptor Family	Homo sapiens	NR1I3	9970	No subfamily
Zinc-coordinating Group	Hormone-nuclear Receptor Family	Homo sapiens	NR2C1	7181	Subfamily 2 (HNF4, RXR, TR2/4, DHR78, TLL, COUP-TF and EAR2, NR2A2/3, and 19 individual genes)
Zinc-coordinating Group	Hormone-nuclear Receptor Family	Homo sapiens	NR2C2	7182	Subfamily 2 (HNF4, RXR, TR2/4, DHR78, TLL, COUP-TF and EAR2, NR2A2/3, and 19 individual genes)
Zinc-coordinating Group	Hormone-nuclear Receptor Family	Homo sapiens	NR2E1	7101	Subfamily 2 (HNF4, RXR, TR2/4, DHR78, TLL, COUP-TF and EAR2, NR2A2/3, and 19 individual genes)
Zinc-coordinating Group	Hormone-nuclear Receptor Family	Homo sapiens	NR2E3	10002	No subfamily
Zinc-coordinating Group	Hormone-nuclear Receptor Family	Homo sapiens	NR2F1	7025	Subfamily 2 (HNF4, RXR, TR2/4, DHR78, TLL, COUP-TF and EAR2, NR2A2/3, and 19 individual genes)
Zinc-coordinating Group	Hormone-nuclear Receptor Family	Homo sapiens	NR2F2	7026	Subfamily 2 (HNF4, RXR, TR2/4, DHR78, TLL, COUP-TF and EAR2, NR2A2/3, and 19 individual genes)
Zinc-coordinating Group	Hormone-nuclear Receptor Family	Homo sapiens	NR2F6	2063	Subfamily 2 (HNF4, RXR, TR2/4, DHR78, TLL, COUP-TF and EAR2, NR2A2/3, and 19 individual genes)
Zinc-coordinating Group	Hormone-nuclear Receptor Family	Homo sapiens	NR3C1	2908	No subfamily
Zinc-coordinating Group	Hormone-nuclear Receptor Family	Homo sapiens	NR3C2	4306	No subfamily
Zinc-coordinating Group	Hormone-nuclear Receptor Family	Homo sapiens	NR4A1	3164	Subfamily 4 (NGFIB)
Zinc-coordinating Group	Hormone-nuclear Receptor Family	Homo sapiens	NR4A2	4929	No subfamily
Zinc-coordinating Group	Hormone-nuclear Receptor Family	Homo sapiens	NR4A3	8013	No subfamily
Zinc-coordinating Group	Hormone-nuclear Receptor Family	Homo sapiens	NR5A1	2516	Subfamily 5 (FTZ-F1 and DHR39, and 4 individual genes)
Zinc-coordinating Group	Hormone-nuclear Receptor Family	Homo sapiens	NR5A2	2494	Subfamily 5 (FTZ-F1 and DHR39, and 4 individual genes)
Zinc-coordinating Group	Hormone-nuclear Receptor Family	Homo sapiens	NR6A1	2649	Subfamily 6 (GCNF1)
Zinc-coordinating Group	Hormone-nuclear Receptor Family	Homo sapiens	PGR	5241	No subfamily
Zinc-coordinating Group	Hormone-nuclear Receptor Family	Homo sapiens	PPARA	5465	Subfamily 1 (TR, RAR, PPAR, REV-ERB, E78, RZR/ROR, CNR14, ECR, VDR, DHR96, NHR1, and 27 individual genes)
Zinc-coordinating Group	Hormone-nuclear Receptor Family	Homo sapiens	PPARD	5467	No subfamily
Zinc-coordinating Group	Hormone-nuclear Receptor Family	Homo sapiens	PPARG	5468	No subfamily
Zinc-coordinating Group	Hormone-nuclear Receptor Family	Homo sapiens	RARA	5914	Subfamily 1 (TR, RAR, PPAR, REV-ERB, E78, RZR/ROR, CNR14, ECR, VDR, DHR96, NHR1, and 27 individual genes)
Zinc-coordinating Group	Hormone-nuclear Receptor Family	Homo sapiens	RARB	5915	Subfamily 1 (TR, RAR, PPAR, REV-ERB, E78, RZR/ROR, CNR14, ECR, VDR, DHR96, NHR1, and 27 individual genes)
Zinc-coordinating Group	Hormone-nuclear Receptor Family	Homo sapiens	RARG	5916	Subfamily 1 (TR, RAR, PPAR, REV-ERB, E78, RZR/ROR, CNR14, ECR, VDR, DHR96, NHR1, and 27 individual genes)
Zinc-coordinating Group	Hormone-nuclear Receptor Family	Homo sapiens	RORA	6095	Subfamily 1 (TR, RAR, PPAR, REV-ERB, E78, RZR/ROR, CNR14, ECR, VDR, DHR96, NHR1, and 27 individual genes)
Zinc-coordinating Group	Hormone-nuclear Receptor Family	Homo sapiens	RORB	6096	Subfamily 1 (TR, RAR, PPAR, REV-ERB, E78, RZR/ROR, CNR14, ECR, VDR, DHR96, NHR1, and 27 individual genes)
Zinc-coordinating Group	Hormone-nuclear Receptor Family	Homo sapiens	RORC	6097	Subfamily 1 (TR, RAR, PPAR, REV-ERB, E78, RZR/ROR, CNR14, ECR, VDR, DHR96, NHR1, and 27 individual genes)
Zinc-coordinating Group	Hormone-nuclear Receptor Family	Homo sapiens	RXRA	6256	Subfamily 2 (HNF4, RXR, TR2/4, DHR78, TLL, COUP-TF and EAR2, NR2A2/3, and 19 individual genes)
Zinc-coordinating Group	Hormone-nuclear Receptor Family	Homo sapiens	RXRB	6257	Subfamily 2 (HNF4, RXR, TR2/4, DHR78, TLL, COUP-TF and EAR2, NR2A2/3, and 19 individual genes)
Zinc-coordinating Group	Hormone-nuclear Receptor Family	Homo sapiens	RXRG	6258	Subfamily 2 (HNF4, RXR, TR2/4, DHR78, TLL, COUP-TF and EAR2, NR2A2/3, and 19 individual genes)
Zinc-coordinating Group	Hormone-nuclear Receptor Family	Homo sapiens	THRA	7067	No subfamily
Zinc-coordinating Group	Hormone-nuclear Receptor Family	Homo sapiens	THRB	7068	No subfamily
Zinc-coordinating Group	Hormone-nuclear Receptor Family	Homo sapiens	VDR	7421	Subfamily 1 (TR, RAR, PPAR, REV-ERB, E78, RZR/ROR, CNR14, ECR, VDR, DHR96, NHR1, and 27 individual genes)
Zinc-coordinating Group	Hormone-nuclear Receptor Family	Mus musculus	Ar	11835	No subfamily
Zinc-coordinating Group	Hormone-nuclear Receptor Family	Mus musculus	Esr1	13982	Subfamily 3 (ERs, ERRs, and SRs)
Zinc-coordinating Group	Hormone-nuclear Receptor Family	Mus musculus	Esr2	13983	No subfamily
Zinc-coordinating Group	Hormone-nuclear Receptor Family	Mus musculus	Esrra	26379	No subfamily
Zinc-coordinating Group	Hormone-nuclear Receptor Family	Mus musculus	Esrrb	26380	No subfamily
Zinc-coordinating Group	Hormone-nuclear Receptor Family	Mus musculus	Esrrg	26381	No subfamily
Zinc-coordinating Group	Hormone-nuclear Receptor Family	Mus musculus	Hnf4a	15378	Subfamily 2 (HNF4, RXR, TR2/4, DHR78, TLL, COUP-TF and EAR2, NR2A2/3, and 19 individual genes)
Zinc-coordinating Group	Hormone-nuclear Receptor Family	Mus musculus	Hnf4g	30942	Subfamily 2 (HNF4, RXR, TR2/4, DHR78, TLL, COUP-TF and EAR2, NR2A2/3, and 19 individual genes)
Zinc-coordinating Group	Hormone-nuclear Receptor Family	Mus musculus	Nr0b2	23957	Subfamily O (KNI, KNRL, EGON, ODR7, DAX-1, and SHP)
Zinc-coordinating Group	Hormone-nuclear Receptor Family	Mus musculus	Nr1d1	217166	No subfamily
Zinc-coordinating Group	Hormone-nuclear Receptor Family	Mus musculus	Nr1d2	353187	No subfamily
Zinc-coordinating Group	Hormone-nuclear Receptor Family	Mus musculus	Nr1h2	22260	No subfamily
Zinc-coordinating Group	Hormone-nuclear Receptor Family	Mus musculus	Nr1h3	22259	No subfamily
Zinc-coordinating Group	Hormone-nuclear Receptor Family	Mus musculus	Nr1h4	20186	No subfamily
Zinc-coordinating Group	Hormone-nuclear Receptor Family	Mus musculus	Nr1h5	381463	No subfamily
Zinc-coordinating Group	Hormone-nuclear Receptor Family	Mus musculus	Nr1i2	18171	No subfamily
Zinc-coordinating Group	Hormone-nuclear Receptor Family	Mus musculus	Nr1i3	12355	No subfamily
Zinc-coordinating Group	Hormone-nuclear Receptor Family	Mus musculus	Nr2c1	22025	Subfamily 2 (HNF4, RXR, TR2/4, DHR78, TLL, COUP-TF and EAR2, NR2A2/3, and 19 individual genes)
Zinc-coordinating Group	Hormone-nuclear Receptor Family	Mus musculus	Nr2c2	22026	Subfamily 2 (HNF4, RXR, TR2/4, DHR78, TLL, COUP-TF and EAR2, NR2A2/3, and 19 individual genes)
Zinc-coordinating Group	Hormone-nuclear Receptor Family	Mus musculus	Nr2e1	21907	Subfamily 2 (HNF4, RXR, TR2/4, DHR78, TLL, COUP-TF and EAR2, NR2A2/3, and 19 individual genes)
Zinc-coordinating Group	Hormone-nuclear Receptor Family	Mus musculus	Nr2e3	23958	No subfamily
Zinc-coordinating Group	Hormone-nuclear Receptor Family	Mus musculus	Nr2f1	13865	Subfamily 2 (HNF4, RXR, TR2/4, DHR78, TLL, COUP-TF and EAR2, NR2A2/3, and 19 individual genes)
Zinc-coordinating Group	Hormone-nuclear Receptor Family	Mus musculus	Nr2f2	11819	Subfamily 2 (HNF4, RXR, TR2/4, DHR78, TLL, COUP-TF and EAR2, NR2A2/3, and 19 individual genes)
Zinc-coordinating Group	Hormone-nuclear Receptor Family	Mus musculus	Nr2f6	13864	Subfamily 2 (HNF4, RXR, TR2/4, DHR78, TLL, COUP-TF and EAR2, NR2A2/3, and 19 individual genes)
Zinc-coordinating Group	Hormone-nuclear Receptor Family	Mus musculus	Nr3c1	14815	No subfamily
Zinc-coordinating Group	Hormone-nuclear Receptor Family	Mus musculus	Nr3c2	110784	No subfamily
Zinc-coordinating Group	Hormone-nuclear Receptor Family	Mus musculus	Nr4a1	15370	Subfamily 4 (NGFIB)
Zinc-coordinating Group	Hormone-nuclear Receptor Family	Mus musculus	Nr4a2	18227	No subfamily
Zinc-coordinating Group	Hormone-nuclear Receptor Family	Mus musculus	Nr4a3	18124	No subfamily
Zinc-coordinating Group	Hormone-nuclear Receptor Family	Mus musculus	Nr5a1	26423	Subfamily 5 (FTZ-F1 and DHR39, and 4 individual genes)
Zinc-coordinating Group	Hormone-nuclear Receptor Family	Mus musculus	Nr5a2	26424	No subfamily
Zinc-coordinating Group	Hormone-nuclear Receptor Family	Mus musculus	Nr6a1	14536	No subfamily
Zinc-coordinating Group	Hormone-nuclear Receptor Family	Mus musculus	Pgr	18667	No subfamily
Zinc-coordinating Group	Hormone-nuclear Receptor Family	Mus musculus	Ppara	19013	Subfamily 1 (TR, RAR, PPAR, REV-ERB, E78, RZR/ROR, CNR14, ECR, VDR, DHR96, NHR1, and 27 individual genes)
Zinc-coordinating Group	Hormone-nuclear Receptor Family	Mus musculus	Ppard	19015	No subfamily
Zinc-coordinating Group	Hormone-nuclear Receptor Family	Mus musculus	Pparg	19016	No subfamily
Zinc-coordinating Group	Hormone-nuclear Receptor Family	Mus musculus	Rara	19401	Subfamily 1 (TR, RAR, PPAR, REV-ERB, E78, RZR/ROR, CNR14, ECR, VDR, DHR96, NHR1, and 27 individual genes)
Zinc-coordinating Group	Hormone-nuclear Receptor Family	Mus musculus	Rarb	218772	Subfamily 1 (TR, RAR, PPAR, REV-ERB, E78, RZR/ROR, CNR14, ECR, VDR, DHR96, NHR1, and 27 individual genes)
Zinc-coordinating Group	Hormone-nuclear Receptor Family	Mus musculus	Rarg	19411	Subfamily 1 (TR, RAR, PPAR, REV-ERB, E78, RZR/ROR, CNR14, ECR, VDR, DHR96, NHR1, and 27 individual genes)
Zinc-coordinating Group	Hormone-nuclear Receptor Family	Mus musculus	Rora	19883	Subfamily 1 (TR, RAR, PPAR, REV-ERB, E78, RZR/ROR, CNR14, ECR, VDR, DHR96, NHR1, and 27 individual genes)
Zinc-coordinating Group	Hormone-nuclear Receptor Family	Mus musculus	Rorb	225998	Subfamily 1 (TR, RAR, PPAR, REV-ERB, E78, RZR/ROR, CNR14, ECR, VDR, DHR96, NHR1, and 27 individual genes)
Zinc-coordinating Group	Hormone-nuclear Receptor Family	Mus musculus	Rorc	19885	Subfamily 1 (TR, RAR, PPAR, REV-ERB, E78, RZR/ROR, CNR14, ECR, VDR, DHR96, NHR1, and 27 individual genes)
Zinc-coordinating Group	Hormone-nuclear Receptor Family	Mus musculus	Rxra	20181	Subfamily 2 (HNF4, RXR, TR2/4, DHR78, TLL, COUP-TF and EAR2, NR2A2/3, and 19 individual genes)
Zinc-coordinating Group	Hormone-nuclear Receptor Family	Mus musculus	Rxrb	20182	Subfamily 2 (HNF4, RXR, TR2/4, DHR78, TLL, COUP-TF and EAR2, NR2A2/3, and 19 individual genes)
Zinc-coordinating Group	Hormone-nuclear Receptor Family	Mus musculus	Rxrg	20183	Subfamily 2 (HNF4, RXR, TR2/4, DHR78, TLL, COUP-TF and EAR2, NR2A2/3, and 19 individual genes)
Zinc-coordinating Group	Hormone-nuclear Receptor Family	Mus musculus	Thra	21833	No subfamily
Zinc-coordinating Group	Hormone-nuclear Receptor Family	Mus musculus	Thrb	21834	No subfamily
Zinc-coordinating Group	Hormone-nuclear Receptor Family	Mus musculus	Vdr	22337	Subfamily 1 (TR, RAR, PPAR, REV-ERB, E78, RZR/ROR, CNR14, ECR, VDR, DHR96, NHR1, and 27 individual genes)
Zinc-coordinating Group	Loop-Sheet-Helix Family	Mus musculus	Trp53	22059	No subfamily
Zinc-coordinating Group	MH1 Domain Family	Mus musculus	Smad3	17127	No subfamily
Zinc-coordinating Group	MH1 Domain Family	Mus musculus	Smad5	17129	No subfamily
Zinc-coordinating Group	MH1 Domain Family	Mus musculus	Smad9	55994	No subfamily
Zinc-coordinating Group	No Family Level Classification	Mus musculus	Parp1	11545	No subfamily
Zinc-coordinating Group	No Family Level Classification	Mus musculus	Tgfb1i1	21804	No subfamily
Zipper-Type Group	Helix-Loop-Helix Family	Homo sapiens	AHR	196	No subfamily
Zipper-Type Group	Helix-Loop-Helix Family	Homo sapiens	ARNT	405	No subfamily
Zipper-Type Group	Helix-Loop-Helix Family	Homo sapiens	ARNTL	406	No subfamily
Zipper-Type Group	Helix-Loop-Helix Family	Homo sapiens	CLOCK	9575	No subfamily
Zipper-Type Group	Helix-Loop-Helix Family	Homo sapiens	EPAS1	2034	No subfamily
Zipper-Type Group	Helix-Loop-Helix Family	Homo sapiens	HIF1A	3091	No subfamily
Zipper-Type Group	Helix-Loop-Helix Family	Homo sapiens	PTF1A	256297	No subfamily
Zipper-Type Group	Helix-Loop-Helix Family	Homo sapiens	TWIST1	7291	No subfamily
Zipper-Type Group	Helix-Loop-Helix Family	Mus musculus	Ahr	11622	No subfamily
Zipper-Type Group	Helix-Loop-Helix Family	Mus musculus	Arnt	11863	No subfamily
Zipper-Type Group	Helix-Loop-Helix Family	Mus musculus	Arnt2	11864	No subfamily
Zipper-Type Group	Helix-Loop-Helix Family	Mus musculus	Arntl	11865	No subfamily
Zipper-Type Group	Helix-Loop-Helix Family	Mus musculus	Ascl1	17172	No subfamily
Zipper-Type Group	Helix-Loop-Helix Family	Mus musculus	Ascl3	56787	No subfamily
Zipper-Type Group	Helix-Loop-Helix Family	Mus musculus	Atoh1	11921	No subfamily
Zipper-Type Group	Helix-Loop-Helix Family	Mus musculus	Atoh8	71093	No subfamily
Zipper-Type Group	Helix-Loop-Helix Family	Mus musculus	Bhlhb2	20893	No subfamily
Zipper-Type Group	Helix-Loop-Helix Family	Mus musculus	Bhlhb3	79362	No subfamily
Zipper-Type Group	Helix-Loop-Helix Family	Mus musculus	Clock	12753	No subfamily
Zipper-Type Group	Helix-Loop-Helix Family	Mus musculus	Ebf1	13591	No subfamily
Zipper-Type Group	Helix-Loop-Helix Family	Mus musculus	Epas1	13819	No subfamily
Zipper-Type Group	Helix-Loop-Helix Family	Mus musculus	Figla	26910	No subfamily
Zipper-Type Group	Helix-Loop-Helix Family	Mus musculus	Hand1	15110	No subfamily
Zipper-Type Group	Helix-Loop-Helix Family	Mus musculus	Hand2	15111	No subfamily
Zipper-Type Group	Helix-Loop-Helix Family	Mus musculus	Helt	234219	No subfamily
Zipper-Type Group	Helix-Loop-Helix Family	Mus musculus	Hes2	15206	No subfamily
Zipper-Type Group	Helix-Loop-Helix Family	Mus musculus	Hes3	15207	No subfamily
Zipper-Type Group	Helix-Loop-Helix Family	Mus musculus	Hes5	15208	No subfamily
Zipper-Type Group	Helix-Loop-Helix Family	Mus musculus	Hif1a	15251	No subfamily
Zipper-Type Group	Helix-Loop-Helix Family	Mus musculus	Max	17187	No subfamily
Zipper-Type Group	Helix-Loop-Helix Family	Mus musculus	Mesp2	17293	No subfamily
Zipper-Type Group	Helix-Loop-Helix Family	Mus musculus	Mitf	17342	No subfamily
Zipper-Type Group	Helix-Loop-Helix Family	Mus musculus	Mlx	21428	No subfamily
Zipper-Type Group	Helix-Loop-Helix Family	Mus musculus	Mlxipl	58805	No subfamily
Zipper-Type Group	Helix-Loop-Helix Family	Mus musculus	Mnt	17428	No subfamily
Zipper-Type Group	Helix-Loop-Helix Family	Mus musculus	Msc	17681	No subfamily
Zipper-Type Group	Helix-Loop-Helix Family	Mus musculus	Mxd1	17119	No subfamily
Zipper-Type Group	Helix-Loop-Helix Family	Mus musculus	Mxi1	17859	No subfamily
Zipper-Type Group	Helix-Loop-Helix Family	Mus musculus	Myc	17869	No subfamily
Zipper-Type Group	Helix-Loop-Helix Family	Mus musculus	Mycn	18109	No subfamily
Zipper-Type Group	Helix-Loop-Helix Family	Mus musculus	Myf5	17877	No subfamily
Zipper-Type Group	Helix-Loop-Helix Family	Mus musculus	Myf6	17878	No subfamily
Zipper-Type Group	Helix-Loop-Helix Family	Mus musculus	Myod1	17927	No subfamily
Zipper-Type Group	Helix-Loop-Helix Family	Mus musculus	Myog	17928	No subfamily
Zipper-Type Group	Helix-Loop-Helix Family	Mus musculus	Neurod1	18012	No subfamily
Zipper-Type Group	Helix-Loop-Helix Family	Mus musculus	Neurod2	18013	No subfamily
Zipper-Type Group	Helix-Loop-Helix Family	Mus musculus	Neurod6	11922	No subfamily
Zipper-Type Group	Helix-Loop-Helix Family	Mus musculus	Neurog1	18014	No subfamily
Zipper-Type Group	Helix-Loop-Helix Family	Mus musculus	Neurog3	11925	No subfamily
Zipper-Type Group	Helix-Loop-Helix Family	Mus musculus	Nhlh1	18071	No subfamily
Zipper-Type Group	Helix-Loop-Helix Family	Mus musculus	Nhlh2	18072	No subfamily
Zipper-Type Group	Helix-Loop-Helix Family	Mus musculus	Npas1	18142	No subfamily
Zipper-Type Group	Helix-Loop-Helix Family	Mus musculus	Npas2	18143	No subfamily
Zipper-Type Group	Helix-Loop-Helix Family	Mus musculus	Npas3	27386	No subfamily
Zipper-Type Group	Helix-Loop-Helix Family	Mus musculus	Npas4	225872	No subfamily
Zipper-Type Group	Helix-Loop-Helix Family	Mus musculus	Olig1	50914	No subfamily
Zipper-Type Group	Helix-Loop-Helix Family	Mus musculus	Olig2	50913	No subfamily
Zipper-Type Group	Helix-Loop-Helix Family	Mus musculus	Olig3	94222	No subfamily
Zipper-Type Group	Helix-Loop-Helix Family	Mus musculus	Ptf1a	19213	No subfamily
Zipper-Type Group	Helix-Loop-Helix Family	Mus musculus	Scx	20289	No subfamily
Zipper-Type Group	Helix-Loop-Helix Family	Mus musculus	Sim2	20465	No subfamily
Zipper-Type Group	Helix-Loop-Helix Family	Mus musculus	Srebf1	20787	No subfamily
Zipper-Type Group	Helix-Loop-Helix Family	Mus musculus	Srebf2	20788	No subfamily
Zipper-Type Group	Helix-Loop-Helix Family	Mus musculus	Tal1	21349	No subfamily
Zipper-Type Group	Helix-Loop-Helix Family	Mus musculus	Tal2	21350	No subfamily
Zipper-Type Group	Helix-Loop-Helix Family	Mus musculus	Tcf12	21406	No subfamily
Zipper-Type Group	Helix-Loop-Helix Family	Mus musculus	Tcf15	21407	No subfamily
Zipper-Type Group	Helix-Loop-Helix Family	Mus musculus	Tcf4	21413	No subfamily
Zipper-Type Group	Helix-Loop-Helix Family	Mus musculus	Tcfap2a	21418	No subfamily
Zipper-Type Group	Helix-Loop-Helix Family	Mus musculus	Tcfap2b	21419	No subfamily
Zipper-Type Group	Helix-Loop-Helix Family	Mus musculus	Tcfap2e	332937	No subfamily
Zipper-Type Group	Helix-Loop-Helix Family	Mus musculus	Tcfap4	83383	No subfamily
Zipper-Type Group	Helix-Loop-Helix Family	Mus musculus	Tcfe2a	21423	No subfamily
Zipper-Type Group	Helix-Loop-Helix Family	Mus musculus	Tcfe3	209446	No subfamily
Zipper-Type Group	Helix-Loop-Helix Family	Mus musculus	Tcfec	21426	No subfamily
Zipper-Type Group	Helix-Loop-Helix Family	Mus musculus	Twist1	22160	No subfamily
Zipper-Type Group	Helix-Loop-Helix Family	Mus musculus	Twist2	13345	No subfamily
Zipper-Type Group	Helix-Loop-Helix Family	Mus musculus	Usf1	22278	No subfamily
Zipper-Type Group	Helix-Loop-Helix Family	Mus musculus	Usf2	22282	No subfamily
Zipper-Type Group	Leucine Zipper Family	Homo sapiens	ATF2	1386	No subfamily
Zipper-Type Group	Leucine Zipper Family	Homo sapiens	ATF3	467	No subfamily
Zipper-Type Group	Leucine Zipper Family	Homo sapiens	ATF4	468	No subfamily
Zipper-Type Group	Leucine Zipper Family	Homo sapiens	ATF6	22926	No subfamily
Zipper-Type Group	Leucine Zipper Family	Homo sapiens	ATF7	11016	No subfamily
Zipper-Type Group	Leucine Zipper Family	Homo sapiens	BATF	10538	No subfamily
Zipper-Type Group	Leucine Zipper Family	Homo sapiens	CREB1	1385	No subfamily
Zipper-Type Group	Leucine Zipper Family	Homo sapiens	CREB3	10488	No subfamily
Zipper-Type Group	Leucine Zipper Family	Homo sapiens	CREB3L1	90993	No subfamily
Zipper-Type Group	Leucine Zipper Family	Homo sapiens	CREB3L3	84699	No subfamily
Zipper-Type Group	Leucine Zipper Family	Homo sapiens	CREB3L4	148327	No subfamily
Zipper-Type Group	Leucine Zipper Family	Homo sapiens	CREM	1390	No subfamily
Zipper-Type Group	Leucine Zipper Family	Homo sapiens	FOSL1	8061	No subfamily
Zipper-Type Group	Leucine Zipper Family	Homo sapiens	MAFA	389692	No subfamily
Zipper-Type Group	Leucine Zipper Family	Homo sapiens	MAFB	9935	No subfamily
Zipper-Type Group	Leucine Zipper Family	Homo sapiens	MAFF	23764	No subfamily
Zipper-Type Group	Leucine Zipper Family	Homo sapiens	MAFG	4097	No subfamily
Zipper-Type Group	Leucine Zipper Family	Homo sapiens	MAFK	7975	No subfamily
Zipper-Type Group	Leucine Zipper Family	Homo sapiens	NFE2L2	4780	No subfamily
Zipper-Type Group	Leucine Zipper Family	Homo sapiens	NRL	4901	No subfamily
Zipper-Type Group	Leucine Zipper Family	Mus musculus	Atf2	11909	No subfamily
Zipper-Type Group	Leucine Zipper Family	Mus musculus	Atf3	11910	No subfamily
Zipper-Type Group	Leucine Zipper Family	Mus musculus	Atf4	11911	No subfamily
Zipper-Type Group	Leucine Zipper Family	Mus musculus	Atf5	107503	No subfamily
Zipper-Type Group	Leucine Zipper Family	Mus musculus	Atf6	226641	No subfamily
Zipper-Type Group	Leucine Zipper Family	Mus musculus	Atf7	223922	No subfamily
Zipper-Type Group	Leucine Zipper Family	Mus musculus	Bach1	12013	No subfamily
Zipper-Type Group	Leucine Zipper Family	Mus musculus	Bach2	12014	No subfamily
Zipper-Type Group	Leucine Zipper Family	Mus musculus	Cebpa	12606	No subfamily
Zipper-Type Group	Leucine Zipper Family	Mus musculus	Cebpb	12608	No subfamily
Zipper-Type Group	Leucine Zipper Family	Mus musculus	Cebpd	12609	No subfamily
Zipper-Type Group	Leucine Zipper Family	Mus musculus	Cebpe	110794	No subfamily
Zipper-Type Group	Leucine Zipper Family	Mus musculus	Cebpg	12611	No subfamily
Zipper-Type Group	Leucine Zipper Family	Mus musculus	Creb1	12912	No subfamily
Zipper-Type Group	Leucine Zipper Family	Mus musculus	Creb3	12913	No subfamily
Zipper-Type Group	Leucine Zipper Family	Mus musculus	Creb3l1	26427	No subfamily
Zipper-Type Group	Leucine Zipper Family	Mus musculus	Creb3l3	208677	No subfamily
Zipper-Type Group	Leucine Zipper Family	Mus musculus	Creb3l4	78284	No subfamily
Zipper-Type Group	Leucine Zipper Family	Mus musculus	Crem	12916	No subfamily
Zipper-Type Group	Leucine Zipper Family	Mus musculus	Dbp	13170	No subfamily
Zipper-Type Group	Leucine Zipper Family	Mus musculus	Ddit3	13198	No subfamily
Zipper-Type Group	Leucine Zipper Family	Mus musculus	Fos	14281	No subfamily
Zipper-Type Group	Leucine Zipper Family	Mus musculus	Fosl1	14283	No subfamily
Zipper-Type Group	Leucine Zipper Family	Mus musculus	Fosl2	14284	No subfamily
Zipper-Type Group	Leucine Zipper Family	Mus musculus	Hlf	217082	No subfamily
Zipper-Type Group	Leucine Zipper Family	Mus musculus	Jun	16476	No subfamily
Zipper-Type Group	Leucine Zipper Family	Mus musculus	Junb	16477	No subfamily
Zipper-Type Group	Leucine Zipper Family	Mus musculus	Jund	16478	No subfamily
Zipper-Type Group	Leucine Zipper Family	Mus musculus	Mafa	378435	No subfamily
Zipper-Type Group	Leucine Zipper Family	Mus musculus	Mafb	16658	No subfamily
Zipper-Type Group	Leucine Zipper Family	Mus musculus	Maff	17133	No subfamily
Zipper-Type Group	Leucine Zipper Family	Mus musculus	Mafg	17134	No subfamily
Zipper-Type Group	Leucine Zipper Family	Mus musculus	Mafk	17135	No subfamily
Zipper-Type Group	Leucine Zipper Family	Mus musculus	Nfe2	18022	No subfamily
Zipper-Type Group	Leucine Zipper Family	Mus musculus	Nfe2l1	18023	No subfamily
Zipper-Type Group	Leucine Zipper Family	Mus musculus	Nfe2l2	18024	No subfamily
Zipper-Type Group	Leucine Zipper Family	Mus musculus	Nfe2l3	18025	No subfamily
Zipper-Type Group	Leucine Zipper Family	Mus musculus	Nfil3	18030	No subfamily
Zipper-Type Group	Leucine Zipper Family	Mus musculus	Nrl	18185	No subfamily
Zipper-Type Group	Leucine Zipper Family	Mus musculus	Tef	21685	No subfamily
Zipper-Type Group	Leucine Zipper Family	Mus musculus	Xbp1	22433	No subfamily
Zipper-Type Group	Leucine Zipper Family	Rattus norvegicus	Nfe2l2	83619	No subfamily
