# Supplementary material for: The Transcription Factor Encyclopedia
Source: Genome Biol. 2012 Mar 29;13(3):R24. doi: 10.1186/gb-2012-13-3-r24 (PMC3439975; doi:10.1186/gb-2012-13-3-r24)
Supplement: Additional file 6 — PDB records depicting protein-DNA binding interface. A list of PDB records that depict a protein-DNA binding interface. [file gb-2012-13-3-r24-S6.TXT]

10MH
185D
193D
1A02
1A0A
1A1F
1A1G
1A1H
1A1I
1A1J
1A1K
1A1L
1A1V
1A31
1A35
1A36
1A3Q
1A66
1A6B
1A6Y
1A73
1A74
1AAY
1AHD
1AIS
1AKH
1AM9
1AN2
1AN4
1AOI
1APL
1AU7
1AWC
1AZ0
1AZP
1AZQ
1B01
1B3T
1B69
1B72
1B8I
1B94
1B95
1B96
1B97
1BBX
1BC7
1BC8
1BDH
1BDI
1BDT
1BDV
1BDX
1BF4
1BF5
1BG1
1BGB
1BHM
1BJ6
1BL0
1BNK
1BNZ
1BP7
1BPX
1BPY
1BPZ
1BRN
1BSS
1BSU
1BUA
1BVO
1BY4
1C0W
1C7U
1C7Y
1C8C
1C9B
1CA5
1CA6
1CBV
1CDW
1CEZ
1CF7
1CGP
1CIT
1CJG
1CKQ
1CKT
1CL8
1CLQ
1CMA
1CO0
1CQT
1CRX
1CW0
1CYQ
1CZ0
1D02
1D0E
1D1U
1D2I
1D3U
1D5Y
1D66
1D8Y
1DC1
1DCT
1DDN
1DE8
1DE9
1DEW
1DFM
1DGC
1DH3
1DIZ
1DMU
1DNK
1DP7
1DRG
1DSZ
1DU0
1DUX
1E3M
1E3O
1E7J
1EA4
1EBM
1ECR
1EFA
1EGW
1EHL
1EJ9
1EMH
1EMJ
1EO3
1EO4
1EON
1EOO
1EOP
1EQZ
1ERI
1ESG
1EVW
1EWN
1EWQ
1EXI
1EXJ
1EYG
1EYU
1F0O
1F0V
1F2I
1F44
1F4K
1F4R
1F4S
1F5E
1F5T
1F66
1F6O
1FIU
1FJL
1FJX
1FLO
1FN7
1FOK
1FOS
1FW6
1FYK
1FYL
1FYM
1FZP
1G2D
1G2F
1G38
1G3X
1G4D
1G9Y
1G9Z
1GA5
1GAT
1GAU
1GCC
1GD2
1GDT
1GJI
1GLU
1GM5
1GT0
1GTW
1GU4
1GU5
1GXP
1H0M
1H6F
1H88
1H89
1H8A
1H9D
1H9T
1HAO
1HAP
1HBX
1HCQ
1HCR
1HDD
1HF0
1HHT
1HI0
1HJB
1HJC
1HLO
1HLV
1HLZ
1HRY
1HRZ
1HU0
1HUO
1HUT
1HUZ
1HVN
1HVO
1HW2
1HWT
1I3J
1I6J
1I7D
1I8M
1IAW
1IC8
1ID3
1IF1
1IG4
1IG7
1IG9
1IGN
1IHF
1IJS
1IJW
1IMH
1IO4
1IPP
1IU3
1IV6
1IXY
1J1V
1J3E
1J46
1J47
1J4W
1J59
1J5K
1J5N
1J5O
1J75
1J9N
1JB7
1JE8
1JEY
1JFI
1JFS
1JFT
1JGG
1JH9
1JJ4
1JJ6
1JJ8
1JK1
1JK2
1JKO
1JKP
1JKQ
1JKR
1JMC
1JNM
1JT0
1JWL
1JX4
1JXL
1K3W
1K3X
1K4S
1K4T
1K61
1K6O
1K78
1K79
1K7A
1K82
1K8G
1KB2
1KB4
1KB6
1KBU
1KC6
1KDH
1KEG
1KFS
1KFV
1KIX
1KLN
1KQQ
1KRP
1KSP
1KSX
1KSY
1KU7
1KX3
1KX4
1KX5
1L1M
1L1T
1L1V
1L1Z
1L2B
1L2C
1L2D
1L3L
1L3S
1L3T
1L3U
1L3V
1L5U
1L9Z
1LAT
1LAU
1LB2
1LBG
1LCC
1LCD
1LE5
1LE8
1LE9
1LEI
1LFU
1LLI
1LLM
1LMB
1LO1
1LPQ
1LQ1
1LRR
1LV5
1LWS
1LWT
1LWV
1LWW
1LWY
1M06
1M07
1M0E
1M18
1M19
1M1A
1M3H
1M3Q
1M5R
1M5X
1M6X
1MA7
1MDM
1MDY
1MEY
1MHD
1MHT
1MJ2
1MJE
1MJM
1MJO
1MJP
1MJQ
1MM8
1MNM
1MNN
1MNV
1MOW
1MQ2
1MQ3
1MSE
1MSF
1MTL
1MUH
1MUR
1MUS
1MVM
1MW8
1MWI
1MWJ
1N39
1N3A
1N3C
1N3E
1N3F
1N48
1N4L
1N56
1N5Y
1N6J
1N6Q
1NFK
1NG9
1NGM
1NH2
1NJW
1NJX
1NJY
1NJZ
1NK0
1NK2
1NK3
1NK4
1NK5
1NK6
1NK7
1NK8
1NK9
1NKB
1NKC
1NKE
1NKP
1NLW
1NNE
1NNJ
1NOP
1NOY
1NVP
1NWQ
1NZB
1O3Q
1O3R
1O3S
1O3T
1O4X
1OCT
1ODG
1ODH
1OE4
1OE5
1OE6
1OH5
1OH6
1OH7
1OH8
1OJ8
1OMH
1ORN
1ORP
1OSB
1OSL
1OTC
1OUP
1OUQ
1OUZ
1OVF
1OWF
1OWG
1OWR
1OZJ
1P34
1P3A
1P3B
1P3F
1P3G
1P3I
1P3K
1P3L
1P3M
1P3O
1P3P
1P47
1P4E
1P51
1P59
1P5W
1P71
1P78
1P7D
1P7H
1P8K
1PA6
1PAR
1PDN
1PER
1PGZ
1PH1
1PH2
1PH3
1PH4
1PH5
1PH6
1PH7
1PH8
1PH9
1PHJ
1PJI
1PJJ
1PM5
1PNR
1PO6
1PP7
1PP8
1PT3
1PUE
1PUF
1PV4
1PVI
1PVP
1PVQ
1PVR
1PYI
1PZU
1Q0T
1Q3F
1Q3U
1Q3V
1Q9X
1Q9Y
1QAI
1QAJ
1QBJ
1QN3
1QN4
1QN5
1QN6
1QN7
1QN8
1QN9
1QNA
1QNB
1QNC
1QNE
1QP0
1QP4
1QP7
1QP9
1QPI
1QPS
1QPZ
1QQA
1QQB
1QRH
1QRI
1QRV
1QSL
1QSS
1QSY
1QTM
1QUM
1QX0
1QZG
1QZH
1R0A
1R0N
1R0O
1R2Y
1R2Z
1R49
1R4I
1R4O
1R4R
1R71
1R7M
1R8D
1R8E
1RAM
1RB8
1RBJ
1RC8
1RCN
1RCS
1REP
1RFF
1RFI
1RG1
1RG2
1RGT
1RGU
1RH0
1RH6
1RIO
1RM1
1RNB
1RPE
1RPZ
1RR8
1RRC
1RRJ
1RRQ
1RRS
1RTA
1RTD
1RUN
1RUO
1RV5
1RVA
1RVB
1RVC
1RXV
1RXW
1RYR
1RYS
1RZ9
1RZR
1RZT
1S0M
1S0N
1S0O
1S10
1S32
1S40
1S6M
1S97
1S9F
1S9K
1SA3
1SAX
1SC7
1SEU
1SFU
1SKM
1SKN
1SKR
1SKS
1SKW
1SL0
1SL1
1SL2
1SRS
1SSP
1STX
1SUZ
1SVC
1SX5
1SX8
1SXP
1SXQ
1T03
1T05
1T2K
1T2S
1T2T
1T38
1T39
1T3N
1T7P
1T8E
1T8I
1T9I
1T9J
1TAU
1TC3
1TDZ
1TEZ
1TF3
1TF6
1TGH
1TK0
1TK5
1TK8
1TKD
1TL8
1TN9
1TQE
1TRO
1TRR
1TSR
1TTU
1TUP
1TV9
1TVA
1TW8
1TX3
1U0C
1U0D
1U1K
1U1L
1U1M
1U1N
1U1O
1U1P
1U1Q
1U1R
1U35
1U3E
1U45
1U47
1U48
1U49
1U4B
1U78
1U8B
1U8R
1UA0
1UA1
1UAA
1UBD
1UUT
1V14
1V15
1VAS
1VFC
1VKX
1VOL
1VPW
1VRL
1VRR
1W0T
1W0U
1W36
1W7A
1WB9
1WBB
1WBD
1WD0
1WD1
1WET
1WTB
1WTE
1WTO
1WTP
1WTQ
1WTR
1WTV
1WTW
1WTX
1WVL
1X0F
1X9M
1X9N
1X9S
1X9W
1XBR
1XC8
1XC9
1XF2
1XHU
1XHV
1XHZ
1XI1
1XJV
1XNS
1XO0
1XPX
1XS9
1XSD
1XSL
1XSN
1XSP
1XYI
1Y6F
1Y6G
1Y8Z
1YA6
1YF3
1YFH
1YFI
1YFJ
1YFL
1YNW
1YO5
1YQK
1YQL
1YQM
1YQR
1YRN
1YSA
1YTB
1YTF
1YUI
1YUJ
1YZ8
1Z19
1Z1B
1Z1C
1Z1G
1Z63
1Z9C
1ZAA
1ZAY
1ZBB
1ZET
1ZG1
1ZG5
1ZGW
1ZJM
1ZJN
1ZLA
1ZLK
1ZM5
1ZME
1ZNS
1ZQ3
1ZQA
1ZQB
1ZQC
1ZQD
1ZQE
1ZQF
1ZQG
1ZQH
1ZQI
1ZQJ
1ZQK
1ZQL
1ZQM
1ZQN
1ZQO
1ZQP
1ZQQ
1ZQR
1ZQS
1ZQT
1ZR2
1ZR4
1ZRC
1ZRD
1ZRE
1ZRF
1ZS4
1ZTG
1ZTT
1ZTW
1ZVV
1ZX4
1ZYQ
1ZZI
1ZZJ
2A07
2A0I
2A3V
2A66
2A6O
2AC0
2ACJ
2ADY
2AGO
2AGP
2AGQ
2AHI
2AJQ
2ALZ
2AOQ
2AOR
2AQ4
2AS5
2ASD
2ASJ
2ASL
2ATA
2ATL
2AU0
2AXY
2AYB
2AYG
2B0D
2B0E
2B9S
2BAM
2BCQ
2BCR
2BCS
2BCU
2BCV
2BDP
2BGW
2BJC
2BNW
2BNZ
2BOP
2BPA
2BPF
2BPG
2BQ3
2BQR
2BQU
2BR0
2BSQ
2BZF
2C22
2C28
2C2D
2C2E
2C2R
2C5R
2C62
2C6Y
2C7A
2C7O
2C7P
2C7Q
2C7R
2C9L
2C9N
2CAX
2CCZ
2CDM
2CGP
2CRX
2CV5
2D45
2D5V
2D7D
2DA8
2DDG
2DEM
2DGC
2DNJ
2DP6
2DPD
2DPI
2DPJ
2DPU
2DRP
2DTU
2DWL
2DWM
2DY4
2E1C
2E42
2E43
2E52
2EA0
2EFW
2ER8
2ERE
2ERG
2ES2
2ETW
2EUV
2EUW
2EUX
2EUZ
2EVF
2EVG
2EVH
2EVI
2EVJ
2EWJ
2EX5
2EXF
2EZD
2EZE
2EZF
2EZG
2EZV
2F03
2F55
2F5N
2F5O
2F5P
2F5Q
2F5S
2F8N
2F8X
2FCC
2FD8
2FDC
2FDF
2FDG
2FDH
2FDI
2FDK
2FF0
2FIO
2FJ7
2FJV
2FJW
2FJX
2FKC
2FKH
2FL3
2FLC
2FLD
2FLL
2FLN
2FLP
2FMP
2FMQ
2FMS
2FO1
2FQZ
2FR4
2FVP
2FVQ
2FVR
2FVS
2G1P
2GAT
2GB7
2GE5
2GEQ
2GIE
2GIG
2GIH
2GII
2GIJ
2GKD
2GLI
2GLO
2GM4
2GWS
2GXA
2GZK
2H1K
2H1O
2H27
2H3A
2H3C
2H7F
2H7G
2H7H
2H8C
2H8R
2HAN
2HAP
2HAX
2HDC
2HDD
2HEO
2HHQ
2HHS
2HHT
2HHU
2HHV
2HHW
2HHX
2HMI
2HOF
2HOI
2HOS
2HOT
2HR1
2HT0
2HVH
2HVI
2HW3
2HZV
2I05
2I06
2I0Q
2I13
2I3P
2I3Q
2I5S
2I5W
2I9G
2I9K
2I9T
2IA6
2IBK
2IBS
2IBT
2IEF
2IH2
2IH4
2IH5
2IHM
2IHN
2IIE
2IIF
2IMW
2IRF
2IS1
2IS2
2IS4
2IS6
2ISO
2ISP
2ISZ
2IT0
2ITL
2IVH
2IVK
2J6S
2J6T
2J6U
2JEF
2JEG
2JEI
2JEJ
2JG3
2JLG
2JP9
2JPA
2JX1
2JXI
2JZW
2K1N
2KAE
2KDZ
2KFN
2KFZ
2KTQ
2KZM
2KZZ
2LEF
2NL8
2NLL
2NMV
2NNY
2NOB
2NOE
2NOF
2NOH
2NOI
2NOL
2NOZ
2NP2
2NP6
2NP7
2NQ9
2NQB
2NQJ
2NRA
2NTC
2NTZ
2NZD
2O19
2O49
2O4A
2O4I
2O54
2O59
2O5C
2O5E
2O61
2O6G
2O6M
2O8B
2O8C
2O8D
2O8E
2O8F
2O8K
2O93
2O9L
2OA8
2OAA
2ODI
2OEH
2OFI
2OG0
2OH2
2OK0
2OPF
2OQ4
2OR1
2OST
2OWO
2OXM
2OXV
2OYQ
2OYT
2OZM
2OZS
2P0J
2P2R
2P5G
2P5L
2P5O
2P66
2P6R
2P7C
2PE5
2PFJ
2PFN
2PFO
2PFP
2PFQ
2PI0
2PI4
2PI5
2PJR
2PQU
2PRT
2PUA
2PUB
2PUC
2PUD
2PUE
2PUF
2PUG
2PVI
2PXI
2PY5
2PYJ
2PYL
2PYO
2PZS
2Q10
2Q2K
2QBY
2QFJ
2QHB
2QL2
2QNC
2QNF
2QOJ
2QSG
2QSH
2R0Q
2R1J
2R2R
2R2S
2R2T
2R2U
2R5Y
2R5Z
2R8G
2R8H
2R8I
2R8J
2R8K
2R9L
2RAM
2RBA
2RBF
2RDJ
2RGR
2RVE
2SSP
2STT
2STW
2UP1
2UVR
2UVU
2UVV
2UVW
2UYC
2UYH
2UZ4
2UZK
2V1U
2V2T
2V6E
2V9W
2VA2
2VA3
2VBJ
2VBL
2VBN
2VBO
2VE9
2VHG
2VIC
2VIH
2VJU
2VJV
2VLA
2VOA
2VS7
2VS8
2VWJ
2VY1
2VY2
2VYE
2W35
2W36
2W42
2W7N
2W8K
2W8L
2WB2
2WCC
2YVH
2Z33
2Z3X
2Z6A
2Z6Q
2Z6U
2Z70
2Z9O
2ZCJ
2ZHG
2ZKD
2ZKE
2ZKF
2ZO0
2ZO1
2ZO2
3B39
3B6F
3B6G
3BAM
3BDN
3BDP
3BEP
3BI3
3BIE
3BJY
3BKZ
3BM3
3BPY
3BQ0
3BQ1
3BQ2
3BRD
3BRF
3BRG
3BS1
3BTX
3BTY
3BTZ
3BU0
3BUC
3C0W
3C0X
3C1B
3C1C
3C25
3C28
3C29
3C2I
3C2K
3C2L
3C2M
3C2P
3C3L
3C46
3C58
3C5F
3C5G
3CBB
3CFP
3CFR
3CLC
3CLZ
3CMT
3CMU
3CMW
3CMX
3CMY
3CO6
3CO7
3COA
3COQ
3CQ8
3CRO
3CRX
3CVS
3CVT
3CVU
3CVY
3CW7
3CWA
3CWS
3CWT
3CWU
3D0A
3D0P
3D2W
3D4V
3D6Y
3D6Z
3D70
3D71
3DFV
3DFX
3DLB
3DLH
3DNV
3DNW
3DPG
3DSC
3DSD
3DVO
3DW9
3DZU
3DZY
3E00
3E0D
3E3Y
3E40
3E41
3E42
3E43
3E44
3E45
3E54
3E6C
3EBC
3ECP
3EH8
3EI1
3EI2
3EPG
3EPI
3ERE
3EXJ
3EXL
3EYI
3F21
3F22
3F23
3F27
3F2B
3F2C
3F2D
3F8I
3F8J
3FC3
3FDE
3FHZ
3FOE
3FOF
3G73
3G9P
3GAT
3HDD
3HTS
3KTQ
3MHT
3ORC
3PJR
3PVI
4BDP
4CRO
4CRX
4DPV
4GAT
4KTQ
4MHT
4RVE
4SKN
5CRX
5GAT
5MHT
6CRO
6GAT
6MHT
6PAX
7GAT
7ICE
7ICF
7ICG
7ICH
7ICI
7ICJ
7ICK
7ICL
7ICM
7ICN
7ICO
7ICP
7ICQ
7ICR
7ICS
7ICT
7ICU
7ICV
7MHT
8ICA
8ICB
8ICC
8ICE
8ICF
8ICG
8ICH
8ICI
8ICJ
8ICK
8ICL
8ICM
8ICN
8ICO
8ICP
8ICQ
8ICR
8ICS
8ICT
8ICU
8ICV
8ICW
8ICX
8ICY
8ICZ
8MHT
9ANT
9ICA
9ICB
9ICC
9ICE
9ICF
9ICG
9ICH
9ICI
9ICJ
9ICK
9ICL
9ICM
9ICN
9ICO
9ICP
9ICQ
9ICR
9ICS
9ICT
9ICU
9ICV
9ICW
9ICX
9ICY
9MHT
