# Supplementary material for: The Transcription Factor Encyclopedia
Source: Genome Biol. 2012 Mar 29;13(3):R24. doi: 10.1186/gb-2012-13-3-r24 (PMC3439975; doi:10.1186/gb-2012-13-3-r24)
Supplement: Additional file 7 — Relationship Between Pfam domains and PDB records. A list of Pfam binding domains followed by PDB records in which the domains can be found. [file gb-2012-13-3-r24-S7.TXT]

Ribosomal_L37e 1vq51 
z-alpha 3f23B 3f21A 3f21B 3f22B 3f22A 3f22C 3f23C 3f21C 3f23A 1j75A 2acjA 2acjC 2acjB 2acjD 2heoD 2heoA 3eyiB 3eyiA 1qbjA 1qbjC 1qbjB 1sfuB 1sfuA 
Peripla_BP_1 1vpwA 1wetA 1lbgA 1lbgB 1lbgD 1lbgC 1zvvB 1zvvA 1zvvG 1pnrA 1qp7A 1qp0A 1qpzA 1qp4A 2pe5A 2pe5C 2pe5B 1qqaA 1qqbA 1jh9A 1zayA 1jftA 1jfsA 1jwlB 1jwlA 1efaA 1efaB 1bdhA 1bdiA 1rzrD 1rzrA 1rzrC 1rzrG 2pudA 2puaA 2pugA 2pueA 2pubA 2pufA 2pucA 
MutS_III 1fw6A 1fw6B 1e3mB 1e3mA 1ewqB 1ewqA 1oh6B 1oh7A 1oh7B 1oh6A 1oh8B 1oh8A 1oh5B 1oh5A 1ng9B 1ng9A 1wb9B 1wb9A 1wbdB 1wbbA 1wbbB 1wbdA 1nneA 1nneB 1w7aA 1w7aB 2o8eB 2o8dA 2o8cB 2o8dB 2o8cA 2o8bA 2o8fB 2o8eA 2o8bB 2o8fA 
OGG_N 1m3hA 1m3qA 1hu0A 1fn7A 1ebmA 2nofA 2nohA 2nozA 2noeA 2noiA 2nobA 2nolA 1n3cA 1n39A 1n3aA 1lwwA 1lwyA 1lwvA 2i5wA 1yqkA 1yqlA 1yqrA 1yqmA 
Ribosomal_L11_N 1vq5I 
TAF 2f8nF 2f8nB 1p3aF 1p3gB 1p3oB 1p34B 1p3oF 1p3iF 1p3bF 1p3kB 1p3pF 1p3fF 1p3lB 1p3lF 1p3pB 1p3gF 1p3aB 1p3iB 1p3bB 1p3mF 1p3kF 1p34F 1p3fB 1p3mB 1zlaB 1zlaF 2cv5B 2cv5F 1f66F 1f66B 1kx5F 1kx4B 1kx5B 1kx3F 1kx3B 1kx4F 1m18F 1m19B 1m1aF 1m18B 1m1aB 1m19F 3c1bF 3c1bB 3c1cF 3c1cB 3b6fB 3b6gB 3b6fF 3b6gF 2pyoB 2pyoF 1eqzD 1eqzH 1zbbf 1zbbB 1zbbF 1zbbb 2nzdB 2nzdF 1id3B 1id3F 1aoiB 1aoiF 1u35B 1u35F 2fj7F 2fj7B 2nqbB 2nqbF 1s32F 1s32B 
Autoind_bind 1l3lB 1l3lD 1l3lA 1l3lC 1h0mB 1h0mA 1h0mD 1h0mC 
Ribosomal_L7Ae 1vqpF 1vq5F 
RuvA_C 1c7yA 1bdxC 1bdxA 1bdxD 1bdxB 
BRCA-2_OB3 1mjeA 
RuvA_N 1c7yA 1bdxC 1bdxA 1bdxD 1bdxB 
BRCA-2_OB1 1mjeA 
DnaB_C 2vyeA 2vyeB 
Exo_endo_phos 1dnkA 2dnjA 2voaA 2voaB 1de9B 1dewA 1de8A 1de8B 1de9A 1dewB 
CDC13-DNA-bind 1s40A 
Integrase_DNA 1tn9A 1b69A 
Vsr 1odgA 1cw0A 
Parvo_coat 1p5wA 4dpvZ 1z1cA 1ijsP 1mvmA 
DNA_pol_B 2oyqA 2oyqD 2oyqB 2oyqC 1clqA 2p5gC 2p5oC 2p5oA 2p5oD 2p5gB 2p5gA 2p5gD 2p5oB 3cq8A 3cfpA 3cfrA 2vwjA 2dy4A 2dy4C 2dy4B 2dy4D 1q9xD 1q9yA 1q9xC 1q9xA 1q9xB 1ig9A 2dtuB 2dtuC 2dtuA 2dtuD 2ozsA 2ozmA 
DNA_pol_A 1qslA 1qssA 1qsyA 1sl2A 1sl0A 1sl0C 1sl1A 2kzmA 2kzzA 1t8eA 1kspA 1u48A 1u4bA 1u45A 1u47A 1u49A 1tk5A 1tk0A 1tk8A 1tkdA 1x9mA 1x9wA 1x9sA 1tauA 1d8yA 1zyqA 1njzA 1njyA 1njwA 1njxA 1nk9A 1nk6A 1nk5A 1nk0A 1nkcA 1nkeA 1nk7A 1nkbA 1nk4A 1nk8A 1skwA 1sksA 1skrA 2hw3A 1krpA 2hvhD 2hviD 2hvhA 2hviA 1xc9A 1l3tA 1l3uA 1l3sA 1l3vA 2hhuA 2hhwA 2hhsA 2hhxA 2hhwD 2hhqA 2hhtA 2hhvA 1qtmA 2ajqA 2ajqF 1l5uA 2kfnA 1kfsA 2kfzA 1klnA 1ua1A 1ua0A 2bdpA 4bdpA 3bdpA 1lv5A 1lv5B 3ktqA 2ktqA 4ktqA 1t7pA 
Transposase_11 1murA 1muhA 1musA 1mm8A 3ecpA 
TEBP_beta 1otcB 1jb7B 1pa6B 2i0qB 1ph6B 1ph9B 1ph1B 1phjB 1ph4B 1ph8B 1ph2B 1ph7B 1ph3B 1ph5B 
CBFD_NFYB_HMF 2f8nG 2f8nK 2f8nH 2f8nF 2f8nB 2f8nD 1p3iG 1p3aC 1p3aF 1p3aD 1p3oB 1p3bG 1p3pG 1p3fD 1p34B 1p3oF 1p3iD 1p3gD 1p3oD 1p3bH 1p3iC 1p3lH 1p34C 1p3bD 1p3kB 1p3pF 1p3mH 1p3lB 1p34H 1p3mC 1p3gG 1p3mD 1p34D 1p3kD 1p3oG 1p3lF 1p3bC 1p3kH 1p3pH 1p3iH 1p3pB 1p3gH 1p3kC 1p3gC 1p3fG 1p34G 1p3oC 1p3mG 1p3fH 1p3lG 1p3lC 1p3fC 1p3aH 1p3aG 1p3aB 1p3lD 1p3mF 1p3oH 1p3kF 1p3pD 1p3kG 1p3pC 1p34F 1p3mB 1zlaH 1zlaG 1zlaD 1zlaC 1zlaB 1zlaF 2cv5E 2cv5C 2cv5A 2cv5G 2cv5B 2cv5D 2cv5H 2cv5F 1f66F 1f66H 1f66B 1f66D 1kx4G 1kx5F 1kx5H 1kx5G 1kx4B 1kx5C 1kx5B 1kx4H 1kx4D 1kx3C 1kx3F 1kx3H 1kx3B 1kx5D 1kx4F 1kx4C 1kx3D 1kx3G 1jfiB 1jfiA 1m18F 1m19D 1m1aD 1m19B 1m19C 1m1aF 1m1aH 1m1aG 1m19G 1m18D 1m18G 1m18B 1m18H 1m1aB 1m19H 1m19F 1m1aC 1m18C 3c1cC 3c1cG 3c1bF 3c1bG 3c1cH 3c1bB 3c1cF 3c1cD 3c1bD 3c1bC 3c1cA 3c1cB 3c1cE 3c1bH 3b6fC 3b6gC 3b6fD 3b6gH 3b6fB 3b6fH 3b6fG 3b6gB 3b6gD 3b6gG 3b6fF 3b6gF 2pyoB 2pyoF 2pyoD 2pyoH 2pyoG 2pyoC 1eqzE 1eqzD 1eqzH 1eqzF 1eqzB 1eqzA 1zbbf 1zbbh 1zbbc 1zbbC 1zbbg 1zbbD 1zbbB 1zbbG 1zbbF 1zbbd 1zbbb 1zbbH 2nzdH 2nzdB 2nzdF 2nzdD 2nzdC 2nzdG 1id3H 1id3G 1id3B 1id3F 1id3D 1id3C 1aoiG 1aoiB 1aoiD 1aoiH 1aoiC 1aoiF 1u35D 1u35H 1u35B 1u35A 1u35E 1u35F 1u35C 1u35G 2fj7F 2fj7C 2fj7D 2fj7B 2fj7H 2fj7G 2nqbB 2nqbF 2nqbG 2nqbH 2nqbD 2nqbC 1s32G 1s32C 1s32D 1s32F 1s32H 1s32B 
CENP-B_N 1hlvA 
UVR 2fdcB 2fdcA 2nmvA 2d7dA 
NgoMIV_restric 1fiuC 1fiuB 1fiuD 1fiuA 
Toprim_N 3b39B 3b39A 
AHSA1 2gkdA 
Ribosomal_L19e 1vq5P 
Homeobox 1b8iA 1b8iB 1gt0C 1k61C 1k61A 1k61D 1k61B 1mnmD 1mnmC 1ic8B 1ic8A 1jggA 1jggB 1zq3P 1o4xA 1yz8P 2d5vA 2d5vB 1lfuP 1hf0B 1hf0A 1ahdP 2h8rA 2h8rB 1nk3P 1nk2P 3hddA 2hddA 2hddB 3hddB 1hddC 1hddD 1cqtB 1cqtA 2hotB 2hotA 2hosB 2hosA 1e3oC 1octC 1yrnB 1yrnA 9antA 9antB 1aplC 1aplD 1akhB 1akhA 1au7B 1au7A 2h1kB 2h1kA 3cmyA 1du0A 1du0B 1ig7A 1b72B 1b72A 2r5zA 2r5yA 2r5yB 2r5zB 1pufB 1pufA 1fjlC 1fjlA 1fjlB 1le8B 1le8A 
UPF0020 2ih4D 2ih4A 2ih2D 2ih5A 2ih2A 2np6A 2np6D 2np7A 2jg3D 2jg3A 1g38A 1g38D 2ibsA 2ibtD 2ibtA 2ibsD 
Trans_reg_C 1gxpA 1gxpE 1gxpB 1gxpF 2z33A 
Transposase_5 1u78A 
BRF1 1ngmB 
ResIII 2p6rA 2fdcB 2fdcA 2nmvA 1z63A 1z63B 1gm5A 2d7dA 
PC4 2c62B 2c62A 
H2TH 3c58A 2opfA 1xc8A 1l1zA 1l1tA 1pjiA 1pjjA 1pm5A 2ea0A 1nnjA 1r2zA 1r2yA 1kfvA 1kfvB 1k3xA 1k3wA 1l2bA 1l2dA 1l2cA 2oq4B 2oq4A 1tdzA 2f5oA 2f5qA 2f5nA 2f5pA 2f5sA 1k82A 1k82B 1k82C 1k82D 
HLH 1nlwD 1nlwA 1nlwB 1nlwE 1hloA 1hloB 1nkpE 1nkpB 1nkpA 1nkpD 1an4A 1an2A 1an4B 1a0aB 1a0aA 1am9A 1am9C 1am9D 1am9B 2ql2D 2ql2A 2ql2C 2ql2B 1mdyD 1mdyA 1mdyC 1mdyB 
Adenine_glyco 2ofiA 
HhH-GPD 1m3hA 1m3qA 1hu0A 3cvtA 3cvsD 3cvtC 3cvsB 3cvtB 3cvsC 3cvsA 3cvtD 1p59A 3d4vC 3d4vB 3d4vA 3d4vD 1fn7A 1ebmA 2nofA 2nohA 2nozA 2noeA 2noiA 2nobA 2nolA 1dizB 1dizA 1orpA 1ornA 1n3cA 1n39A 1n3aA 1lwwA 1lwyA 1lwvA 3cw7C 3cwuD 3cw7B 3cwtB 3cwtD 3cwuC 3cw7D 3cwsB 3cwsD 3cwuB 3cwsC 3cwtA 3cwuA 3cw7A 3cwtC 3cwaB 3cwaD 3cwaA 3cwsA 3cwaC 2i5wA 1vrlA 1yqkA 1yqlA 1yqrA 1yqmA 1rrqA 1rrsA 
zf-C2HC 2jx1A 
Phage_integ_N 2wcc3 1z1bB 1z1gC 1z1gB 1z1gD 1z1bA 1z1gA 
KorB 1r71D 1r71B 1r71A 1r71C 
RVT_thumb 1hysB 1hysA 2hmiB 2hmiA 1r0aB 1r0aA 1n5yA 1n5yB 1t03B 1t05B 1t05A 1t03A 1j5oB 1j5oA 1n6qA 1n6qB 1rtdC 1rtdA 1rtdD 1rtdB 
XPG_I 1rxwA 1rxvB 1rxvA 
XPG_N 1rxwA 1rxvB 1rxvA 
V-set 2fr4L 2fr4H 2fr4B 2fr4A 1xf2H 1xf2L 1i8mA 1i8mB 1i8mH 1i8mL 2ok0H 2ok0L 1ehlH 1ehlL 1cbvH 1cbvL 1kegL 1kegH 
FCD 1hw2B 1hw2A 1h9tB 1h9tA 
MerR 1exiA 1exjA 3d6zA 3d6yA 3d70A 3d71A 1r8dA 1r8dB 1r8eA 2zhgA 
BRCA-2_helical 1mjeA 
Myb_DNA-binding 1iv6A 2kdzA 2kdzA 1vfcA 1h89C 1h89C 1h89C 1h88C 1h88C 1h88C 1h8aC 1h8aC 1msfC 1msfC 1mseC 1mseC 1ignA 1ignB 1w0tA 1w0uA 1w0uB 1w0tB 2qhbB 2qhbA 
Rad4 2qshA 2qsgA 
DnaB_bind 3b39B 3b39A 
5_3_exonuc 1tauA 1rxwA 1rxvB 1rxvA 
DNA_ligase_aden 2owoA 
Ribonuclease_T2 2z70A 
Ribosomal_L44 1vq53 
EcoRII-C 2gb7B 2gb7C 2gb7D 2gb7A 2fqzB 2fqzC 2fqzA 2fqzD 3bm3B 3bm3A 
Endonuc-MspI 1yfiB 1yfiA 1sa3B 1sa3A 
Ribosomal_L24e 1vq5U 
Ribosomal_L5_C 1vq5D 1vqpD 
IBD 1pp7U 1pp8F 1pp8U 1pp8P 1pp8M 
BAF 2bzfA 
DNA_ligase_OB 2owoA 
KOW 1vq5T 
Phage_endo_I 2pfjB 2pfjA 
ig 2fr4L 2fr4L 2fr4A 2fr4A 1xf2L 1xf2L 1i8mA 1i8mA 1i8mL 1i8mL 2ok0L 2ok0L 1ehlL 1ehlL 1cbvL 1cbvL 1kegL 1kegL 
Rep_3 1repC 2z9oA 2z9oB 2nraC 
P53 2geqA 2geqB 2adyA 2adyB 3exlA 3exjA 3exjB 2ac0A 2ac0D 2ac0C 2ac0B 1tsrB 1tsrC 1tsrA 2ahiD 2ahiB 2ahiA 2ahiC 1tupB 1tupC 1tupA 2ataB 2ataD 2ataC 2ataA 3d0aD 3d0aA 3d0aB 3d0aC 
NaeI 1iawB 1iawA 
Transglut_core 2qshA 2qsgA 
Rep_N 1uutA 1uutB 1rz9B 1rz9C 1rz9E 1rz9A 1rz9D 
SpoVT_AbrB 2k1nD 2k1nB 2k1nA 2k1nC 
AraC_E_bind 1exiA 1exjA 1d5yB 1d5yC 1d5yD 1d5yA 3d6zA 3d6yA 3d70A 3d71A 1r8eA 
Trypsin 1hutH 1haoH 1hapH 
Arg_repressor_C 3fhzA 3fhzC 3fhzD 3fhzB 3fhzF 3fhzE 3ereD 
RVT_connect 1hysB 1hysA 2hmiB 2hmiA 1r0aB 1r0aA 1n5yA 1n5yB 1t03B 1t05B 1t05A 1t03A 1j5oB 1j5oA 1n6qA 1n6qB 1rtdC 1rtdA 1rtdD 1rtdB 
V-set_CD47 2fr4L 2fr4A 1xf2L 1i8mA 1i8mL 2ok0L 1cbvL 
UDG 2oytA 1mwjA 1mwiA 2dp6A 2oxmA 4sknE 1q3fA 2demA 2ddgA 1emjA 1emhA 1oe6B 1oe5A 1oe5B 1oe4B 1oe6A 1oe4A 2rbaA 2rbaB 2sspE 1sspE 1lauE 1mtlB 1mtlA 
RNA_pol_Rpb2_5 1r9sB 1r9tB 1i6hB 1sfoB 
RNA_pol_Rpb2_4 1r9sB 1r9tB 1i6hB 1sfoB 
RNA_pol_Rpb2_7 1r9sB 1r9tB 1i6hB 1sfoB 
RNA_pol_Rpb2_6 1r9sB 1r9tB 1i6hB 1sfoB 
RNA_pol_Rpb2_1 1r9sB 1r9tB 1i6hB 1sfoB 
RNA_pol_Rpb2_3 1r9sB 1r9tB 1i6hB 1sfoB 
RNA_pol_Rpb2_2 1r9sB 1r9tB 1i6hB 1sfoB 
AP2 1gccA 
Exonuc_V_gamma 1w36C 1w36F 
Phi-29_GP4 2fioB 2fioA 
Piwi 3dlbA 3dlbB 3dlhA 3dlhB 2w42B 2w42A 
Endonuc-PvuII 1f0oA 1f0oB 1eyuA 1eyuB 1pviA 2pviB 3pviB 1pviB 3pviA 2pviA 
2OG-FeII_Oxy 3bieA 3bi3A 3bkzA 2fdiA 2fdfA 2fdkA 2fd8A 2fdgA 2fdhA 3btzA 3btyA 3btxA 3bu0A 3bucA 
SAP 1jeyA 
7kD_DNA_binding 1bnzA 1wvlA 1c8cA 1wtpA 1wtvA 1wtwA 1wtqA 1wtpB 1wtoA 1wtrA 1wtxA 1ca6A 1ca5A 1xyiA 1bf4A 1wd0A 1wd1A 1bbxC 1bbxD 1azpA 1azqA 
LacI 1vpwA 1wetA 1lbgA 1lbgB 1lbgD 1lbgC 1zvvB 1zvvA 1zvvG 1lccA 1lcdA 1pnrA 1qp7A 1qp0A 1qpzA 1qp4A 2bjcB 2bjcA 2pe5A 2pe5C 2pe5B 1qqaA 1qqbA 1jh9A 1zayA 1jftA 1jfsA 1jwlB 1jwlA 1efaA 1efaB 1l1mB 1l1mA 1cjgA 1cjgB 1bdhA 1bdiA 1rzrD 1rzrA 1rzrC 1rzrG 2pudA 2puaA 2pugA 2pueA 2pubA 2pufA 2pucA 1oslA 1oslB 
Arch_ATPase 2qbyA 2v1uA 
NUMOD4 1u3eM 
Tower 1mjeA 
Fapy_DNA_glyco 3c58A 2opfA 1xc8A 1l1zA 1l1tA 1pjiA 1pjjA 1pm5A 2ea0A 1nnjA 1r2zA 1r2yA 1kfvA 1kfvB 1k3xA 1k3wA 1l2bA 1l2dA 1l2cA 2oq4B 2oq4A 1tdzA 2f5oA 2f5qA 2f5nA 2f5pA 2f5sA 1k82A 1k82B 1k82C 1k82D 
RHD 1vkxA 1vkxB 2o93M 2o93L 2o93O 2i9tA 2i9tB 2v2tA 2v2tB 1a3qB 1a3qA 1imhD 1imhC 2ramA 1ramA 2ramB 1ramB 1a66A 1p7hM 1p7hO 1p7hL 1p7hN 1pzuI 1pzuL 1pzuD 1pzuB 1pzuM 1pzuH 1bvoA 1a02N 2o61A 2o61B 2as5N 2as5M 1gjiA 1gjiB 1nfkA 1nfkB 1s9kC 1owrP 1owrQ 1owrM 1owrN 1svcP 1le5A 1leiB 1le5E 1le9E 1le5B 1le9F 1le5F 1le9B 1le9A 1leiA 
DNA_pol_lambd_f 3c5fB 3c5gB 3c5fA 3c5gA 1huoB 1huoA 1huzA 1huzB 2i9gA 1tv9A 1tvaA 2fmsA 2fmpA 2fmqA 1zjmA 1zjnA 2p66A 2ihmA 2ihmB 2isoA 2ispA 7ickA 9icoA 7icgA 9icvA 7icqA 8icmA 9icxA 8icnA 7icoA 8icfA 8icjA 7icpA 9iciA 8icpA 9icaA 9icqA 8icuA 8icoA 7icjA 8icwA 9icpA 7icrA 7icvA 8icxA 8icgA 7icuA 9icwA 7ictA 9icgA 9iceA 7iclA 9icyA 7icnA 8icrA 9icuA 8ictA 9ichA 8iccA 7icfA 7ichA 9icbA 8icsA 9icfA 7iciA 8iciA 8ickA 9ictA 7icsA 9iccA 8icbA 7iceA 9iclA 7icmA 8ichA 8iclA 9icnA 9icjA 9ickA 8iczA 9icmA 8iceA 8icqA 8icyA 9icrA 9icsA 8icaA 8icvA 1zqoA 1zqfA 1zqkA 1zqmA 1zqpA 1zqjA 1zqgA 1zqdA 1zqbA 1zqrA 1zqiA 1zqaA 1zqnA 1zqsA 1zqlA 1zqhA 1zqtA 1zqeA 1zqqA 1zqcA 2gwsI 2gwsE 2gwsM 2gwsA 3c2lA 3c2mA 3c2kA 1mq3A 1mq2A 1xspA 1xsnA 1xslI 1xslA 1xslE 1xslM 1vq5Y 2pfqA 2pfoA 2pfnA 2pfpA 1bpxA 1bpyA 1bpzA 2bpgA 2bpgB 2bpfA 2bcvA 2bcqA 2bcsA 2bcrA 2bcuA 2pxiA 1rztE 1rztM 1rztA 1rztI 
Bac_DnaA_C 1j1vA 
Telo_bind 1otcA 1otcA 1otcA 1jb7A 1jb7A 1jb7A 1pa6A 1pa6A 1pa6A 2i0qA 2i0qA 2i0qA 1kixA 1kixA 1kixA 1qzgB 1qzhF 1qzhC 1qzhD 1qzgA 1qzhB 1qzhA 1qzhE 1ph8A 1ph8A 1ph8A 1ph9A 1ph9A 1ph9A 1ph5A 1ph5A 1ph5A 1ph3A 1ph3A 1ph3A 1phjA 1phjA 1phjA 1ph2A 1ph2A 1ph2A 1ph4A 1ph4A 1ph4A 1ph6A 1ph6A 1ph6A 1ph7A 1ph7A 1ph7A 1ph1A 1ph1A 1ph1A 1xjvA 1k8gA 1k8gA 1k8gB 1k8gB 1k8gC 1k8gC 
5_3_exonuc_N 2ihnA 1tauA 
T4-Gluco-transf 1sxqB 1sxqA 1sxpA 1sxpB 1m5rA 1m5rB 1ixyA 1ixyB 
SH2 1bf5A 1bg1A 
Myb_DNA-bind_2 1ignA 1ignB 
AP_endonuc_2 1qumA 2nq9A 2nqjA 
Ribosomal_L30 1vq5W 
RTP 2dpuA 2dpdA 2dpdB 2efwA 2efwB 2efwF 2efwG 1f4kA 1f4kB 
Ribosomal_L39 1vq52 
GATA 5gatA 2gatA 3gatA 7gatA 6gatA 4gatA 1gauA 1gatA 3dfvC 3dfxB 3dfvD 3dfxA 2kaeA 
CSD 2haxB 2haxA 2es2A 
AsnC_trans_reg 2e1cA 
GCM 1odhA 
HTH_10 1rioH 1l9zH 1ku7A 
Exonuc_X-T 2o4iB 2o4iA 2oa8A 2oa8B 
Ku_N 1jeyB 1jeyA 
TBP 1qnaB 1qnaB 1qnaA 1qnaA 1qnbB 1qnbB 1qneA 1qneA 1qn9A 1qn9A 1qn8A 1qn8A 1qn7A 1qn7A 1qn3A 1qn3A 1qn4A 1qn4A 1qn9B 1qn9B 1qn6A 1qn6A 1qn8B 1qn8B 1qncA 1qncA 1qnbA 1qnbA 1qncB 1qncB 1qn3B 1qn3B 1qn6B 1qn6B 1qn5A 1qn5A 1qn7B 1qn7B 1qn5B 1qn5B 1qn4B 1qn4B 1qneB 1qneB 1cdwA 1cdwA 1volB 1volB 1tghA 1tghA 1jfiC 1jfiC 1ngmI 1ngmI 1ngmM 1ngmM 1ngmE 1ngmE 1ngmA 1ngmA 1ytfA 1ytfA 1ytbB 1ytbB 1ytbA 1ytbA 1nvpA 1nvpA 1rm1A 1rm1A 1aisA 1aisA 1d3uA 1d3uA 1nh2A 1nh2A 1c9bN 1c9bN 1c9bJ 1c9bJ 1c9bB 1c9bB 1c9bF 1c9bF 1c9bR 1c9bR 
Pyr_excise 2fccB 2fccA 1vasA 
Ku_C 1jeyB 1jeyA 
RHH_1 2jxiA 2jxiB 1ea4A 1ea4B 1ea4D 1ea4F 1ea4G 1ea4K 1ea4E 1ea4H 1ea4J 1ea4L 2hzvC 2hzvH 2hzvG 2hzvD 2hzvE 2hzvB 2hzvF 2hzvA 1b01A 1b01B 
RdRP_1 2jlgC 2jlgA 2jlgB 1hhtQ 1hhtR 1hhtP 1hi0Q 1hi0P 1hi0R 
Omega_Repress 2bnwB 2bnwC 2bnwD 2bnwA 2bnzD 2bnzB 2bnzA 2bnzC 2caxA 2caxD 2caxB 2caxC 
SSB 1eygA 1eygB 1eygD 1eygC 2cczB 2cczA 
Mu_DNA_bind 1g4dA 
Endonuc-BglII 2p0jA 2p0jB 1d2iA 1d2iB 1dfmA 1dfmB 1vrrB 1vrrA 
RNA_pol_Rpb1_R 1r9tA 1r9tA 1r9tA 1r9tA 1r9tA 1r9tA 1r9tA 1r9tA 1r9tA 1r9tA 1r9tA 1r9tA 1r9tA 1r9tA 1r9sA 1r9sA 1r9sA 1r9sA 1r9sA 1r9sA 1r9sA 1r9sA 1r9sA 1r9sA 1r9sA 1r9sA 1r9sA 1r9sA 1i6hA 1i6hA 1i6hA 1i6hA 1i6hA 1i6hA 1i6hA 1i6hA 1i6hA 1i6hA 1i6hA 1i6hA 1i6hA 1i6hA 1sfoA 1sfoA 1sfoA 1sfoA 1sfoA 1sfoA 1sfoA 1sfoA 1sfoA 1sfoA 1sfoA 1sfoA 1sfoA 1sfoA 
[no 2dwlA 2dwmC 2dwlD 2dwmA 2dwlC 2dwlB 2dwmD 2dwmB 2fkcA 2fkhB 2fkcB 1rpzA 185dA 185dB 1mnvC 1mnvD 1y6gB 1y6fA 1y6fB 1y6gA 1ippB 1ippA 3c25A 3c2pB 3c2pA 3c25B 1y8zA 1y8zB 2v6eB 2v6eA 3c3lA 3c3lB 1wteB 1wteA 2b9sB 1tc3C 2ezvA 2ezvB 2ezeA 2ezdA 2ezgA 2ezfA 1sknP 1cqtI 1cqtJ 1a74B 1a73B 1a73A 1a74A 1nopC 2f03C 2f03A 1vqpN 1rc8A 1j9nC 1evwA 1evwD 1evwB 1evwC 2o6mA 2o6mB 1l1vB 1ytfC 2pjrB 2pjrG 193dC 193dD 2flcA 2fl3A 2odiA 2odiB 2oaaA 2oaaB 1nvpC 2h1oE 2h1oG 2h1oH 2h1oF 2bsqG 2bsqF 2bsqH 2bsqE 2vlaA 1rffC 1rfiE 1rfiC 1rffE 1xpxA 2q2kA 2q2kB 1dmuA 1ya6A 1ya6B 1d02A 3d0pC 1d02B 3d0pA 2w7nA 2w7nB 1cyqB 1cyqA 2da8B 2da8A 1g3xM 2ostB 2ostA 2rbfA 2rbfB 1cz0B 1cz0A 1nh2C 1ovfB 3c46B 3c46A 2q10A 2q10B 1rrcA 
DNA_pol_B_exo 2oyqA 2oyqD 2oyqB 2oyqC 1clqA 2p5gC 2p5oC 2p5oA 2p5oD 2p5gB 2p5gA 2p5gD 2p5oB 3cq8A 3cfpA 3cfrA 1noyB 2vwjA 2dy4A 2dy4C 2dy4B 2dy4D 1q9xD 1q9yA 1q9xC 1q9xA 1q9xB 1ig9A 2dtuB 2dtuC 2dtuA 2dtuD 2ozsA 2ozmA 
FLO_LFY 2vy1A 2vy2A 
Rho_RNA_bind 1pv4E 1pv4A 1pv4D 1pv4C 1pv4F 
LAGLIDADG_1 1g9zB 1g9yB 1g9yA 1g9zA 2ex5B 2ex5A 1t9iA 1t9jB 1t9jA 1t9iB 2vboB 2vbjA 2vbnA 2vblA 2vbnB 2vboA 2vblB 2vbjB 3eh8A 3eh8A 3eh8G 3eh8G 3eh8D 3eh8D 1m5xB 1m5xA 1p8kZ 1p8kZ 2fldB 2fldA 1bp7B 1bp7A 1bp7D 1bp7C 2vs8F 2vs8K 2vs8A 2vs7A 2vs7D 2vs7G 3e54B 3e54A 1n3fB 1n3fH 1n3eH 1n3eA 1n3eB 1n3fA 1n3eG 1n3fG 1mowA 1mowJ 1mowD 1mowG 2qojZ 2qojZ 2i3pB 2i3qB 2i3qA 2i3pA 1u0dA 1u0dB 1u0cA 1u0cB 
SASP 2z3xB 2z3xA 2z3xC 
DUF1610 2i13B 2i13B 2i13B 2i13B 2i13B 2i13B 2i13A 2i13A 2i13A 2i13A 2i13A 2i13A 1meyG 1meyG 1meyF 1meyF 1meyC 1meyC 
LAGLIDADG_2 3c0wA 3c0xA 1r7mA 1r7mB 
DNA_ligase_A_N 1x9nA 
SRF-TF 1k6oC 1k6oB 1mnmB 1mnmA 1egwB 1egwD 1egwA 1egwC 1hbxA 1hbxB 1hbxD 1hbxE 1c7uA 1c7uB 1tqeQ 1tqeR 1tqeS 1tqeP 1n6jA 1n6jB 1srsB 1srsA 
Transposase_17 2vjuB 2vjuA 2vjvA 2vjvB 2a6oB 2a6oA 2vihA 2vihB 2vicB 2vicA 2vhgA 2vhgB 
EndIII_4Fe-2S 1p59A 1orpA 1ornA 1vrlA 1rrqA 1rrsA 
VirDNA-topo-I_N 2h7fX 2h7gX 
Topoisom_I_N 1t8iA 1a35A 1a31A 1a36A 1lpqA 1seuA 2b9sA 1k4sA 1k4tA 1tl8A 1r49A 1sc7A 1ej9A 1nh3A 1rr8C 1rrjA 
IMS 3bq0A 2bquA 3bq1A 3bq2A 2bq3A 2bqrA 2br0A 2jegA 2jefA 2jeiA 2jejA 1s0oA 1s0mA 1s0oB 1s0mB 1s0nA 2imwP 2c2dA 2c2rA 2c22A 2c28A 2c2eA 2j6sA 2j6tA 2j6uA 1rysB 1rysA 1ryrA 2alzA 2rdjA 2rdjB 3bjyA 2dpiA 2dpjA 2v9wB 2v9wA 2aq4A 2uvrA 2uvvA 2uvwA 2uvuA 2w8kA 2w8lA 1s10A 2agpB 2agqA 2agpA 2agoA 1t3nB 1t3nA 2oh2A 2oh2B 2flnA 2fllA 2flpA 2au0A 2au0B 1jx4A 1jxlA 1zetA 2aslA 2asjB 2asdB 2asjA 2aslB 2asdA 3epiA 3epgA 1n56A 1n56B 2ia6A 2ia6B 2atlB 2atlA 2r8jB 2r8kA 2r8hA 2r8gA 2r8jA 2r8iA 2r8kB 1s97B 1s97A 1s97C 1s9fC 1s9fA 1s9fB 1s9fD 1s97D 2va2B 2va2A 2va3A 1n48A 2ibkA 
Ku 1jeyB 1jeyA 
KH_1 1j4wA 1j4wA 2pquB 2pquA 2pquC 2p2rA 1ztgC 1ztgD 1ztgA 1ztgB 1zziA 1zzjB 1zziB 1zzjA 2axyC 2axyB 2axyA 2axyD 1j5kA 
KH_2 1j4wA 2pquB 2pquA 2pquC 1ztgC 1ztgD 1ztgA 1ztgB 2axyC 2axyB 2axyA 2axyD 
Hormone_recep 3dzyD 3dzuA 3dzyA 3dzuD 3e00A 3e00D 
BrkDBD 2gloA 
DNA_pol_B_2 1xi1B 1xi1A 1xhzC 1xhzB 1xhzD 1xhzA 2pzsD 2pzsC 2pzsA 2pzsB 2pylA 2pyjB 2py5A 2pyjA 2py5B 
Exon_PolB 2vwjA 
RNA_pol_Rpb1_2 1r9tA 1r9sA 1i6hA 1sfoA 
RNA_pol_Rpb1_3 1r9tA 1r9sA 1i6hA 1sfoA 
RNA_pol_Rpb1_1 1r9tA 1r9sA 1i6hA 1sfoA 
RNA_pol_Rpb1_6 1r9tA 1r9sA 1i6hA 1sfoA 
RNA_pol_Rpb1_7 1r9tA 1r9sA 1i6hA 1sfoA 
RNA_pol_Rpb1_4 1r9tA 1r9sA 1i6hA 1sfoA 
RNA_pol_Rpb1_5 1r9tA 1r9sA 1i6hA 1sfoA 
AAA 2p6rA 2qbyB 2qbyA 2v1uA 
NDT80_PhoG 2etwA 1mnnA 2euwA 2euxA 2euzA 2euvA 2evjA 2evhA 2eviA 2evgA 2evfA 
Metallothio_5 1ynwA 
bZIP_1 1gtwB 1gtwA 1dh3C 1dh3A 1gd2F 1gd2G 1gd2E 1gd2H 1gd2I 2h7hA 2h7hB 1ysaD 1ysaC 1jnmB 1jnmA 1io4A 1io4B 2e43B 2e43A 2e42A 2e42B 1h8aA 1h89B 1h88A 1h8aB 1h89A 1h88B 1nwqC 1nwqA 1a02F 1a02J 1t2kD 1t2kC 1dgcA 2dgcA 1gu5B 1gu4B 1gu5A 1gu4A 1fosG 1fosF 1fosE 1fosH 1s9kE 1s9kD 1hjbA 1hjbB 1hjbD 1hjbE 2c9nZ 2c9nY 2c9lZ 2c9lY 
bZIP_2 1gtwB 1gtwA 1dh3C 1dh3A 1gd2F 1gd2G 1gd2E 1gd2H 1gd2I 2h7hA 2h7hB 1ysaD 1ysaC 1jnmB 1jnmA 1io4A 1io4B 2e43B 2e43A 2e42A 2e42B 1h8aA 1h89B 1h88A 1h8aB 1h89A 1h88B 1nwqC 1nwqA 1a02F 1a02J 1t2kD 1t2kC 1dgcA 2dgcA 1gu5B 1gu4B 1gu5A 1gu4A 1fosG 1fosF 1fosE 1fosH 1s9kE 1s9kD 1hjbA 1hjbB 1hjbD 1hjbE 
ERCC4 2bgwB 2bgwA 
Ribosomal_L15e 1vqpM 1vq5M 
CenpB-DNA-bind 1hlvA 
HTH_7 1gdtB 1gdtA 1jj8C 1jj6C 1hcrA 2gm4A 2gm4B 1zr2A 1zr4E 1zr2B 1zr4A 1zr4D 1zr4B 1jkpC 1jkrC 1jkoC 1jkqC 2r0qD 2r0qC 2r0qE 2r0qF 1ijwC 
RNA_pol_Rpb5_C 1r9tE 
HTH_3 1rpeL 1rpeR 3dnwB 3dnvB 3clcD 3clcC 3clcB 3clcA 1rioA 1rioB 1lliB 1lliA 1perL 1perR 2r1jR 2r1jL 2or1L 2or1R 3croL 3croR 1lmb4 1lmb3 3bdnA 3bdnB 
RNA_pol_Rpb5_N 1r9tE 
ATP-synt_ab 1pv4E 1pv4A 1pv4D 1pv4C 1pv4F 
PPV_E1_C 1ksxI 1ksxF 1ksyB 1ksxJ 1ksyC 1ksxN 1ksxA 1ksxM 1ksxB 1ksyA 1ksxE 2gxaB 2gxaD 2gxaA 2gxaJ 2gxaK 2gxaH 2gxaG 2gxaC 2gxaE 2gxaI 2gxaL 2gxaF 
RFX_DNA_binding 1dp7P 
PhdYeFM 1e3mB 1e3mA 1oh6B 1oh7A 1oh7B 1oh6A 1oh8B 1oh8A 1oh5B 1oh5A 1ng9B 1ng9A 1wb9B 1wb9A 1wbdB 1wbbA 1wbbB 1wbdA 1w7aA 1w7aB 
Endonuc-FokI_C 1fokA 
UvrD-helicase 1w36B 1w36E 2is6A 2is6B 2is2B 2is2A 2is1A 2is4B 2is4A 2is1B 2pjrF 2pjrA 3pjrA 1uaaB 1uaaA 
NikR_C 2hzvC 2hzvH 2hzvG 2hzvD 2hzvE 2hzvB 2hzvF 2hzvA 
Eco57I 2ih4D 2ih4A 2ih2D 2ih5A 2ih2A 2np6A 2np6D 2np7A 2jg3D 2jg3A 1g38A 1g38D 2ibsA 2ibtD 2ibtA 2ibsD 
FeoA 1c0wC 1c0wB 1c0wA 1c0wD 1u8rG 1u8rA 1u8rC 1u8rI 1u8rH 1u8rB 1u8rD 1u8rJ 1ddnC 1ddnA 1ddnD 1ddnB 
SNF2_N 1z63A 1z63B 
Fork_head 3g73A 3g73B 2hdcA 2a07J 2a07F 2a07I 2a07K 2a07G 2a07H 3bpyA 2as5F 2as5G 2uzkC 2uzkA 2c6yB 2c6yA 3co7F 3co7C 3coaF 3co6C 3coaC 
Pou 1gt0C 1o4xA 1hf0B 1hf0A 1cqtB 1cqtA 1e3oC 1octC 1au7B 1au7A 
Zn_clus 1qp9D 1qp9C 1qp9B 1qp9A 1hwtC 1hwtH 1hwtG 1hwtD 1f4sP 1pyiB 1pyiA 1d66A 1d66B 1zmeC 1zmeD 2ereB 2er8D 2er8C 2ergA 2ereA 2er8A 2er8B 2ergB 2hapC 2hapD 3coqA 3coqB 1f5eP 
PAX 1pdnC 6paxA 1k78A 1k78E 1k78I 1mdmA 
PAZ 1t2sA 
RecA 3cmtA 3cmtA 3cmtA 3cmtA 3cmtA 3cmuA 3cmuA 3cmuA 3cmuA 3cmuA 3cmuA 3cmwC 3cmwC 3cmwC 3cmwC 3cmwC 3cmxD 3cmxD 3cmxD 3cmxD 3cmxD 3cmtD 3cmtD 3cmtD 3cmtD 3cmtD 3cmwA 3cmwA 3cmwA 3cmwA 3cmwA 3cmxA 3cmxA 3cmxA 3cmxA 3cmxA 
Microvir_J 2bpa3 1rb8J 
TrwC 2cdmC 2cdmA 1omhA 2a0iA 1s6mA 1qx0A 1zm5A 1osbC 1osbA 
HMG_box 2gzkA 2gzkA 1qrvA 1qrvB 1j47A 1j46A 1e7jA 1gt0D 3f27D 1o4xB 1hrzA 1hryA 1j5nA 2lefA 1cktA 
Ada_Zn_binding 1u8bA 1zgwA 
MutS_IV 1fw6A 1fw6B 1e3mB 1e3mA 1ewqB 1ewqA 1oh6B 1oh7A 1oh7B 1oh6A 1oh8B 1oh8A 1oh5B 1oh5A 1ng9B 1ng9A 1wb9B 1wb9A 1wbdB 1wbbA 1wbbB 1wbdA 1nneA 1nneB 1w7aA 1w7aB 2o8eB 2o8dA 2o8cB 2o8dB 2o8cA 2o8bA 2o8fB 2o8eA 2o8bB 2o8fA 
ARID 2oehA 1kqqA 
Methyltransf_1N 1yfhB 1yfhC 1yfhA 1t39B 1t38A 1t39A 
MutS_II 1fw6A 1fw6B 1e3mB 1e3mA 1ewqB 1ewqA 1oh6B 1oh7A 1oh7B 1oh6A 1oh8B 1oh8A 1oh5B 1oh5A 1ng9B 1ng9A 1wb9B 1wb9A 1wbdB 1wbbA 1wbbB 1wbdA 1nneA 1nneB 1w7aA 1w7aB 2o8eB 2o8dA 2o8cB 2o8dB 2o8cA 2o8bA 2o8fB 2o8eA 2o8bB 2o8fA 
Cdc6_C 2qbyB 2qbyA 2v1uA 
Fe_dep_repress 2iszA 2iszD 2iszC 2iszB 1c0wC 1c0wB 1c0wA 1c0wD 1u8rG 1u8rA 1u8rC 1u8rI 1u8rH 1u8rB 1u8rD 1u8rJ 1ddnC 1ddnA 1ddnD 1ddnB 1f5tB 1f5tD 1f5tC 1f5tA 2it0B 2it0C 2it0A 2it0D 
MutH 2aorB 2aorA 2aoqA 
Rho_N 1pv4E 1pv4A 1pv4D 1pv4C 1pv4F 
Methyltransf_11 2ih4D 2ih4A 2ih2D 2ih5A 2ih2A 2np6A 2np6D 2np7A 2jg3D 2jg3A 1g38A 1g38D 2ibsA 2ibtD 2ibtA 2ibsD 
Hom_end_hint 1lwtA 1lwsA 
zf-C2H2 1aayA 1aayA 1aayA 1g2dC 1g2dC 1g2dC 1g2fC 1g2fC 1g2fC 1g2dF 1g2dF 1g2dF 1g2fF 1g2fF 1g2fF 2i13B 2i13B 2i13B 2i13B 2i13B 2i13B 2i13A 2i13A 2i13A 2i13A 2i13A 2i13A 2drpA 2drpA 2drpD 2drpD 1f2iH 1f2iH 1f2iI 1f2iI 1f2iJ 1f2iJ 1f2iK 1f2iK 1f2iL 1f2iL 1f2iG 1f2iG 2gliA 2gliA 2gliA 2gliA 2gliA 1meyG 1meyG 1meyG 1meyF 1meyF 1meyF 1meyC 1meyC 1meyC 2jpaA 2jpaA 2jpaA 2jpaA 2jp9A 2jp9A 2jp9A 2jp9A 2prtA 2prtA 2prtA 2prtA 1ubdC 1ubdC 1ubdC 1ubdC 1llmD 1llmD 1llmC 1llmC 1zaaC 1zaaC 1zaaC 1tf6A 1tf6A 1tf6A 1tf6A 1tf6A 1tf6A 1tf6D 1tf6D 1tf6D 1tf6D 1tf6D 1tf6D 1tf3A 1tf3A 1tf3A 1jk2A 1jk2A 1jk2A 1jk1A 1jk1A 1jk1A 1a1fA 1a1fA 1a1fA 1a1hA 1a1hA 1a1hA 1a1jA 1a1jA 1a1jA 1a1kA 1a1kA 1a1kA 1a1lA 1a1lA 1a1lA 1a1gA 1a1gA 1a1gA 1a1iA 1a1iA 1a1iA 1p47A 1p47A 1p47A 1p47B 1p47B 1p47B 
RE_HindIII 2e52C 2e52A 2e52D 2e52B 
BRCT 2owoA 
NB-ARC 2qbyA 
Sigma54_DBD 2o9lA 2o8kA 
DNA_pol3_alpha 3f2bA 3f2dA 3f2cA 3e0dB 3e0dA 
PHP 3f2bA 3f2dA 3f2cA 3e0dB 3e0dA 
ParB 2ntzA 2ntzB 1zx4A 
L15 1vqpL 1vq5L 1vq5O 
RNaseH_C 2ihnA 
MerR-DNA-bind 1r8dA 1r8dB 2zhgA 
DnaB 2vyeA 2vyeB 
DNA_binding_1 1yfhB 1yfhC 1yfhA 1t39B 1t38A 1t39A 
Topoisom_bac 1mw8X 2o5eA 2o5cB 2o5eB 2o54B 2o54A 2o59A 2o5cA 2o59B 1i7dA 2o19A 2o19B 
Endonuc-EcoRV 2ge5A 2ge5B 1sx5B 1sx8A 1sx8B 1sx5A 1stxB 1stxA 1b97A 1b94A 1b96A 1b95B 1b96B 1b95A 1b97B 1b94B 1rvcB 2rveB 1rvcA 1rvaB 1rvbB 1rvbA 4rveC 4rveA 1rv5B 4rveB 1rvaA 2rveA 1rv5A 1eooB 1eo4A 1eopA 1eonB 1eooA 1eo4B 1eo3B 1eopB 1eo3A 1eonA 1buaB 1buaA 1bsuA 1bsuB 1bssB 1bssA 1bgbB 1bgbA 2b0dA 2b0eB 2b0eA 2b0dB 1az0B 1az0A 1suzB 1suzA 
Flavi_DEAD 2f55C 2f55A 2f55B 1a1vA 
Spo0A_C 1lq1D 1lq1C 1lq1B 1lq1A 
TetR_C_5 1jt0B 1jt0C 1jt0A 1jt0D 
MH1 1mhdA 1mhdB 1ozjB 1ozjA 
Exc 2iefA 2iefB 2iefC 1rh6B 1rh6A 2og0A 2og0B 
Myc-LZ 1nkpA 1nkpD 
Endonuc-dimeris 2qnfB 2qncA 2qnfA 2qncB 
N6_Mtase 2ih4D 2ih4A 2ih2D 2ih5A 2ih2A 2np6A 2np6D 2np7A 2jg3D 2jg3A 1g38A 1g38D 2ibsA 2ibtD 2ibtA 2ibsD 
MetJ 1mjoA 1mjqD 1mj2A 1mjqC 1mjoC 1mjqA 1mj2D 1mjpB 1mjoB 1mjmB 1mj2B 1mjqJ 1mjmA 1mjqI 1mjqH 1mjqB 1mjqG 1mj2C 1mjoD 1mjpA 1cmaB 1cmaA 
Ribosomal_L29 1vq5V 
Ribosomal_L22 1vq5R 
Ribosomal_L23 1vq5S 
Gal4_dimer 3coqA 3coqB 
Tyr-DNA_phospho 1rgtB 1rguB 1rg2A 1rguA 1rg1A 1rg1B 1rg2B 1rgtA 1nopA 1nopB 1rh0B 1rh0A 1rffB 1rffA 1rfiA 1rfiB 
HNH 2ivhA 1znsA 1pt3A 1pt3B 1v15C 1v14A 1v14C 1v14B 1v14D 1v15B 1v15A 1v15D 1u3eM 
zf-FPG_IleRS 3c58A 1xc8A 1l1zA 1l1tA 1pjiA 1pjjA 1pm5A 2ea0A 1nnjA 1r2zA 1r2yA 1kfvA 1kfvB 1k3xA 1k3wA 1l2bA 1l2dA 1l2cA 2oq4B 2oq4A 1tdzA 2f5oA 2f5qA 2f5nA 2f5pA 2f5sA 1k82A 1k82B 1k82C 1k82D 
Topoisom_I 1t8iA 1a35A 1a31A 1a36A 1lpqA 1seuA 2h7fX 2h7gX 2b9sA 1k4sA 1k4tA 1tl8A 1r49A 1sc7A 1ej9A 1nh3A 1rr8C 1rrjA 
AlkA_N 3cvtA 3cvsD 3cvtC 3cvsB 3cvtB 3cvsC 3cvsA 3cvtD 3d4vC 3d4vB 3d4vA 3d4vD 1dizB 1dizA 3cw7C 3cwuD 3cw7B 3cwtB 3cwtD 3cwuC 3cw7D 3cwsB 3cwsD 3cwuB 3cwsC 3cwtA 3cwuA 3cw7A 3cwtC 3cwaB 3cwaD 3cwaA 3cwsA 3cwaC 
Bac_DNA_binding 1ouzB 1ouzA 2iifA 2iifA 2iieA 2iieA 1ihfA 1ihfB 2np2B 2np2A 1p51A 1p51D 1p51C 1p51B 1p71A 1p78B 1p78A 1p71B 2ht0B 2ht0A 1owgB 1owfA 1owfB 1owgA 
SeqA 1j3eA 1iu3F 1iu3C 1lrrD 1lrrA 
HNF-1_N 1ic8B 1ic8A 2h8rA 2h8rB 
Ribosomal_L16 1vqpH 1vq5H 
LAG1-DNAbind 3brfA 3brdA 3brgC 2f8xC 1ttuA 2fo1A 
EcoRI 1qriA 1qrhA 1cl8A 1qpsA 2oxvA 1eriA 1ckqA 
MethyltransfD12 1yf3B 1yflD 1yf3A 1yfjF 1yfjC 1yflB 1yfjE 1yfjB 1yflA 1yfjA 1yfjD 1yflE 1q0tB 1q0tA 2g1pB 2g1pA 
HTH_AraC 1bl0A 1bl0A 1d5yB 1d5yB 1d5yC 1d5yC 1d5yD 1d5yD 1d5yA 1d5yA 1xs9A 1xs9A 1u8bA 1zgwA 
C1-set 2fr4L 2fr4H 2fr4B 2fr4A 1xf2H 1xf2L 1i8mA 1i8mB 1i8mH 1i8mL 2ok0H 2ok0L 1ehlH 1ehlL 1cbvH 1cbvL 1kegL 1kegH 
Crp 1runA 1ruoB 1ruoA 1runB 1lb2A 3e6cC 1o3sA 1o3rA 1o3tA 1o3qA 1o3tB 1zrcA 1zrfB 1zrdA 1zreA 1zrdB 1zrcB 1zrfA 1zreB 2cgpA 1cgpA 1cgpB 1j59B 1j59A 
Ribosomal_L13 1vq5J 1vqpJ 
Ribosomal_L5 1vq5D 1vqpD 
Ribosomal_L4 1vqpC 1vq5C 
Ribonuclease 1brnL 1brnM 1rnbA 
Ribosomal_L6 1vq5E 1vq5E 1vqpE 1vqpE 
Ribosomal_L3 1vqpB 1vq5B 
Ribosomal_L2 1vq5A 1vqpA 
Hom_end 1lwtA 1lwtA 1lwsA 1lwsA 
Cro 3orcA 4croB 4croF 4croC 4croA 4croD 6croA 4croE 
3_5_exonuc 1qslA 2kzmA 2kzzA 1kspA 1d8yA 1krpA 2kfnA 1kfsA 2kfzA 1klnA 
Metallophos 3dscA 3dsdA 3dsdB 
zf-C4 3g9pA 3g9pB 2nllB 2nllA 2ff0A 1ynwA 1ynwB 1by4C 1by4D 1by4B 1by4A 1gluA 1gluB 1lo1A 1hlzB 1hlzA 2a66A 1a6yB 1a6yA 2c7aA 2c7aB 1kb4B 1kb6B 1kb4A 1kb2A 1kb2B 1kb6A 1ga5F 1ga5E 1ga5A 1ga5B 1hcqA 1hcqF 1hcqB 1hcqE 3cbbA 3cbbB 1r0nB 1r0oA 1r0nA 1r0oB 1dszB 1dszA 1r4rB 1r4rA 1r4oB 1r4iA 1r4oA 1r4iB 2hanB 2hanA 3dzyD 3dzuA 3dzyA 3dzuD 3e00A 3e00D 1citA 1latA 1latB 
Ribosomal_L2_C 1vq5A 1vqpA 
DNA_pol3_beta 3bepA 3bepB 
MutS_I 1fw6A 1fw6B 1e3mB 1e3mA 1ewqB 1ewqA 1oh6B 1oh7A 1oh7B 1oh6A 1oh8B 1oh8A 1oh5B 1oh5A 1ng9B 1ng9A 1wb9B 1wb9A 1wbdB 1wbbA 1wbbB 1wbdA 1nneA 1nneB 1w7aA 1w7aB 2o8eB 2o8dA 2o8cB 2o8dB 2o8cA 2o8bA 2o8fB 2o8eA 2o8bB 2o8fA 
MutS_V 1fw6A 1fw6B 1e3mB 1e3mA 1ewqB 1ewqA 1oh6B 1oh7A 1oh7B 1oh6A 1oh8B 1oh8A 1oh5B 1oh5A 1ng9B 1ng9A 1wb9B 1wb9A 1wbdB 1wbbA 1wbbB 1wbdA 1nneA 1nneB 1w7aA 1w7aB 2o8eB 2o8dA 2o8cB 2o8dB 2o8cA 2o8bA 2o8fB 2o8eA 2o8bB 2o8fA 
Bse634I 3dw9A 3dw9B 3dvoC 3dvoA 3dvoB 3dvoD 3dpgB 3dpgA 
RusA 2h8cB 2h8cC 2h8cD 
DNA_photolyase 3cvuA 3cvyA 2wb2A 1tezB 1tezD 1tezC 1tezA 
Ribosomal_L31e 1vq5X 
Toprim 1mw8X 2o5eA 2o5cB 2o5eB 2o54B 2o54A 2o59A 2o5cA 2o59B 1i7dA 3fofD 3fofC 3foeD 3foeC 2o19A 2o19B 3b39B 3b39A 
DNA_pol3_beta_3 3bepA 3bepB 
DNA_pol3_beta_2 3bepA 3bepB 
zf-C3HC4 1aayA 1llmD 1llmC 1zaaC 1jk2A 1jk1A 1a1fA 1a1hA 1a1jA 1a1kA 1a1lA 1a1gA 1a1iA 1p47A 1p47B 
DNA_gyraseB_C 3fofD 3fofC 3foeD 3foeC 
MBD 3c2iA 1ig4A 
Rap1-DNA-bind 1ignA 1ignB 
RnaseA 1oj8A 1f0vA 1f0vD 1f0vB 1f0vC 1rcnE 2i5sX 1rbjA 1rtaE 1m07B 1m07A 
GAGA 1yuiA 1yujA 
Levi_coat 1u1yC 1u1yA 
Rad51 3cmtA 3cmuA 3cmwC 3cmxD 3cmtD 3cmwA 3cmxA 
STAT_alpha 1bf5A 1bg1A 
Beta-trefoil 3brfA 3brdA 3brgC 2f8xC 1ttuA 2fo1A 
RnaseH 1hysA 2hmiA 1r0aA 1n5yA 1t05A 1t03A 1j5oA 1n6qA 1rtdC 1rtdA 
NUMOD3 1t2tA 1i3jA 
Ets 1k6oA 2stwA 2sttA 1hbxH 1hbxG 1bc7C 1bc8C 1duxF 1duxC 2nnyA 2nnyB 1k7aA 1k7aD 1k78F 1k79D 1k78B 1k79A 1awcA 1pueF 1pueE 1yo5C 1mdmB 
Runt 1io4C 1h9dA 1h9dC 1hjcD 1hjbC 1hjbF 1hjcA 
Fe_dep_repr_C 2iszA 2iszD 2iszC 2iszB 1c0wC 1c0wB 1c0wA 1c0wD 1u8rG 1u8rA 1u8rC 1u8rI 1u8rH 1u8rB 1u8rD 1u8rJ 1ddnC 1ddnA 1ddnD 1ddnB 1f5tB 1f5tD 1f5tC 1f5tA 2it0B 2it0C 2it0A 2it0D 
HTH_5 2e1cA 
MTS 2ih4D 2ih4A 2ih2D 2ih5A 2ih2A 2np6A 2np6D 2np7A 2jg3D 2jg3A 2ibsA 2ibtD 2ibtA 2ibsD 
PPV_E2_C 1jj4B 1jj4A 2bopA 2aygB 2aybA 2aybB 2aygA 
DNA_ligase_A_C 1x9nA 
Ftsk_gamma 2ve9D 2ve9A 2ve9E 2ve9F 2ve9C 2ve9B 
DNA_ligase_A_M 1x9nA 
IRF 1if1A 1if1B 2o6gG 2o6gE 2o6gF 2o61A 2o61A 2o6gH 1t2kB 1t2kA 2irfJ 2irfH 2irfI 2irfK 2irfL 2irfG 2pi0B 2pi0A 2pi0C 2pi0D 
Phi-29_GP16_7 2c5rE 2c5rF 2c5rC 2c5rB 2c5rD 
Trp_repressor 1troA 1trrD 1trrK 1trrA 1troG 1trrJ 1trrG 1trrH 1troE 1trrB 1troC 1trrE 1rcsA 1rcsB 1co0B 1co0A 
GerE 1je8E 1je8B 1je8A 1je8F 1zlkB 1zlkA 1zg1E 1zg1A 1zg5A 1zg5E 1zg1B 1zg5B 1zg5F 1zg1F 1l3lB 1l3lD 1l3lA 1l3lC 1h0mB 1h0mA 1h0mD 1h0mC 
Sigma70_r1_2 1l9zH 
Flp_C 1m6xB 1m6xC 1m6xA 1m6xD 1floC 1floA 1floB 1floD 1p4eB 1p4eD 1p4eA 1p4eC 
Flp_N 1m6xB 1m6xC 1m6xA 1m6xD 1floC 1floA 1floB 1floD 1p4eB 1p4eD 1p4eA 1p4eC 
zf-FCS 1vq5U 
DEAD 2p6rA 2qbyA 1z63A 1z63B 1gm5A 2v1uA 1a1vA 
Sigma70_r2 1l9zH 
TIG 1vkxA 1vkxB 3brfA 3brdA 3brgC 2f8xC 2o93M 2o93L 2o93O 2i9tA 2i9tB 2v2tA 2v2tB 1a3qB 1a3qA 1imhD 1imhC 2ramA 1ramA 2ramB 1ramB 1p7hM 1p7hO 1p7hL 1p7hN 1pzuI 1pzuL 1pzuD 1pzuB 1pzuM 1pzuH 1a02N 2o61A 2o61B 1ttuA 2fo1A 2as5N 2as5M 1gjiA 1gjiB 1nfkA 1nfkB 1s9kC 1owrP 1owrQ 1owrM 1owrN 1svcP 1le5A 1leiB 1le5E 1le9E 1le5B 1le9F 1le5F 1le9B 1le9A 1leiA 
LytTR 3bs1A 
PIN 2h1oA 2h1oC 2bsqA 2bsqC 
Histone 2f8nG 2f8nK 2f8nE 2f8nH 2f8nF 2f8nA 2f8nB 2f8nD 1p3iG 1p3aC 1p3aE 1p3aF 1p3aD 1p3gB 1p3oB 1p3gE 1p3bG 1p3pG 1p3fD 1p3lA 1p34B 1p3oF 1p3iD 1p3gD 1p3oD 1p3bH 1p3iF 1p3oA 1p3iC 1p3lH 1p34C 1p3bA 1p3bF 1p3bD 1p3kB 1p3pF 1p3fF 1p3aA 1p3gA 1p3mH 1p3pE 1p3lB 1p34H 1p3mC 1p3lE 1p3pA 1p3gG 1p3mD 1p34D 1p3kD 1p3oG 1p3lF 1p3bC 1p3kH 1p3pH 1p3fE 1p3iH 1p3pB 1p3gH 1p3kC 1p3gC 1p3fG 1p3mA 1p34G 1p3oC 1p3mG 1p3fH 1p3lG 1p3gF 1p3lC 1p3oE 1p3fC 1p3aH 1p3aG 1p3aB 1p3iB 1p3lD 1p3bB 1p3bE 1p3iE 1p3mF 1p3oH 1p3kA 1p3iA 1p3kF 1p3pD 1p3kG 1p34A 1p3pC 1p3mE 1p3fA 1p34F 1p34E 1p3fB 1p3mB 1p3kE 1zlaH 1zlaG 1zlaD 1zlaC 1zlaB 1zlaA 1zlaF 1zlaE 2cv5E 2cv5C 2cv5A 2cv5G 2cv5B 2cv5D 2cv5H 2cv5F 1f66G 1f66F 1f66E 1f66H 1f66C 1f66A 1f66B 1f66D 1kx4G 1kx5F 1kx5H 1kx5G 1kx3A 1kx4B 1kx5C 1kx5B 1kx4H 1kx4D 1kx3C 1kx4E 1kx3F 1kx3H 1kx3B 1kx3E 1kx5D 1kx4F 1kx4C 1kx5A 1kx5E 1kx3D 1kx4A 1kx3G 1jfiB 1jfiA 1m18F 1m19D 1m1aD 1m19E 1m1aE 1m19B 1m19C 1m1aF 1m1aH 1m1aG 1m1aA 1m19G 1m18A 1m18D 1m18G 1m18B 1m18H 1m1aB 1m19H 1m18E 1m19F 1m19A 1m1aC 1m18C 3c1cC 3c1bA 3c1cG 3c1bF 3c1bG 3c1cH 3c1bB 3c1bE 3c1cF 3c1cD 3c1bD 3c1bC 3c1cA 3c1cB 3c1cE 3c1bH 3b6fC 3b6gC 3b6fD 3b6gH 3b6fB 3b6fH 3b6fG 3b6gB 3b6fA 3b6gD 3b6gE 3b6gA 3b6gG 3b6fF 3b6gF 3b6fE 2pyoB 2pyoA 2pyoF 2pyoD 2pyoH 2pyoE 2pyoG 2pyoC 1eqzC 1eqzE 1eqzD 1eqzG 1eqzH 1eqzF 1eqzB 1eqzA 1zbbf 1zbbh 1zbbc 1zbbE 1zbbC 1zbbe 1zbbg 1zbbD 1zbbB 1zbbG 1zbbF 1zbbd 1zbba 1zbbb 1zbbH 1zbbA 2nzdH 2nzdB 2nzdF 2nzdE 2nzdD 2nzdC 2nzdG 2nzdA 1id3H 1id3G 1id3B 1id3F 1id3E 1id3D 1id3A 1id3C 1aoiG 1aoiA 1aoiB 1aoiE 1aoiD 1aoiH 1aoiC 1aoiF 1u35D 1u35H 1u35B 1u35A 1u35E 1u35F 1u35C 1u35G 2fj7E 2fj7F 2fj7C 2fj7A 2fj7D 2fj7B 2fj7H 2fj7G 2nqbB 2nqbF 2nqbG 2nqbE 2nqbH 2nqbD 2nqbA 2nqbC 1s32G 1s32C 1s32D 1s32F 1s32H 1s32B 1s32A 1s32E 
Ribosomal_L14 1vqpK 1vq5K 
TetR_C 1qpiA 
Ribosomal_L11 1vq5I 
Ribosomal_L10 1vq5G 1vqpG 
Phage_integr_N 2a3vA 2a3vC 2a3vB 2a3vD 1p7dB 1p7dA 1z1bB 1z19A 1z19B 1z1gC 1z1gB 1z1gD 1z1bA 1z1gA 
RVT_1 1hysB 1hysA 2hmiB 2hmiA 1ztwA 1zttA 1d1uA 1i6jA 2fvsA 2fvpA 2fvqA 2fvrA 2r2rA 2r2tA 2r2sA 2r2uA 1r0aB 1r0aA 1n5yA 1n5yB 1t03B 1t05B 1t05A 1t03A 1d0eA 1j5oB 1j5oA 1qaiA 1qajA 1qaiB 1n6qA 1n6qB 1rtdC 1rtdA 1rtdD 1rtdB 2fjvA 2fjwA 2fjxA 1n4lA 
TetR_N 2yvhC 2yvhD 2yvhB 2yvhA 1qpiA 1jt0B 1jt0C 1jt0A 1jt0D 
BHD_2 2qshA 2qsgA 
BHD_3 2qshA 2qsgA 
BHD_1 2qshA 2qsgA 
Sigma70_r3 1l9zH 
GntR 1hw2B 1hw2A 1h9tB 1h9tA 
Sigma70_r4 1je8E 1je8B 1je8A 1je8F 2h27A 2h27D 1zlkB 1zlkA 1rioH 1zg1E 1zg1A 1zg5A 1zg5E 1zg1B 1zg5B 1zg5F 1zg1F 1l9zH 1ku7A 
cNMP_binding 1runA 1ruoB 1ruoA 1runB 1lb2A 3e6cC 1o3sA 1o3rA 1o3tA 1o3qA 1o3tB 1zrcA 1zrfB 1zrdA 1zreA 1zrdB 1zrcB 1zrfA 1zreB 2cgpA 1cgpA 1cgpB 1j59B 1j59A 
Arc 1parD 1parA 1parC 1parB 1bdtB 1bdvC 1bdtA 1bdvD 1bdvB 1bdtD 1bdtC 1bdvA 
FAD_binding_7 3cvuA 3cvyA 2wb2A 1tezB 1tezD 1tezC 1tezA 
Helicase_C 2p6rA 2fdcB 2fdcA 2nmvA 1z63A 1z63B 1gm5A 2d7dA 2f55C 2f55A 2f55B 1a1vA 
Parvo_NS1 2gxaB 2gxaD 2gxaA 2gxaJ 2gxaK 2gxaH 2gxaG 2gxaC 2gxaE 2gxaI 2gxaL 2gxaF 
RNA_pol 1s0vA 1s0vD 1s0vB 1s0vC 1s77D 1s76D 1cezA 1mswD 2pi5A 2pi4A 1h38A 1h38C 1h38D 1h38B 1qlnA 
HSF_DNA-bind 1fymB 1fykA 3htsB 
DNA_topoisoIV 2rgrA 3foeA 3foeB 3fofB 3fofA 
HipA_C 3dnvA 3dnwA 
Resolvase 1gdtB 1gdtA 2gm4A 2gm4B 1zr2A 1zr4E 1zr2B 1zr4A 1zr4D 1zr4B 2r0qD 2r0qC 2r0qE 2r0qF 
MarR 2iszA 2iszD 2iszC 2iszB 1fzpB 1fzpD 1c0wC 1c0wB 1c0wA 1c0wD 2d45C 2d45A 2d45B 2d45D 1u8rG 1u8rA 1u8rC 1u8rI 1u8rH 1u8rB 1u8rD 1u8rJ 1saxB 1saxA 1z9cC 1z9cD 1z9cB 1z9cE 1z9cF 1z9cA 1ddnC 1ddnA 1ddnD 1ddnB 1f5tB 1f5tD 1f5tC 1f5tA 2it0B 2it0C 2it0A 2it0D 
Endonuclease_1 2ivkD 2ivkA 2ivkC 2ivkB 1oupA 1oupB 
Endonuclease_5 2w35A 2w35B 2w36B 2w36A 
HipA_N 3dnvA 3dnwA 
Endonuclease_7 2qnfB 2qncA 2qnfA 2qncB 3fc3A 3fc3B 
RRM_1 2up1A 2up1A 1wtbA 1u1nA 1u1nA 1u1qA 1u1qA 1u1kA 1u1kA 1u1lA 1u1lA 1u1rA 1u1rA 1u1oA 1u1oA 1u1pA 1u1pA 1u1mA 1u1mA 3d2wA 2qfjB 2qfjB 2qfjA 2qfjA 1pgzA 1pgzA 1x0fA 1po6A 1po6A 
TFIIA_gamma_C 1nvpD 
TFIIA_gamma_N 1nvpD 
Ribosomal_L21e 1vq5Q 
DNA_primase_S 2r9lA 2r9lB 
PadR 2dpuA 2dpdA 2dpdB 2efwA 2efwB 2efwF 2efwG 1f4kA 1f4kB 
T-box 1xbrA 1xbrB 1h6fB 1h6fA 
Transposase_Tn5 1murA 1muhA 1musA 1mm8A 3ecpA 
Taq-exonuc 1qssA 1qsyA 1tauA 1qtmA 3ktqA 2ktqA 4ktqA 
Ribosomal_L18p 1vq5N 
TFIIA 1rm1C 
TFIIB 1volA 1volA 1aisB 1aisB 1d3uB 1d3uB 1c9bA 1c9bA 1c9bQ 1c9bQ 1c9bM 1c9bM 1c9bI 1c9bI 1c9bE 1c9bE 
Ribosomal_L37ae 1vq5Z 
Thioredoxin 1t8eB 2ajqB 
Peptidase_S24 3bdnA 3bdnB 
STAT_bind 1bf5A 1bg1A 
DNA_ligase_ZBD 2owoA 
Phage_integrase 1ouqB 1ouqF 1ouqA 1ouqE 2a3vA 2a3vC 2a3vB 2a3vD 1xo0B 1xo0A 1drgA 3c29A 3c28A 3c29B 3c29H 3c29G 3c28B 1p7dB 1p7dA 1kbuB 1kbuA 2hoiB 2hofB 2hoiG 2hofA 2hoiH 2hoiA 1ma7B 1ma7A 1q3uE 1q3vF 1q3vE 1q3vB 1q3uF 1q3uA 1q3uB 1q3vA 1xnsB 1xnsA 1f44A 1z1bB 1z19A 1z19B 1z1gC 1z1gB 1z1gD 1z1bA 1z1gA 3crxA 2crxA 5crxB 2crxB 4crxA 1crxB 5crxA 3crxB 4crxB 1crxA 1pvqA 1pvrB 1pvqB 1pvrA 1pvpB 1pvpA 1nzbE 1nzbB 1nzbA 1nzbF 
WD40 3ei2B 3ei2B 3ei2B 3ei2B 3ei1B 3ei1B 3ei1B 3ei1B 
FadR_C 1hw2B 1hw2A 1h9tB 1h9tA 
Sigma70_r4_2 1je8E 1je8B 1je8A 1je8F 2h27A 2h27D 1zlkB 1zlkA 1rioH 1zg1E 1zg1A 1zg5A 1zg5E 1zg1B 1zg5B 1zg5F 1zg1F 1l9zH 1ku7A 
Phage_F 2bpa1 1rb8F 
Phage_CII 1zs4D 1zs4C 1zs4A 1zs4B 
CUT 2o49A 2o4aA 2d5vA 2d5vB 
CcdA 2h3aA 2h3aB 2h3cB 2h3cA 
T_Ag_DNA_bind 2ntcA 2ntcB 2nl8A 2itlB 2itlA 
DNA_methylase 5mhtA 9mhtA 7mhtA 8mhtA 6mhtA 3mhtA 1mhtA 4mhtA 2i9kA 2c7qA 2c7rA 2c7pA 2c7oA 1skmA 2hr1A 1dctA 1dctB 2uyhA 2uycA 2z6aA 2z6qA 2z6uA 10mhA 2uz4A 2zcjA 1m0eA 1fjxA 
Pencillinase_R 2d45C 2d45A 2d45B 2d45D 1xsdA 2p7cB 1saxB 1saxA 
Ribosomal_L32e 1vq5Y 
zf-CCHC 2exfA 2exfA 1a6bB 1bj6A 1bj6A 1hvoE 1hvnE 2jzwA 2jzwA 
Endonuc-HincII 1tw8C 1tw8B 1tw8A 1tw8D 1xhvB 1xhuB 1xhvC 1xhuD 1xhuA 1xhvD 1xhvA 1xhuC 2gijB 2gieB 2gigA 2gijA 2gigB 2giiB 2gihA 2gieA 2gieD 2gihB 2giiA 2gieC 3e44B 3e41A 3e44A 3e43A 3e40A 3e40B 3e41B 3e43B 3e42A 3e42B 3e45B 3e45A 3ebcB 3ebcA 3e3yB 3e3yA 1tx3A 1tx3B 1tx3D 1tx3C 1kc6A 1kc6B 1kc6C 1kc6D 
RNA_pol_A_CTD 1lb2E 1lb2B 2owoA 
Ter 2i06A 2i05A 2ewjA 1ecrA 
tRNA_anti 3f2bA 3f2dA 3f2cA 1gm5A 1jmcA 3e0dB 3e0dA 
BamHI 2bamA 3bamB 2bamB 3bamA 1bhmA 1bhmB 1esgB 1esgA 
Pur_DNA_glyco 1bnkA 1f6oA 1ewnA 1f4rA 
FokI_N 1fokA 
Arg_repressor 3fhzA 3fhzC 3fhzD 3fhzB 3fhzF 3fhzE 2p5lD 2p5lG 2p5lC 2p5lH 3ereD 
FokI_C 1fokA 
EBV-NA1 1b3tB 1b3tA 
OB_RNB 1pv4E 1pv4A 1pv4D 1pv4C 1pv4F 
zf-BED 1jk2A 1jk1A 1a1fA 1a1jA 1a1kA 1a1gA 1a1iA 
YDG_SRA 3f8iA 3f8jB 3f8iB 3fdeB 3fdeA 3clzC 3clzA 3clzB 3clzD 2zo2B 2zo0B 2zo1B 2zkdA 2zkeA 2zkfA 2zkdB 
E2F_TDP 1cf7B 1cf7A 
Endonuc-BsobI 1dc1B 1dc1A 
HHH 3c5fB 3c5gB 3c5fA 3c5gA 2gwsI 2gwsE 2gwsM 2gwsA 1p59A 1c7yA 1c7yA 1xspA 1xsnA 1xslI 1xslA 1xslE 1xslM 1vq5Y 1vq5Y 2pfqA 2pfoA 2pfnA 2pfpA 2bcvA 2bcqA 2bcsA 2bcrA 2bcuA 1orpA 1ornA 2owoA 1bdxC 1bdxC 1bdxA 1bdxA 1bdxD 1bdxD 1bdxB 1bdxB 2bgwB 2bgwB 2bgwA 2bgwA 1rztE 1rztM 1rztA 1rztI 1vrlA 1rrqA 1rrsA 
